# Supplementary material for: Characteristic flavor metabolic network of fish sauce microbiota with different fermentation processes based on metagenomics
Source: Front Nutr. 2023 Mar 6;10:1121310. doi: 10.3389/fnut.2023.1121310 (PMC10025566; doi:10.3389/fnut.2023.1121310)
Supplement: Supplementary file 2 [file Data_Sheet_2.xls]

## Sheet: kegg.KO.gene_list
KO_id	KO_function	gene_list
K00001	alcohol dehydrogenase	geneset000124231;geneset000168671;geneset000339553;geneset000369907;geneset000382539;geneset000383361;geneset000424163;geneset000440243;geneset000442183;geneset000463864;geneset000468933;geneset000470446;geneset000483992;geneset000487825;geneset000611715;geneset000646310;geneset000722604;geneset000762647;geneset000827593;geneset000886762;geneset000887661;geneset001009990;geneset001070377;geneset0…
K00002	alcohol dehydrogenase (NADP+)	geneset000113312;geneset000657669;geneset001258723;geneset001355064;geneset001432474;geneset002031252;geneset002038875;geneset002038876
K00003	homoserine dehydrogenase	geneset000004042;geneset000008065;geneset000011837;geneset000020541;geneset000025545;geneset000029007;geneset000032354;geneset000033307;geneset000034820;geneset000065958;geneset000069409;geneset000073562;geneset000090652;geneset000097136;geneset000104202;geneset000122357;geneset000130001;geneset000133213;geneset000133242;geneset000158063;geneset000168688;geneset000195575;geneset000223163;geneset0…
K00004	(R,R)-butanediol dehydrogenase / meso-butanediol dehydrogenase / diacetyl reductase	geneset000003721;geneset000016660;geneset000490341;geneset000568718;geneset000618564;geneset000762948;geneset000947606;geneset001079202;geneset001089359;geneset001151129;geneset001184758;geneset001227957;geneset001403195;geneset001496834;geneset001517957;geneset001633426;geneset001671012;geneset001885072;geneset001916664
K00005	glycerol dehydrogenase	geneset000000994;geneset000046587;geneset000053700;geneset000089784;geneset000096625;geneset000232062;geneset000233237;geneset000235231;geneset000256197;geneset000495509;geneset000501749;geneset000503299;geneset000516981;geneset000530295;geneset000602613;geneset000720194;geneset000883620;geneset000925351;geneset000926696;geneset000956873;geneset000992657;geneset001014608;geneset001020607;geneset0…
K00006	glycerol-3-phosphate dehydrogenase (NAD+)	geneset000059224;geneset000064421;geneset000313357;geneset000779076;geneset000795079;geneset000889318;geneset000939256;geneset001027420;geneset001063574;geneset001287705;geneset001340782;geneset001588239;geneset001803458;geneset001963726
K00007	D-arabinitol 4-dehydrogenase	geneset000772390;geneset001635730;geneset001636492;geneset001688913;geneset001904255;geneset002024161
K00008	L-iditol 2-dehydrogenase	geneset000040895;geneset000105456;geneset000330230;geneset000347955;geneset000349361;geneset000470259;geneset000520907;geneset000571958;geneset000598295;geneset000600991;geneset000634620;geneset000639167;geneset000639168;geneset000753891;geneset000761586;geneset000761587;geneset000769697;geneset000879045;geneset000901982;geneset000997769;geneset001043247;geneset001093492;geneset001117201;geneset0…
K00009	mannitol-1-phosphate 5-dehydrogenase	geneset000004193;geneset000017721;geneset000087087;geneset000099467;geneset000107961;geneset000118829;geneset000203358;geneset000270080;geneset000301197;geneset000551300;geneset000684436;geneset000742422;geneset000892572;geneset001017743;geneset001138323;geneset001232845;geneset001367855;geneset001390855;geneset001431761;geneset001470392;geneset001516726;geneset001597880;geneset001614852;geneset0…
K00010	myo-inositol 2-dehydrogenase / D-chiro-inositol 1-dehydrogenase	geneset000005060;geneset000013015;geneset000013402;geneset000097342;geneset000103363;geneset000239782;geneset000254075;geneset000268941;geneset000348528;geneset000368850;geneset000378194;geneset000381850;geneset000397329;geneset000449675;geneset000475991;geneset000475992;geneset000507970;geneset000654586;geneset000660522;geneset000721744;geneset000764577;geneset000871125;geneset000983735;geneset0…
K00011	aldehyde reductase	geneset000753499;geneset001104000
K00012	UDPglucose 6-dehydrogenase	geneset000001942;geneset000010267;geneset000012657;geneset000016140;geneset000034185;geneset000039523;geneset000086206;geneset000086273;geneset000086798;geneset000086984;geneset000087111;geneset000087414;geneset000087876;geneset000097803;geneset000110137;geneset000117969;geneset000128397;geneset000133556;geneset000135030;geneset000141719;geneset000147599;geneset000158745;geneset000180744;geneset0…
K00013	histidinol dehydrogenase	geneset000001213;geneset000008848;geneset000022142;geneset000031836;geneset000073320;geneset000078409;geneset000107138;geneset000114478;geneset000115756;geneset000130698;geneset000137083;geneset000217908;geneset000231230;geneset000234363;geneset000236061;geneset000248064;geneset000252638;geneset000258792;geneset000280543;geneset000280904;geneset000318137;geneset000357703;geneset000359136;geneset0…
K00014	shikimate dehydrogenase	geneset000000998;geneset000004878;geneset000008319;geneset000011274;geneset000012008;geneset000014980;geneset000017454;geneset000017782;geneset000020654;geneset000088883;geneset000096686;geneset000102446;geneset000115097;geneset000121276;geneset000130414;geneset000139846;geneset000175998;geneset000184277;geneset000196767;geneset000215115;geneset000223834;geneset000235875;geneset000236658;geneset0…
K00015	glyoxylate reductase	geneset000631233;geneset000647373;geneset000887141;geneset001055582;geneset001371024;geneset001546491;geneset001948236;geneset002034129
K00016	L-lactate dehydrogenase	geneset000069308;geneset000104224;geneset000145629;geneset000204052;geneset000285180;geneset000529524;geneset000657904;geneset000778753;geneset000843812;geneset000887111;geneset000981326;geneset000998991;geneset001023532;geneset001081808;geneset001118668;geneset001137660;geneset001154576;geneset001160295;geneset001167477;geneset001168367;geneset001177317;geneset001178235;geneset001182543;geneset0…
K00018	glycerate dehydrogenase	geneset000086607;geneset000119590;geneset000154860;geneset000187127;geneset000269289;geneset000310713;geneset000314750;geneset000322894;geneset000370911;geneset000370912;geneset000418090;geneset000483325;geneset000580345;geneset000643692;geneset000662832;geneset000684705;geneset000714028;geneset000788151;geneset000805021;geneset000844852;geneset000845082;geneset001011970;geneset001016210;geneset0…
K00019	3-hydroxybutyrate dehydrogenase	geneset000012018;geneset000012680;geneset000024217;geneset000027096;geneset000115883;geneset000117164;geneset000177056;geneset000305757;geneset000363841;geneset000386118;geneset000387003;geneset000393432;geneset000426623;geneset000484485;geneset000491912;geneset000492886;geneset000498347;geneset000510301;geneset000623278;geneset000649796;geneset000734650;geneset000736379;geneset000748552;geneset0…
K00020	3-hydroxyisobutyrate dehydrogenase	geneset000001829;geneset000005500;geneset000011346;geneset000015795;geneset000019500;geneset000020254;geneset000021342;geneset000056979;geneset000059938;geneset000094942;geneset000110760;geneset000119618;geneset000137105;geneset000168950;geneset000208064;geneset000221077;geneset000247252;geneset000253672;geneset000261018;geneset000269303;geneset000276447;geneset000281019;geneset000283883;geneset0…
K00021	hydroxymethylglutaryl-CoA reductase (NADPH)	geneset000006823;geneset000387480;geneset000411112;geneset000416183;geneset000617497;geneset001150849;geneset001915887;geneset001915888;geneset001920115;geneset001953716
K00022	3-hydroxyacyl-CoA dehydrogenase	geneset000592048;geneset001793436
K00023	acetoacetyl-CoA reductase	geneset000004871;geneset000042091;geneset000119806;geneset000204270;geneset000211662;geneset000255563;geneset000325962;geneset000400447;geneset000431751;geneset000481443;geneset000496186;geneset000517498;geneset000626928;geneset000653981;geneset000654636;geneset000731255;geneset000735431;geneset000743011;geneset000826334;geneset000833417;geneset001012115;geneset001032821;geneset001125209;geneset0…
K00024	malate dehydrogenase	geneset000004084;geneset000016105;geneset000019905;geneset000060108;geneset000101448;geneset000112005;geneset000117275;geneset000136613;geneset000186277;geneset000204454;geneset000218268;geneset000257958;geneset000272112;geneset000289871;geneset000297754;geneset000326643;geneset000340792;geneset000344728;geneset000353942;geneset000355334;geneset000362940;geneset000398822;geneset000406020;geneset0…
K00025	malate dehydrogenase	geneset000331705;geneset001296703;geneset001646121
K00026	malate dehydrogenase	geneset000500086;geneset000746753;geneset000902476;geneset001006477;geneset001385009;geneset001385010;geneset001516394;geneset001723259;geneset001986691
K00027	malate dehydrogenase (oxaloacetate-decarboxylating)	geneset000001461;geneset000005591;geneset000107958;geneset000118365;geneset000134946;geneset000187238;geneset000216284;geneset000236008;geneset000238490;geneset000245402;geneset000246179;geneset000260230;geneset000269059;geneset000277292;geneset000308608;geneset000324777;geneset000333348;geneset000359726;geneset000369579;geneset000393470;geneset000475362;geneset000491323;geneset000534053;geneset0…
K00029	malate dehydrogenase (oxaloacetate-decarboxylating)(NADP+)	geneset000004274;geneset000006352;geneset000017451;geneset000018559;geneset000025960;geneset000026172;geneset000026757;geneset000059921;geneset000064392;geneset000067235;geneset000103962;geneset000105434;geneset000125143;geneset000132862;geneset000160415;geneset000183250;geneset000184731;geneset000191625;geneset000193682;geneset000196861;geneset000202574;geneset000202891;geneset000248392;geneset0…
K00030	isocitrate dehydrogenase (NAD+)	geneset000086928;geneset000118232;geneset000357995;geneset000383128;geneset000502852;geneset000617306;geneset000631746;geneset000632048;geneset000678956;geneset000869126;geneset000871078;geneset000966328;geneset000980653;geneset001057736;geneset001605330;geneset001780367;geneset001806754;geneset001817965;geneset001852445;geneset001933764;geneset002009958
K00031	isocitrate dehydrogenase	geneset000000197;geneset000000400;geneset000003567;geneset000017813;geneset000018323;geneset000019506;geneset000068875;geneset000077679;geneset000090564;geneset000104779;geneset000104782;geneset000114044;geneset000117119;geneset000119029;geneset000131483;geneset000134045;geneset000137373;geneset000141945;geneset000149674;geneset000164785;geneset000191979;geneset000210284;geneset000240029;geneset0…
K00032	phosphogluconate 2-dehydrogenase	geneset000930892
K00033	6-phosphogluconate dehydrogenase	geneset000010891;geneset000036779;geneset000075705;geneset000087126;geneset000088830;geneset000098320;geneset000101043;geneset000107657;geneset000108445;geneset000108460;geneset000121492;geneset000123276;geneset000127935;geneset000156469;geneset000184480;geneset000219464;geneset000235810;geneset000236186;geneset000236382;geneset000250296;geneset000269293;geneset000273888;geneset000273890;geneset0…
K00034	glucose 1-dehydrogenase	geneset000012769;geneset000123733;geneset000367394;geneset000389196;geneset000389197;geneset000508223;geneset000515810;geneset000564822;geneset000606433;geneset000987742;geneset001035199;geneset001810436;geneset002027712
K00035	D-galactose 1-dehydrogenase	geneset000054126;geneset000248850;geneset000271945;geneset000366872;geneset000374538;geneset000499649;geneset000646559;geneset000684064;geneset001003700;geneset001148381;geneset001154050;geneset001388708;geneset001494198
K00036	glucose-6-phosphate 1-dehydrogenase	geneset000000274;geneset000007867;geneset000010892;geneset000013390;geneset000016959;geneset000030120;geneset000033948;geneset000049615;geneset000082981;geneset000090744;geneset000121199;geneset000132505;geneset000160779;geneset000171117;geneset000206355;geneset000208314;geneset000226289;geneset000238115;geneset000244985;geneset000253095;geneset000253810;geneset000258757;geneset000258758;geneset0…
K00038	3alpha(or 20beta)-hydroxysteroid dehydrogenase	geneset000000853;geneset000110090;geneset000244776;geneset000252579;geneset000255631;geneset000830457;geneset001147756;geneset001149197;geneset001707464
K00039	ribitol 2-dehydrogenase	geneset000102557;geneset000252340;geneset000274038;geneset000513733;geneset000603923;geneset000635955;geneset000755554;geneset000777752;geneset001239455;geneset001923380
K00040	fructuronate reductase	geneset000108607;geneset000123454;geneset000140119;geneset000223008;geneset000227537;geneset000256370;geneset000345988;geneset000372926;geneset000414888;geneset000619573;geneset000627240;geneset000653862;geneset000684740;geneset000736287;geneset000739383;geneset000742716;geneset000746518;geneset000764206;geneset000861394;geneset000972224;geneset000997853;geneset001145017;geneset001148155;geneset0…
K00041	tagaturonate reductase	geneset000088249;geneset000112188;geneset000187560;geneset000253627;geneset000307502;geneset000320580;geneset000331545;geneset000336574;geneset000478070;geneset000486242;geneset000489921;geneset000517518;geneset000595212;geneset000599939;geneset000848759;geneset001089834;geneset001359543;geneset001359629;geneset001392906;geneset001469117;geneset001511173;geneset001600743;geneset001957704;geneset0…
K00042	2-hydroxy-3-oxopropionate reductase	geneset000032541;geneset000096403;geneset000131420;geneset000187207;geneset000230036;geneset000240361;geneset000270553;geneset000395061;geneset000438036;geneset000495432;geneset000498239;geneset000609052;geneset000644692;geneset000715981;geneset000726228;geneset000854792;geneset000882052;geneset001062461;geneset001125633;geneset001153806;geneset001224119;geneset001345158;geneset001354629;geneset0…
K00045	mannitol 2-dehydrogenase	geneset000044297;geneset000435308;geneset000466828;geneset000470260;geneset000477549;geneset000498570;geneset000509009;geneset000820914;geneset000963019;geneset001049857;geneset001066392;geneset001143258;geneset001216757;geneset001236049;geneset001452252;geneset001490021;geneset001639421;geneset001707646;geneset001755677;geneset001807859;geneset001907805;geneset001947983
K00046	gluconate 5-dehydrogenase	geneset000008511;geneset000037158;geneset000239956;geneset000271467;geneset000297662;geneset000333007;geneset000367031;geneset000380737;geneset000391419;geneset000489432;geneset000512364;geneset000554272;geneset000554273;geneset000609037;geneset000644693;geneset000647106;geneset000656031;geneset000765358;geneset000778077;geneset000862603;geneset001028473;geneset001040784;geneset001153641;geneset0…
K00048	lactaldehyde reductase	geneset000876162;geneset001530001;geneset001637782
K00050	hydroxypyruvate reductase	geneset000790245
K00052	3-isopropylmalate dehydrogenase	geneset000003315;geneset000004352;geneset000012422;geneset000030434;geneset000034171;geneset000077417;geneset000092018;geneset000097193;geneset000108589;geneset000131875;geneset000189952;geneset000206367;geneset000232918;geneset000239190;geneset000245628;geneset000259874;geneset000261584;geneset000274146;geneset000277422;geneset000281584;geneset000284753;geneset000292368;geneset000309532;geneset0…
K00053	ketol-acid reductoisomerase	geneset000009978;geneset000035149;geneset000050370;geneset000091007;geneset000101765;geneset000108390;geneset000128841;geneset000129311;geneset000136824;geneset000165694;geneset000196007;geneset000202747;geneset000204915;geneset000205510;geneset000228532;geneset000248029;geneset000266968;geneset000269829;geneset000295672;geneset000301004;geneset000305703;geneset000343942;geneset000354192;geneset0…
K00054	hydroxymethylglutaryl-CoA reductase	geneset000030075;geneset000111654;geneset000121331;geneset000137618;geneset000347728;geneset000489571;geneset000642202;geneset000657614;geneset000665025;geneset000734770;geneset000744727;geneset000769825;geneset000804174;geneset000911976;geneset001180554;geneset001419789;geneset001780869;geneset001804933;geneset001816477;geneset001924291;geneset001950070
K00055	aryl-alcohol dehydrogenase	geneset000102262;geneset000190083;geneset000202948;geneset000263802;geneset000559247;geneset000584154;geneset000740879;geneset000929491;geneset001021625;geneset001081756;geneset001140541;geneset001593110;geneset001725296;geneset001725553;geneset001733220
K00057	glycerol-3-phosphate dehydrogenase (NAD(P)+)	geneset000005650;geneset000005882;geneset000007123;geneset000042261;geneset000078054;geneset000095709;geneset000106365;geneset000112984;geneset000116361;geneset000128019;geneset000147224;geneset000244184;geneset000258267;geneset000262995;geneset000294327;geneset000312216;geneset000364001;geneset000375919;geneset000443568;geneset000475823;geneset000476915;geneset000490907;geneset000500218;geneset0…
K00058	D-3-phosphoglycerate dehydrogenase	geneset000009254;geneset000010344;geneset000015490;geneset000017935;geneset000018167;geneset000021059;geneset000021113;geneset000021114;geneset000021115;geneset000023121;geneset000023515;geneset000026373;geneset000028337;geneset000038056;geneset000050042;geneset000067764;geneset000073871;geneset000095426;geneset000095731;geneset000106915;geneset000117035;geneset000121593;geneset000130748;geneset0…
K00059	3-oxoacyl-[acyl-carrier protein] reductase [EC:1.1.1.100]	geneset000000556;geneset000000670;geneset000000985;geneset000001980;geneset000003788;geneset000003999;geneset000004240;geneset000005842;geneset000006790;geneset000007910;geneset000010171;geneset000012300;geneset000012550;geneset000013389;geneset000021623;geneset000023987;geneset000027035;geneset000031230;geneset000040798;geneset000041562;geneset000050205;geneset000069757;geneset000090733;geneset0…
K00060	threonine 3-dehydrogenase	geneset000004100;geneset000005186;geneset000005478;geneset000011124;geneset000081151;geneset000115387;geneset000184749;geneset000225665;geneset000365960;geneset000428349;geneset000459760;geneset000466300;geneset000500181;geneset000502885;geneset000514549;geneset000664149;geneset000854609;geneset000882219;geneset000899190;geneset000963260;geneset001013474;geneset001031321;geneset001053503;geneset0…
K00064	D-threo-aldose 1-dehydrogenase	geneset000023928;geneset000033518;geneset000066694;geneset000135422;geneset000353816;geneset000400458;geneset000482758;geneset000587357;geneset000622708;geneset000623638;geneset000740583;geneset000767933;geneset000935754;geneset000938288;geneset001013438;geneset001045988;geneset001165450;geneset001185719;geneset001204153;geneset001315708;geneset001382210;geneset001497707;geneset001629264;geneset0…
K00065	2-deoxy-D-gluconate 3-dehydrogenase	geneset000004422;geneset000010735;geneset000219040;geneset000230510;geneset000256444;geneset000377901;geneset000492154;geneset000619687;geneset000696970;geneset000761848;geneset000761849;geneset000996340;geneset001009787;geneset001009956;geneset001015302;geneset001036679;geneset001149229;geneset001160049;geneset001215875;geneset001222371;geneset001226667;geneset001228089;geneset001364452;geneset0…
K00066	GDP-mannose 6-dehydrogenase	geneset000056292;geneset000427268;geneset000619875;geneset000770004;geneset000841872;geneset001708837;geneset001731103;geneset001799223;geneset001889560;geneset001957643;geneset002009570
K00067	dTDP-4-dehydrorhamnose reductase	geneset000000492;geneset000003186;geneset000015790;geneset000052719;geneset000086227;geneset000087109;geneset000088307;geneset000094055;geneset000108515;geneset000108646;geneset000119512;geneset000132329;geneset000136900;geneset000138051;geneset000143317;geneset000145350;geneset000199298;geneset000231029;geneset000231258;geneset000231344;geneset000231686;geneset000231713;geneset000231731;geneset0…
K00068	sorbitol-6-phosphate 2-dehydrogenase	geneset000808414;geneset001141791;geneset001273671
K00072	sepiapterin reductase	geneset001521691
K00073	ureidoglycolate dehydrogenase (NAD+)	geneset000665034;geneset000766247;geneset001519402;geneset001933751;geneset001944675
K00074	3-hydroxybutyryl-CoA dehydrogenase	geneset000000539;geneset000002973;geneset000005766;geneset000005919;geneset000012293;geneset000027285;geneset000041448;geneset000062004;geneset000082064;geneset000110203;geneset000110377;geneset000118558;geneset000125171;geneset000220090;geneset000249457;geneset000254476;geneset000260330;geneset000364244;geneset000365461;geneset000366269;geneset000368134;geneset000378126;geneset000381024;geneset0…
K00075	UDP-N-acetylmuramate dehydrogenase	geneset000009816;geneset000013485;geneset000035795;geneset000074039;geneset000080073;geneset000084131;geneset000091872;geneset000103592;geneset000113953;geneset000126501;geneset000187293;geneset000206340;geneset000239602;geneset000239858;geneset000240165;geneset000273532;geneset000274961;geneset000275419;geneset000347169;geneset000353782;geneset000375757;geneset000383892;geneset000397912;geneset0…
K00076	7-alpha-hydroxysteroid dehydrogenase	geneset000233455;geneset000314338;geneset000324714;geneset000334177;geneset000424935;geneset000795773;geneset001311496;geneset001329307;geneset001586263;geneset001640456;geneset001680320
K00077	2-dehydropantoate 2-reductase	geneset000005306;geneset000014546;geneset000014666;geneset000101210;geneset000105861;geneset000110897;geneset000132004;geneset000171920;geneset000176315;geneset000187494;geneset000192225;geneset000249075;geneset000254758;geneset000257442;geneset000257777;geneset000266982;geneset000366423;geneset000371535;geneset000384905;geneset000388763;geneset000412677;geneset000439708;geneset000458946;geneset0…
K00078	dihydrodiol dehydrogenase / D-xylose 1-dehydrogenase (NADP)	geneset000314894;geneset000367122;geneset000412459;geneset001054777
K00079	carbonyl reductase 1	geneset000193606;geneset000526063;geneset000625429;geneset001065860;geneset001741523
K00082	5-amino-6-(5-phosphoribosylamino)uracil reductase	geneset000025177;geneset000241361;geneset000254943;geneset000471962;geneset000715407;geneset000857980;geneset001606776;geneset001608474;geneset001892586;geneset001927668
K00086	1,3-propanediol dehydrogenase	geneset001178157;geneset001957739
K00088	IMP dehydrogenase	geneset000002416;geneset000018591;geneset000020645;geneset000021192;geneset000025842;geneset000032053;geneset000032054;geneset000032521;geneset000038849;geneset000040564;geneset000041544;geneset000045674;geneset000058928;geneset000064956;geneset000067676;geneset000087421;geneset000101392;geneset000101734;geneset000104800;geneset000111063;geneset000127042;geneset000129972;geneset000132714;geneset0…
K00090	gluconate 2-dehydrogenase	geneset000008816;geneset000108033;geneset000109984;geneset000262173;geneset000371716;geneset000389318;geneset000487338;geneset000489699;geneset000492783;geneset000514089;geneset000563215;geneset000745505;geneset000765924;geneset000829022;geneset000891785;geneset000949547;geneset001042217;geneset001232742;geneset001361390;geneset001528890;geneset001992605
K00091	dihydroflavonol-4-reductase	geneset000000822;geneset000630312;geneset000955004;geneset001235575;geneset001992373
K00094	galactitol-1-phosphate 5-dehydrogenase	geneset001139649
K00096	glycerol-1-phosphate dehydrogenase [NAD(P)+] [EC:1.1.1.261]	geneset000498435;geneset000713647;geneset000795853;geneset000800624;geneset000897305;geneset000910267;geneset000981408;geneset001209467
K00097	4-hydroxythreonine-4-phosphate dehydrogenase	geneset000009107;geneset000012823;geneset000014905;geneset000025457;geneset000027907;geneset000049114;geneset000074742;geneset000088412;geneset000113232;geneset000130835;geneset000131415;geneset000132292;geneset000138042;geneset000187498;geneset000215708;geneset000237350;geneset000250745;geneset000253067;geneset000258315;geneset000280229;geneset000290611;geneset000324508;geneset000351346;geneset0…
K00098	L-idonate 5-dehydrogenase	geneset000045261;geneset000489740;geneset000655146;geneset000694892;geneset000736282;geneset000739378;geneset000743423;geneset000772100;geneset000870091;geneset001096104;geneset001249039;geneset001267289;geneset001268947;geneset001369772;geneset001383083;geneset001559250;geneset001611187;geneset001623809;geneset001802750;geneset002007498
K00099	1-deoxy-D-xylulose-5-phosphate reductoisomerase	geneset000004079;geneset000013976;geneset000025092;geneset000030343;geneset000048427;geneset000078383;geneset000091623;geneset000094528;geneset000104003;geneset000166458;geneset000209300;geneset000258145;geneset000258647;geneset000259795;geneset000271433;geneset000286346;geneset000300761;geneset000306807;geneset000322172;geneset000353388;geneset000376483;geneset000398252;geneset000403278;geneset0…
K00100	butanol dehydrogenase	geneset000014996;geneset000068519;geneset000346840;geneset000597768;geneset000864237;geneset000932924;geneset001211109;geneset001942524
K00101	L-lactate dehydrogenase (cytochrome)	geneset000006766;geneset000007282;geneset000013471;geneset000017933;geneset000027628;geneset000034762;geneset000049384;geneset000056353;geneset000060525;geneset000090972;geneset000120833;geneset000128761;geneset000134521;geneset000159428;geneset000210109;geneset000212894;geneset000252235;geneset000267934;geneset000271337;geneset000280120;geneset000281990;geneset000302992;geneset000362454;geneset0…
K00102	D-lactate dehydrogenase (cytochrome)	geneset000129901;geneset000246763;geneset000252889;geneset000267980;geneset000272537;geneset000274972;geneset000353444;geneset000477711;geneset000500082;geneset000500083;geneset000551825;geneset000632944;geneset000647759;geneset000732820;geneset000740267;geneset000758663;geneset000787745;geneset000848756;geneset000991756;geneset001007503;geneset001022298;geneset001099851;geneset001165169;geneset0…
K00104	glycolate oxidase	geneset000004916;geneset000028333;geneset000050694;geneset000079296;geneset000089880;geneset000097968;geneset000116555;geneset000125275;geneset000179720;geneset000190307;geneset000233451;geneset000241653;geneset000243746;geneset000262576;geneset000279394;geneset000352357;geneset000355281;geneset000355370;geneset000361279;geneset000378595;geneset000381764;geneset000384939;geneset000390638;geneset0…
K00105	alpha-glycerophosphate oxidase	geneset000267009;geneset000714404;geneset000755187;geneset001020581;geneset001260303;geneset001371836;geneset001403099;geneset001886805
K00106	xanthine dehydrogenase/oxidase	geneset000197858;geneset000259081;geneset000477459;geneset000477460;geneset000477692;geneset000766326;geneset000905214;geneset001027350;geneset001067079;geneset001254189;geneset001329824;geneset001337530;geneset001378080;geneset001497213;geneset001703520;geneset001782269
K00107	D-arabinono-1,4-lactone oxidase	geneset000125150
K00108	choline dehydrogenase	geneset000007150;geneset000009041;geneset000010547;geneset000015816;geneset000105459;geneset000106231;geneset000284186;geneset000288004;geneset000311739;geneset000366740;geneset000383022;geneset000441879;geneset000491949;geneset000543894;geneset000554372;geneset000560884;geneset000605221;geneset000655358;geneset000679383;geneset000682491;geneset000742127;geneset000791354;geneset000824360;geneset0…
K00109	2-hydroxyglutarate dehydrogenase	geneset000589641
K00111	glycerol-3-phosphate dehydrogenase	geneset000003053;geneset000003821;geneset000005949;geneset000012951;geneset000013925;geneset000024609;geneset000025198;geneset000031147;geneset000034319;geneset000036982;geneset000041576;geneset000066227;geneset000090101;geneset000095604;geneset000098012;geneset000100463;geneset000105593;geneset000105594;geneset000109163;geneset000110050;geneset000111135;geneset000138054;geneset000156499;geneset0…
K00112	glycerol-3-phosphate dehydrogenase subunit B	geneset000376178;geneset000384225;geneset001286933;geneset001448704;geneset001622518;geneset001738162
K00113	glycerol-3-phosphate dehydrogenase subunit C	geneset000078202;geneset001154808;geneset001286932;geneset001381081;geneset001494689;geneset001701947
K00114	alcohol dehydrogenase (cytochrome c)	geneset000013260;geneset000123253;geneset000317024;geneset000435830;geneset000478464;geneset000492604;geneset000557829;geneset000631549;geneset000951137;geneset001075710;geneset001128597;geneset001227673;geneset001363612;geneset001374314;geneset001376814;geneset001381405;geneset001738622;geneset001784797;geneset001839605;geneset001847889;geneset001938304
K00116	malate dehydrogenase (quinone)	geneset000005486;geneset000020866;geneset000034036;geneset000066869;geneset000093266;geneset000093268;geneset000118405;geneset000137305;geneset000143273;geneset000161344;geneset000226335;geneset000233691;geneset000246832;geneset000275145;geneset000280768;geneset000335794;geneset000361080;geneset000363321;geneset000376129;geneset000376810;geneset000401253;geneset000473004;geneset000473213;geneset0…
K00117	quinoprotein glucose dehydrogenase	geneset000002873;geneset000010987;geneset000040589;geneset000063197;geneset000089165;geneset000090586;geneset000102966;geneset000156624;geneset000217438;geneset000218013;geneset000253053;geneset000256302;geneset000257235;geneset000258502;geneset000260240;geneset000320036;geneset000326119;geneset000342548;geneset000344026;geneset000354987;geneset000361903;geneset000364753;geneset000377822;geneset0…
K00118	glucose-fructose oxidoreductase	geneset000389251;geneset001361869;geneset001914891
K00121	S-(hydroxymethyl)glutathione dehydrogenase / alcohol dehydrogenase	geneset000007955;geneset000010104;geneset000010968;geneset000015048;geneset000023761;geneset000026961;geneset000030521;geneset000033009;geneset000033010;geneset000047559;geneset000069885;geneset000088787;geneset000092280;geneset000109115;geneset000118582;geneset000119168;geneset000202643;geneset000202947;geneset000218881;geneset000220776;geneset000225902;geneset000245538;geneset000251149;geneset0…
K00122	formate dehydrogenase	geneset000153036;geneset000271712;geneset000350515;geneset000482161;geneset000482162;geneset000502408;geneset000644231;geneset000693622;geneset000757912;geneset000791573;geneset000868569;geneset000885684;geneset001027599;geneset001137713;geneset001376498;geneset001480010;geneset001625631;geneset001662334;geneset001724310;geneset001843741;geneset001869185;geneset001903311;geneset001970903
K00123	formate dehydrogenase major subunit	geneset000000690;geneset000002279;geneset000011564;geneset000071117;geneset000080195;geneset000089799;geneset000101434;geneset000108601;geneset000109298;geneset000115658;geneset000116837;geneset000126641;geneset000159484;geneset000163544;geneset000211321;geneset000224771;geneset000236212;geneset000249801;geneset000259017;geneset000276730;geneset000279660;geneset000298881;geneset000311522;geneset0…
K00124	formate dehydrogenase iron-sulfur subunit	geneset000097821;geneset000115967;geneset000142670;geneset000233974;geneset000254296;geneset000269057;geneset000274785;geneset000354543;geneset000375830;geneset000418796;geneset000634779;geneset000740376;geneset000811356;geneset000873907;geneset000884011;geneset000890591;geneset000966800;geneset000998286;geneset000998574;geneset001003576;geneset001008555;geneset001012916;geneset001156081;geneset0…
K00125	formate dehydrogenase, beta subunit	geneset000779906;geneset001538259
K00126	formate dehydrogenase subunit delta	geneset000163545;geneset000259016;geneset000367952;geneset000377035;geneset000623659;geneset000813305;geneset001364236;geneset001376268
K00127	formate dehydrogenase subunit gamma	geneset000089890;geneset000233975;geneset000320636;geneset000482789;geneset000496484;geneset000740375;geneset000814231;geneset000814931;geneset000890592;geneset000998285;geneset001003577;geneset001008554;geneset001017003;geneset001114466;geneset001227345;geneset001240541;geneset001289475;geneset001341952;geneset001364240;geneset001367563;geneset001499292;geneset001635238;geneset001723988;geneset0…
K00128	aldehyde dehydrogenase (NAD+)	geneset000000780;geneset000000834;geneset000003287;geneset000003781;geneset000004033;geneset000008098;geneset000014810;geneset000018550;geneset000020864;geneset000024292;geneset000033353;geneset000036524;geneset000041615;geneset000053673;geneset000062571;geneset000108170;geneset000108843;geneset000113416;geneset000120946;geneset000134453;geneset000136931;geneset000145782;geneset000158647;geneset0…
K00129	aldehyde dehydrogenase (NAD(P)+)	geneset000024874;geneset000095085;geneset000257522;geneset000641962;geneset000759648;geneset000873080;geneset000902008;geneset001253219;geneset001269654;geneset001507509;geneset001944225;geneset001953720
K00130	betaine-aldehyde dehydrogenase	geneset000009573;geneset000015815;geneset000019512;geneset000056112;geneset000073955;geneset000157920;geneset000228362;geneset000243819;geneset000249799;geneset000257497;geneset000266500;geneset000267341;geneset000271106;geneset000329634;geneset000384802;geneset000385028;geneset000393574;geneset000428804;geneset000437303;geneset000440161;geneset000441880;geneset000479646;geneset000480647;geneset0…
K00131	glyceraldehyde-3-phosphate dehydrogenase (NADP+)	geneset000034948;geneset000111020;geneset000415358;geneset000415359;geneset000886831;geneset000958709;geneset001023792;geneset001286455;geneset001373478
K00132	acetaldehyde dehydrogenase (acetylating)	geneset000659753
K00133	aspartate-semialdehyde dehydrogenase	geneset000002179;geneset000006845;geneset000011087;geneset000017856;geneset000039306;geneset000091921;geneset000103483;geneset000110685;geneset000115313;geneset000124717;geneset000130642;geneset000227776;geneset000239465;geneset000241580;geneset000267930;geneset000270956;geneset000277013;geneset000277831;geneset000325640;geneset000331912;geneset000357572;geneset000367790;geneset000371717;geneset0…
K00134	glyceraldehyde 3-phosphate dehydrogenase	geneset000001839;geneset000006190;geneset000031414;geneset000033288;geneset000040451;geneset000054699;geneset000058824;geneset000077686;geneset000081390;geneset000088139;geneset000089962;geneset000090805;geneset000106010;geneset000106780;geneset000108263;geneset000112439;geneset000112476;geneset000116743;geneset000125110;geneset000128968;geneset000129680;geneset000137637;geneset000157755;geneset0…
K00135	succinate-semialdehyde dehydrogenase / glutarate-semialdehyde dehydrogenase	geneset000015517;geneset000016652;geneset000018143;geneset000018736;geneset000023371;geneset000028555;geneset000034221;geneset000039395;geneset000054059;geneset000055733;geneset000056663;geneset000063429;geneset000064301;geneset000096869;geneset000102879;geneset000107068;geneset000108380;geneset000116505;geneset000136477;geneset000139523;geneset000140206;geneset000158308;geneset000188229;geneset0…
K00137	aminobutyraldehyde dehydrogenase	geneset000303528;geneset000325825;geneset000427298;geneset000493738;geneset000734847;geneset001111075;geneset001233369;geneset001496053;geneset001652506;geneset001664207;geneset001680915;geneset001936091;geneset001960945
K00138	aldehyde dehydrogenase	geneset000000341;geneset000031375;geneset000031886;geneset000036184;geneset000084464;geneset000184932;geneset000193677;geneset000205711;geneset000212817;geneset000246041;geneset000246932;geneset000253202;geneset000258888;geneset000426575;geneset000430917;geneset000439631;geneset000479811;geneset000483821;geneset000529333;geneset000561164;geneset000569636;geneset000575476;geneset000622343;geneset0…
K00140	malonate-semialdehyde dehydrogenase (acetylating) / methylmalonate-semialdehyde dehydrogenase	geneset000005216;geneset000006361;geneset000008328;geneset000025233;geneset000033587;geneset000038768;geneset000038839;geneset000053961;geneset000056026;geneset000060117;geneset000067403;geneset000090782;geneset000108322;geneset000113921;geneset000117311;geneset000118532;geneset000124634;geneset000144711;geneset000169501;geneset000175198;geneset000183728;geneset000251727;geneset000252590;geneset0…
K00141	benzaldehyde dehydrogenase (NAD)	geneset000102261;geneset000257644;geneset000269752;geneset000645772;geneset000740878;geneset000751003;geneset001002237;geneset001238432;geneset001263702;geneset001289782;geneset001363345;geneset001373840;geneset001715715
K00143	L-aminoadipate-semialdehyde dehydrogenase	geneset000246767;geneset000368376;geneset000495845;geneset000495846;geneset000744021;geneset000744022;geneset000761432
K00145	N-acetyl-gamma-glutamyl-phosphate reductase	geneset000011715;geneset000013821;geneset000019113;geneset000019428;geneset000033279;geneset000057485;geneset000064156;geneset000096741;geneset000104198;geneset000132451;geneset000140778;geneset000146120;geneset000219576;geneset000229778;geneset000236443;geneset000236965;geneset000239902;geneset000257299;geneset000258975;geneset000263206;geneset000304549;geneset000356126;geneset000365915;geneset0…
K00146	phenylacetaldehyde dehydrogenase	geneset000002972;geneset000112640;geneset000243788;geneset000251929;geneset000621891;geneset000628162;geneset001096469;geneset001135492;geneset001243585;geneset001434116;geneset001855981;geneset001945550
K00147	glutamate-5-semialdehyde dehydrogenase	geneset000003243;geneset000007244;geneset000017755;geneset000020190;geneset000021467;geneset000031806;geneset000039381;geneset000060917;geneset000067749;geneset000095293;geneset000109913;geneset000143378;geneset000167249;geneset000169174;geneset000208337;geneset000222480;geneset000247097;geneset000252637;geneset000254027;geneset000290418;geneset000304316;geneset000311140;geneset000319217;geneset0…
K00148	glutathione-independent formaldehyde dehydrogenase	geneset000026906;geneset000322258;geneset000375178;geneset000380430;geneset000397551;geneset000403082;geneset000620765;geneset000633360;geneset000886062;geneset000943219;geneset001161675;geneset001262195;geneset001467672;geneset001497871;geneset001582783;geneset001621891;geneset001641592;geneset001923152
K00150	glyceraldehyde-3-phosphate dehydrogenase (NAD(P))	geneset000028438;geneset000097695;geneset000269200;geneset000293175;geneset000295631;geneset000348706;geneset000349211;geneset000544855;geneset000598388;geneset000600335;geneset000655876;geneset000716582;geneset000728473;geneset000885015;geneset000899916;geneset000982526;geneset000983561;geneset001120616;geneset001154934;geneset001227594;geneset001241363;geneset001253854;geneset001471111;geneset0…
K00151	5-carboxymethyl-2-hydroxymuconic-semialdehyde dehydrogenase	geneset000013620;geneset000060645;geneset000250834;geneset000366025;geneset000435251;geneset000441310;geneset000454008;geneset000726529;geneset000746553;geneset000866537;geneset000895429;geneset001000110;geneset001110794;geneset001156433;geneset001314095;geneset001489783;geneset001493456;geneset001496563;geneset001505794;geneset001516446;geneset001516487;geneset001749152;geneset001774104;geneset0…
K00153	S-(hydroxymethyl)mycothiol dehydrogenase	geneset000693212;geneset001081396;geneset001140645
K00154	coniferyl-aldehyde dehydrogenase	geneset000035514;geneset000052182;geneset000100501;geneset000103242;geneset000166276;geneset000320965;geneset000334263;geneset000340855;geneset000428117;geneset000481735;geneset000483905;geneset000484922;geneset000508145;geneset000519743;geneset000543604;geneset000576342;geneset000586760;geneset000615975;geneset000739508;geneset000746323;geneset000748074;geneset000750066;geneset000763582;geneset0…
K00156	pyruvate dehydrogenase (quinone)	geneset000006080;geneset000022713;geneset000024954;geneset000025567;geneset000032829;geneset000034983;geneset000114232;geneset000116011;geneset000129450;geneset000133806;geneset000176387;geneset000218649;geneset000231806;geneset000250554;geneset000273330;geneset000363653;geneset000369626;geneset000394276;geneset000398856;geneset000400848;geneset000486356;geneset000503758;geneset000510495;geneset0…
K00158	pyruvate oxidase	geneset000088136;geneset000332619;geneset000534047;geneset000979421;geneset001265157;geneset001273170;geneset001306575;geneset001951695
K00161	pyruvate dehydrogenase E1 component alpha subunit	geneset000023824;geneset000026310;geneset000043349;geneset000046693;geneset000060526;geneset000066192;geneset000083560;geneset000107910;geneset000110774;geneset000110775;geneset000120227;geneset000121616;geneset000124518;geneset000127311;geneset000130285;geneset000237110;geneset000246654;geneset000290987;geneset000327297;geneset000344983;geneset000350579;geneset000368492;geneset000371182;geneset0…
K00162	pyruvate dehydrogenase E1 component beta subunit	geneset000013683;geneset000016664;geneset000025217;geneset000026309;geneset000034538;geneset000036268;geneset000054963;geneset000068932;geneset000112812;geneset000129525;geneset000185146;geneset000185147;geneset000203067;geneset000226265;geneset000243691;geneset000249785;geneset000256814;geneset000264985;geneset000269871;geneset000327298;geneset000355013;geneset000372323;geneset000375404;geneset0…
K00163	pyruvate dehydrogenase E1 component	geneset000010159;geneset000011402;geneset000014862;geneset000018804;geneset000026830;geneset000028094;geneset000041378;geneset000055092;geneset000093665;geneset000101355;geneset000112585;geneset000115609;geneset000130526;geneset000134365;geneset000146005;geneset000158006;geneset000158348;geneset000163899;geneset000172506;geneset000207423;geneset000241880;geneset000250182;geneset000250330;geneset0…
K00164	2-oxoglutarate dehydrogenase E1 component	geneset000007104;geneset000008994;geneset000009023;geneset000011076;geneset000012014;geneset000018538;geneset000027512;geneset000032246;geneset000035989;geneset000059351;geneset000063275;geneset000086098;geneset000102392;geneset000106446;geneset000109167;geneset000133005;geneset000133006;geneset000133007;geneset000159832;geneset000162681;geneset000169724;geneset000191745;geneset000194847;geneset0…
K00166	2-oxoisovalerate dehydrogenase E1 component alpha subunit	geneset000033028;geneset000045110;geneset000054646;geneset000106869;geneset000106870;geneset000108215;geneset000110124;geneset000217520;geneset000323890;geneset000374540;geneset000401357;geneset000460487;geneset000496343;geneset000602036;geneset000620723;geneset000622988;geneset000738055;geneset000740093;geneset000792202;geneset000852282;geneset000933172;geneset000945799;geneset000963053;geneset0…
K00167	2-oxoisovalerate dehydrogenase E1 component beta subunit	geneset000110123;geneset000137335;geneset000229843;geneset000246145;geneset000289211;geneset000390664;geneset000401358;geneset000412285;geneset000486812;geneset000562943;geneset000629317;geneset000631167;geneset000731124;geneset000852283;geneset001048541;geneset001094605;geneset001134843;geneset001148380;geneset001196115;geneset001363681;geneset001488325;geneset001490234;geneset001518189;geneset0…
K00169	pyruvate ferredoxin oxidoreductase alpha subunit	geneset000499226;geneset000773763;geneset001974441
K00170	pyruvate ferredoxin oxidoreductase beta subunit	geneset000499227;geneset000616153;geneset001974440;geneset002000028
K00171	pyruvate ferredoxin oxidoreductase delta subunit	geneset000499225
K00172	pyruvate ferredoxin oxidoreductase gamma subunit	geneset000499224
K00174	2-oxoglutarate/2-oxoacid ferredoxin oxidoreductase subunit alpha	geneset000011734;geneset000021497;geneset000039515;geneset000092501;geneset000139654;geneset000235652;geneset000305684;geneset000373425;geneset000386249;geneset000396026;geneset000400194;geneset000403379;geneset000521778;geneset000586846;geneset000598334;geneset000717053;geneset000725162;geneset000909674;geneset000989328;geneset001009075;geneset001034349;geneset001132704;geneset001147806;geneset0…
K00175	2-oxoglutarate/2-oxoacid ferredoxin oxidoreductase subunit beta	geneset000094289;geneset000179673;geneset000231773;geneset000364351;geneset000372237;geneset000396025;geneset000487828;geneset000570457;geneset000670857;geneset000724183;geneset000807462;geneset001009076;geneset001132705;geneset001167117;geneset001287675;geneset001354174;geneset001358623;geneset001673277;geneset001756012;geneset001766312;geneset001806994;geneset001897319
K00177	2-oxoglutarate ferredoxin oxidoreductase subunit gamma	geneset001674706
K00179	indolepyruvate ferredoxin oxidoreductase, alpha subunit	geneset000000320;geneset000026984;geneset000027612;geneset000060599;geneset000105626;geneset000137952;geneset000246636;geneset000259867;geneset000293062;geneset000632573;geneset000800215;geneset000898217;geneset001005125;geneset001062725;geneset001138617;geneset001141848;geneset001247207;geneset001368826;geneset001383326;geneset001441089;geneset001644688;geneset001811036
K00180	indolepyruvate ferredoxin oxidoreductase, beta subunit	geneset000161887;geneset000456559;geneset000478032;geneset000487532;geneset000493810;geneset000741777;geneset000810164;geneset001141849;geneset001168773;geneset001236363;geneset001368825;geneset001438663;geneset001489488;geneset001503563;geneset001974831
K00183	prokaryotic molybdopterin-containing oxidoreductase family, molybdopterin binding subunit	geneset001680769
K00184	prokaryotic molybdopterin-containing oxidoreductase family, iron-sulfur binding subunit	geneset000039105;geneset000193364;geneset000207444;geneset000286944;geneset000399216;geneset000496451;geneset000544283;geneset000945960;geneset001011659;geneset001026073;geneset001056918;geneset001107578;geneset001168415;geneset001176476;geneset001277653;geneset001344995;geneset001359574;geneset001398578;geneset001454427;geneset001494894;geneset001574197;geneset001592848;geneset001680770;geneset0…
K00185	prokaryotic molybdopterin-containing oxidoreductase family, membrane subunit	geneset000109544;geneset000122673;geneset000162031;geneset000223485;geneset000286204;geneset000287316;geneset000470490;geneset000529518;geneset000595770;geneset000634664;geneset000731959;geneset000878945;geneset000891897;geneset000947601;geneset001026072;geneset001035498;geneset001053988;geneset001288755;geneset001615804;geneset001680771;geneset001689697;geneset001747200;geneset002037100
K00187	2-oxoisovalerate ferredoxin oxidoreductase, beta subunit	geneset001813541
K00196	carbon-monoxide dehydrogenase iron sulfur subunit	geneset000677152;geneset000746459
K00198	carbon-monoxide dehydrogenase catalytic subunit	geneset000264793;geneset000461773;geneset001118404;geneset001343529
K00200	formylmethanofuran dehydrogenase subunit A	geneset000502749;geneset000763526;geneset000771301;geneset000782903;geneset000876592;geneset001167405;geneset001180117;geneset001369927;geneset002029445
K00201	formylmethanofuran dehydrogenase subunit B	geneset000006270;geneset000494238;geneset000876591;geneset001167404;geneset001241144;geneset001889354;geneset001905685;geneset002035020
K00202	formylmethanofuran dehydrogenase subunit C	geneset000029729;geneset000644014;geneset000761414;geneset000899230;geneset000985695;geneset001006279;geneset001184064;geneset001663908;geneset001665823;geneset002029446
K00203	formylmethanofuran dehydrogenase subunit D	geneset000666325;geneset001272100
K00207	dihydropyrimidine dehydrogenase (NADP+)	geneset000385543;geneset000419649;geneset000550444;geneset000644861;geneset000829585;geneset000955815;geneset001185399;geneset001426155;geneset001501206;geneset001740884;geneset001750720;geneset001806057
K00208	enoyl-[acyl-carrier protein] reductase I [EC:1.3.1.9 1.3.1.10]	geneset000009851;geneset000013265;geneset000023211;geneset000068550;geneset000074333;geneset000076258;geneset000088406;geneset000093068;geneset000095515;geneset000097492;geneset000109815;geneset000122374;geneset000123460;geneset000135441;geneset000177097;geneset000190930;geneset000209779;geneset000242298;geneset000268801;geneset000272078;geneset000284819;geneset000312297;geneset000345655;geneset0…
K00209	enoyl-[acyl-carrier protein] reductase / trans-2-enoyl-CoA reductase (NAD+) [EC:1.3.1.9 1.3.1.44]	geneset000056455;geneset000117153;geneset000263448;geneset000295072;geneset000449271;geneset000488526;geneset000594624;geneset000617357;geneset000673537;geneset000678708;geneset000750501;geneset001062805;geneset001144486;geneset001236544;geneset001380014;geneset001381092;geneset001540173;geneset001710541;geneset001774095;geneset001863796;geneset001985261
K00210	prephenate dehydrogenase	geneset000181922;geneset000219138;geneset001172173;geneset001446651;geneset001568411;geneset001859902
K00211	prephenate dehydrogenase (NADP+)	geneset000365367;geneset000887184;geneset000887185;geneset001489456
K00213	7-dehydrocholesterol reductase	geneset000007184;geneset000007185;geneset000763730;geneset001138039;geneset001513191;geneset001943289
K00215	4-hydroxy-tetrahydrodipicolinate reductase	geneset000003758;geneset000030575;geneset000042758;geneset000050543;geneset000059518;geneset000077646;geneset000108045;geneset000108046;geneset000118537;geneset000134451;geneset000274163;geneset000305056;geneset000323919;geneset000340712;geneset000346273;geneset000356587;geneset000367440;geneset000380945;geneset000383002;geneset000383893;geneset000385688;geneset000416756;geneset000426706;geneset0…
K00216	2,3-dihydro-2,3-dihydroxybenzoate dehydrogenase	geneset000012887;geneset000803936;geneset000868161;geneset001454511;geneset001700530;geneset001904663
K00218	protochlorophyllide reductase	geneset000030022;geneset000089646;geneset000097770;geneset000144607;geneset000214987;geneset000238742;geneset000241793;geneset000266676;geneset000511373;geneset000520458;geneset000601062;geneset000605851;geneset000607899;geneset000608844;geneset000641399;geneset000651298;geneset000718495;geneset000719574;geneset000721666;geneset000722253;geneset000726402;geneset000755981;geneset000763393;geneset0…
K00219	2,4-dienoyl-CoA reductase (NADPH2)	geneset000008142;geneset000010934;geneset000074145;geneset000113126;geneset000114551;geneset000118711;geneset000124240;geneset000132892;geneset000136217;geneset000202616;geneset000211832;geneset000212032;geneset000220191;geneset000250270;geneset000255291;geneset000262334;geneset000373335;geneset000374248;geneset000392923;geneset000394457;geneset000468284;geneset000488295;geneset000490587;geneset0…
K00220	cyclohexadieny/prephenate dehydrogenase	geneset000006248;geneset000096538;geneset000189936;geneset000268580;geneset000392704;geneset000627504;geneset000680590;geneset000745117;geneset000987853;geneset001213102;geneset001248810;geneset001259073;geneset001274673;geneset001373564;geneset001490176;geneset001492820;geneset001499760;geneset001643048;geneset001979095;geneset002001562
K00221	alkylmercury lyase	geneset001236796;geneset001392206
K00222	Delta14-sterol reductase	geneset000122940;geneset000227864;geneset000737868;geneset001164517;geneset001776456
K00223	Delta24(24(1))-sterol reductase	geneset000260026;geneset000518069;geneset001950257
K00225	L-galactono-1,4-lactone dehydrogenase	geneset001190663;geneset001207818;geneset001413159;geneset001918024
K00226	dihydroorotate dehydrogenase (fumarate)	geneset000597947;geneset000881717;geneset001144749;geneset002026054
K00227	Delta7-sterol 5-desaturase	geneset000173832;geneset000626948
K00228	coproporphyrinogen III oxidase	geneset000005816;geneset000017642;geneset000032178;geneset000036924;geneset000047254;geneset000052594;geneset000065721;geneset000077651;geneset000092008;geneset000092168;geneset000103300;geneset000103622;geneset000121826;geneset000148705;geneset000233453;geneset000234998;geneset000236977;geneset000238154;geneset000238829;geneset000242612;geneset000247328;geneset000259424;geneset000301805;geneset0…
K00230	menaquinone-dependent protoporphyrinogen oxidase	geneset000018481;geneset000210333;geneset001441010;geneset001771703;geneset001781241
K00231	protoporphyrinogen/coproporphyrinogen III oxidase	geneset000118645;geneset000118646;geneset000118647;geneset000158788;geneset000188116;geneset000370041;geneset000380534;geneset000476402;geneset000486705;geneset000502348;geneset000621952;geneset000629993;geneset000644257;geneset000646735;geneset000697304;geneset000736835;geneset000756212;geneset000855069;geneset001028045;geneset001031109;geneset001082743;geneset001194259;geneset001243809;geneset0…
K00232	acyl-CoA oxidase	geneset000009314;geneset000048541;geneset000262912;geneset000262913;geneset000264718;geneset000393384;geneset000496679;geneset000615929;geneset000646932;geneset000771040;geneset000817130;geneset000836093;geneset000885304;geneset000885305;geneset001015876;geneset001031196;geneset001167317;geneset001170060;geneset001236135;geneset001258136;geneset001259677;geneset001339656;geneset001399988;geneset0…
K00234	succinate dehydrogenase (ubiquinone) flavoprotein subunit	geneset000083842;geneset000214223;geneset000279802;geneset000385900;geneset000408464;geneset000579393;geneset000650100;geneset000735217;geneset000781593;geneset000839720;geneset000844627;geneset000886216;geneset001161034;geneset001295384;geneset001382974;geneset001392757;geneset001804740;geneset001932453;geneset001979796
K00235	succinate dehydrogenase (ubiquinone) iron-sulfur subunit	geneset000071850;geneset000103263;geneset000453637;geneset000730019;geneset001250618;geneset001509949;geneset001930788
K00236	succinate dehydrogenase (ubiquinone) cytochrome b560 subunit	geneset000735638;geneset001019462;geneset001161033;geneset001804741
K00237	succinate dehydrogenase (ubiquinone) membrane anchor subunit	geneset000130066;geneset001385353
K00239	succinate dehydrogenase / fumarate reductase, flavoprotein subunit	geneset000004452;geneset000007113;geneset000016713;geneset000016794;geneset000017791;geneset000020431;geneset000031144;geneset000033144;geneset000045097;geneset000053625;geneset000065306;geneset000100771;geneset000106607;geneset000107707;geneset000108894;geneset000115043;geneset000119847;geneset000120278;geneset000126600;geneset000127036;geneset000127405;geneset000132298;geneset000132362;geneset0…
K00240	succinate dehydrogenase / fumarate reductase, iron-sulfur subunit	geneset000004453;geneset000017790;geneset000031204;geneset000032716;geneset000049126;geneset000088706;geneset000100772;geneset000107706;geneset000132363;geneset000136712;geneset000188574;geneset000202778;geneset000207850;geneset000210828;geneset000246250;geneset000249554;geneset000249555;geneset000257782;geneset000295624;geneset000359450;geneset000368625;geneset000391035;geneset000407409;geneset0…
K00241	succinate dehydrogenase / fumarate reductase, cytochrome b subunit	geneset000011186;geneset000031145;geneset000070007;geneset000090623;geneset000091938;geneset000092596;geneset000117378;geneset000119156;geneset000121898;geneset000127037;geneset000134314;geneset000136710;geneset000176429;geneset000191733;geneset000236926;geneset000246247;geneset000293832;geneset000295312;geneset000295623;geneset000329088;geneset000377110;geneset000435900;geneset000448182;geneset0…
K00242	succinate dehydrogenase / fumarate reductase, membrane anchor subunit	geneset000017093;geneset000107708;geneset000246248;geneset000435899;geneset000475895;geneset000492224;geneset000493419;geneset000551111;geneset000567965;geneset000599047;geneset000601927;geneset000623641;geneset000626794;geneset000628356;geneset000735909;geneset000893890;geneset001013628;geneset001014303;geneset001033057;geneset001064596;geneset001098323;geneset001131826;geneset001137133;geneset0…
K00243	uncharacterized protein	geneset000133341;geneset000301517;geneset000407355;geneset000524295;geneset000694636;geneset000736667;geneset000751980;geneset000922030;geneset000955798;geneset001075122;geneset001097020;geneset001211503;geneset001271303;geneset001294486;geneset001553727;geneset001567739;geneset001827133;geneset001968485;geneset001994783;geneset002014225;geneset002026145
K00244	fumarate reductase flavoprotein subunit	geneset000116671;geneset000119999;geneset000149603;geneset000382784;geneset000407520;geneset000443694;geneset000462916;geneset000480685;geneset000503537;geneset000529301;geneset000539281;geneset000618590;geneset000642141;geneset000787668;geneset000793852;geneset000847658;geneset000848205;geneset000977930;geneset001001389;geneset001001391;geneset001085875;geneset001103639;geneset001152653;geneset0…
K00245	fumarate reductase iron-sulfur subunit	geneset000345277;geneset000410053;geneset000443695;geneset000485235;geneset001264509;geneset001446055
K00246	fumarate reductase subunit C	geneset001631140
K00247	fumarate reductase subunit D	geneset000003831;geneset000214412;geneset001631139
K00248	butyryl-CoA dehydrogenase	geneset000045081;geneset000106225;geneset000278565;geneset000309350;geneset000311839;geneset000325029;geneset000382598;geneset000420057;geneset000476761;geneset000680160;geneset000800818;geneset000814266;geneset000825137;geneset000868952;geneset000932573;geneset001202443;geneset001405649;geneset001425973;geneset001579170;geneset001618064;geneset001743240;geneset001765487;geneset001773610;geneset0…
K00249	acyl-CoA dehydrogenase	geneset000000804;geneset000000846;geneset000017243;geneset000017387;geneset000022725;geneset000022726;geneset000025579;geneset000040169;geneset000063316;geneset000065793;geneset000103115;geneset000108943;geneset000117026;geneset000119803;geneset000121684;geneset000126630;geneset000137411;geneset000154119;geneset000173396;geneset000239169;geneset000244541;geneset000244685;geneset000248292;geneset0…
K00252	glutaryl-CoA dehydrogenase	geneset000009930;geneset000015562;geneset000015618;geneset000026577;geneset000030681;geneset000046124;geneset000070844;geneset000101130;geneset000107789;geneset000134389;geneset000140656;geneset000142692;geneset000206288;geneset000230010;geneset000253528;geneset000266037;geneset000343725;geneset000349909;geneset000377383;geneset000385249;geneset000387288;geneset000388280;geneset000400183;geneset0…
K00253	isovaleryl-CoA dehydrogenase	geneset000009020;geneset000051035;geneset000104395;geneset000109651;geneset000112446;geneset000127450;geneset000150067;geneset000269816;geneset000274686;geneset000327925;geneset000367289;geneset000437145;geneset000479421;geneset000592510;geneset000617220;geneset000622314;geneset000651469;geneset000668057;geneset000710483;geneset000741815;geneset000756223;geneset000769063;geneset000769509;geneset0…
K00254	dihydroorotate dehydrogenase	geneset000023907;geneset000048484;geneset000090000;geneset000097302;geneset000104204;geneset000106700;geneset000109062;geneset000116365;geneset000177462;geneset000184616;geneset000202792;geneset000202829;geneset000210574;geneset000233064;geneset000235279;geneset000237929;geneset000237977;geneset000244187;geneset000246627;geneset000266213;geneset000268938;geneset000273334;geneset000276231;geneset0…
K00255	long-chain-acyl-CoA dehydrogenase	geneset000117744;geneset001274490
K00257	[EC:1.3.99.-]	geneset000125943;geneset001631411;geneset001675428;geneset001801487
K00259	alanine dehydrogenase	geneset000012063;geneset000017879;geneset000024943;geneset000091779;geneset000095963;geneset000107235;geneset000117207;geneset000125951;geneset000147795;geneset000165400;geneset000203761;geneset000210140;geneset000211364;geneset000219843;geneset000279748;geneset000283264;geneset000305930;geneset000348078;geneset000349493;geneset000351061;geneset000355865;geneset000372084;geneset000376626;geneset0…
K00260	glutamate dehydrogenase	geneset000665607;geneset001272207
K00261	glutamate dehydrogenase (NAD(P)+)	geneset000026077;geneset000122614;geneset000251211;geneset000260467;geneset000264828;geneset000364794;geneset000403891;geneset000413502;geneset000448350;geneset000495590;geneset000499157;geneset000514726;geneset000540800;geneset000625701;geneset000626367;geneset000630392;geneset000635198;geneset000666571;geneset000747145;geneset000760180;geneset000794626;geneset000834433;geneset000983318;geneset0…
K00262	glutamate dehydrogenase (NADP+)	geneset000016128;geneset000016232;geneset000023493;geneset000045192;geneset000087201;geneset000101481;geneset000119025;geneset000143445;geneset000206532;geneset000210604;geneset000269296;geneset000320787;geneset000367872;geneset000375932;geneset000385973;geneset000407285;geneset000425951;geneset000442227;geneset000446034;geneset000482115;geneset000559430;geneset000580367;geneset000617286;geneset0…
K00263	leucine dehydrogenase	geneset000029520;geneset000053669;geneset000104750;geneset000140430;geneset000248670;geneset000252721;geneset000380303;geneset000391900;geneset000467338;geneset000498382;geneset000535507;geneset000566764;geneset000620432;geneset000651692;geneset000659992;geneset000672828;geneset000721183;geneset000722925;geneset000733605;geneset000741857;geneset000754911;geneset000838292;geneset000850219;geneset0…
K00264	glutamate synthase (NADPH/NADH)	geneset000391711;geneset000731934;geneset001166232
K00265	glutamate synthase (NADPH/NADH) large chain	geneset000002431;geneset000002712;geneset000005401;geneset000006020;geneset000006410;geneset000014979;geneset000024022;geneset000032506;geneset000033165;geneset000043281;geneset000045172;geneset000047351;geneset000059090;geneset000066543;geneset000075398;geneset000079545;geneset000094895;geneset000094927;geneset000111483;geneset000129512;geneset000131345;geneset000163221;geneset000166264;geneset0…
K00266	glutamate synthase (NADPH/NADH) small chain	geneset000002432;geneset000011090;geneset000016637;geneset000016805;geneset000022088;geneset000022683;geneset000026821;geneset000040833;geneset000050159;geneset000104025;geneset000109111;geneset000114295;geneset000114323;geneset000118910;geneset000143143;geneset000146220;geneset000160654;geneset000185161;geneset000202682;geneset000211619;geneset000232416;geneset000275453;geneset000311857;geneset0…
K00271	valine dehydrogenase (NAD+)	geneset002035610;geneset002035611
K00273	D-amino-acid oxidase	geneset000459567;geneset000912221;geneset001079590;geneset001635218;geneset001635220;geneset001932544;geneset001932545
K00274	monoamine oxidase	geneset000061497;geneset000076524;geneset000088629;geneset000093159;geneset000093160;geneset000096918;geneset000124694;geneset000225894;geneset000244489;geneset000252413;geneset000254197;geneset000265778;geneset000366671;geneset000370363;geneset000441045;geneset000464961;geneset000496396;geneset000505288;geneset000511868;geneset000542290;geneset000548141;geneset000559420;geneset000600292;geneset0…
K00275	pyridoxamine 5'-phosphate oxidase	geneset000009043;geneset000015924;geneset000059495;geneset000086941;geneset000132644;geneset000251491;geneset000252155;geneset000262734;geneset000271200;geneset000285159;geneset000328123;geneset000390460;geneset000426872;geneset000476523;geneset000489960;geneset000497319;geneset000508765;geneset000512050;geneset000516634;geneset000637873;geneset000638948;geneset000641283;geneset000685935;geneset0…
K00276	primary-amine oxidase	geneset000019020;geneset000030837;geneset000053624;geneset000126566;geneset000259742;geneset000267549;geneset000270303;geneset000297024;geneset000375634;geneset000380900;geneset000395436;geneset000401204;geneset000413898;geneset000428403;geneset000451310;geneset000492346;geneset000493730;geneset000508310;geneset000515892;geneset000581676;geneset000644969;geneset000725337;geneset000750668;geneset0…
K00278	L-aspartate oxidase	geneset000012853;geneset000028828;geneset000031503;geneset000035217;geneset000047863;geneset000115849;geneset000121477;geneset000139378;geneset000154833;geneset000157361;geneset000203084;geneset000235431;geneset000236703;geneset000237084;geneset000255884;geneset000305460;geneset000350556;geneset000353623;geneset000356545;geneset000362848;geneset000362900;geneset000382485;geneset000394582;geneset0…
K00280	lysyl oxidase-like protein 2/3/4	geneset000772129
K00281	glycine dehydrogenase	geneset000000445;geneset000010035;geneset000010680;geneset000022840;geneset000023990;geneset000051948;geneset000052706;geneset000053330;geneset000068481;geneset000073178;geneset000083756;geneset000095200;geneset000105345;geneset000107809;geneset000114336;geneset000125301;geneset000134522;geneset000134977;geneset000152496;geneset000154177;geneset000192301;geneset000195460;geneset000201849;geneset0…
K00282	glycine dehydrogenase subunit 1	geneset000113417;geneset000135250;geneset000284106;geneset000368915;geneset000373352;geneset000373757;geneset000375155;geneset000416698;geneset000489433;geneset000627048;geneset000627413;geneset000628534;geneset000650298;geneset000665670;geneset000736583;geneset000762802;geneset000994459;geneset001175083;geneset001187001;geneset001332445;geneset001342675;geneset001489229;geneset001513388;geneset0…
K00283	glycine dehydrogenase subunit 2	geneset000135249;geneset000135375;geneset000249673;geneset000300899;geneset000308423;geneset000333777;geneset000373351;geneset000462880;geneset000591529;geneset000617434;geneset000627170;geneset000848159;geneset000849372;geneset000894418;geneset000903603;geneset000915213;geneset001251846;geneset001393023;geneset001398711;geneset001470486;geneset001513389;geneset001685257;geneset001805201;geneset0…
K00284	glutamate synthase (ferredoxin)	geneset000036992;geneset000088379;geneset000091965;geneset000099977;geneset000127885;geneset000149036;geneset000238948;geneset000249898;geneset000274115;geneset000349369;geneset000349508;geneset000358777;geneset000407210;geneset000472244;geneset000472701;geneset000473609;geneset000513369;geneset000513683;geneset000521655;geneset000532861;geneset000551055;geneset000597854;geneset000606097;geneset0…
K00285	D-amino-acid dehydrogenase	geneset000002967;geneset000010765;geneset000014141;geneset000015532;geneset000019942;geneset000030943;geneset000053260;geneset000082289;geneset000105405;geneset000109282;geneset000113533;geneset000125624;geneset000132912;geneset000146552;geneset000149340;geneset000182404;geneset000190377;geneset000190648;geneset000200079;geneset000243950;geneset000254255;geneset000255874;geneset000256518;geneset0…
K00286	pyrroline-5-carboxylate reductase	geneset000006677;geneset000024133;geneset000062070;geneset000097159;geneset000097245;geneset000098661;geneset000110197;geneset000112264;geneset000136528;geneset000150843;geneset000171315;geneset000234655;geneset000235742;geneset000252065;geneset000257322;geneset000263218;geneset000273998;geneset000274630;geneset000296449;geneset000302356;geneset000323498;geneset000352491;geneset000353337;geneset0…
K00287	dihydrofolate reductase	geneset000029514;geneset000108282;geneset000127614;geneset000134801;geneset000149629;geneset000175591;geneset000178007;geneset000231515;geneset000231891;geneset000258032;geneset000278154;geneset000317619;geneset000337492;geneset000342620;geneset000364168;geneset000369275;geneset000386281;geneset000397006;geneset000416282;geneset000418513;geneset000502033;geneset000502454;geneset000512593;geneset0…
K00288	methylenetetrahydrofolate dehydrogenase (NADP+) / methenyltetrahydrofolate cyclohydrolase / formyltetrahydrofolate synthetase	geneset000112999;geneset000408106;geneset000508361;geneset000544808;geneset000745444;geneset000798749;geneset001207365;geneset001552506;geneset001801749;geneset001801750;geneset001975803
K00290	saccharopine dehydrogenase (NAD+, L-lysine forming)	geneset000115936;geneset000255013;geneset000298880;geneset000344248;geneset000392122;geneset000395759;geneset000443946;geneset000617024;geneset000617025;geneset000655018;geneset000783008;geneset000856960;geneset000859395;geneset000910760;geneset000943743;geneset000968711;geneset001381016;geneset001819718;geneset001911396;geneset001990384;geneset001993104;geneset002029038
K00293	saccharopine dehydrogenase (NADP+, L-glutamate forming)	geneset000136730;geneset000277667;geneset000314953;geneset000378396;geneset000445922;geneset000856959;geneset000943744;geneset001976512;geneset002029037
K00294	1-pyrroline-5-carboxylate dehydrogenase	geneset000012309;geneset000120835;geneset000170703;geneset000219787;geneset000268777;geneset000275740;geneset000275741;geneset000278100;geneset000295487;geneset000388474;geneset000505668;geneset000627187;geneset000635532;geneset000746196;geneset000756126;geneset000817026;geneset000865764;geneset000999839;geneset001008411;geneset001011490;geneset001011783;geneset001016898;geneset001093304;geneset0…
K00295	methylenetetrahydrofolate dehydrogenase (NAD+)	geneset000500773;geneset001501704
K00297	methylenetetrahydrofolate reductase (NADPH)	geneset000005372;geneset000010807;geneset000026008;geneset000029061;geneset000056600;geneset000064231;geneset000077350;geneset000090723;geneset000100519;geneset000102719;geneset000103288;geneset000104794;geneset000105694;geneset000110047;geneset000110354;geneset000124339;geneset000130733;geneset000136984;geneset000185589;geneset000187760;geneset000202318;geneset000224744;geneset000234450;geneset0…
K00298	N5-(carboxyethyl)ornithine synthase	geneset000713875;geneset001469407
K00299	FMN reductase	geneset000028970;geneset000100451;geneset000112930;geneset000128643;geneset000262427;geneset000269814;geneset000279522;geneset000380333;geneset000481767;geneset000484824;geneset000493256;geneset000495313;geneset000625237;geneset000741676;geneset000762227;geneset000822945;geneset000878015;geneset000983346;geneset001009473;geneset001015935;geneset001032385;geneset001134858;geneset001144809;geneset0…
K00301	sarcosine oxidase	geneset000024090;geneset000133304;geneset000268220;geneset000287928;geneset000355111;geneset000386444;geneset000467339;geneset000469774;geneset000469777;geneset000470874;geneset000727528;geneset000757746;geneset000769537;geneset000770034;geneset000965044;geneset000989110;geneset001036743;geneset001037914;geneset001051041;geneset001122034;geneset001127797;geneset001158020;geneset001221522;geneset0…
K00302	sarcosine oxidase, subunit alpha	geneset000006430;geneset000051739;geneset000054254;geneset000062365;geneset000089510;geneset000109134;geneset000122258;geneset000137827;geneset000151320;geneset000169216;geneset000213984;geneset000214140;geneset000226311;geneset000269629;geneset000279478;geneset000330486;geneset000349114;geneset000355600;geneset000371677;geneset000387198;geneset000399037;geneset000404410;geneset000454333;geneset0…
K00303	sarcosine oxidase, subunit beta	geneset000003457;geneset000003458;geneset000016947;geneset000116261;geneset000222578;geneset000278917;geneset000301507;geneset000320862;geneset000369394;geneset000399002;geneset000410109;geneset000415484;geneset000427200;geneset000447174;geneset000452532;geneset000467759;geneset000490761;geneset000500928;geneset000507162;geneset000510408;geneset000533625;geneset000563488;geneset000608555;geneset0…
K00304	sarcosine oxidase, subunit delta	geneset000222579;geneset000349115;geneset000404411;geneset000515671;geneset000608554;geneset000758252;geneset000982829;geneset000984149;geneset001089357;geneset001097265;geneset001344198;geneset001350374;geneset001545023;geneset001554865;geneset001599294;geneset001634539;geneset001634622;geneset001754322;geneset001941412
K00305	sarcosine oxidase, subunit gamma	geneset000123441;geneset000225644;geneset000279479;geneset000306227;geneset000473844;geneset000686782;geneset000686876;geneset000784069;geneset000881779;geneset000882570;geneset000884830;geneset000921063;geneset001025897;geneset001166328;geneset001220669;geneset001227619;geneset001255606;geneset001344196;geneset001352380;geneset001430954;geneset001775713
K00306	sarcosine oxidase / L-pipecolate oxidase	geneset000025876;geneset000507664;geneset000738599;geneset000867636;geneset000893774;geneset000996935;geneset000996936;geneset001232202;geneset001384119
K00311	electron-transferring-flavoprotein dehydrogenase	geneset000019725;geneset000046770;geneset000049373;geneset000070657;geneset000104298;geneset000106042;geneset000118557;geneset000118579;geneset000125783;geneset000160490;geneset000169325;geneset000191673;geneset000255069;geneset000256170;geneset000264532;geneset000323574;geneset000324168;geneset000336137;geneset000336674;geneset000362652;geneset000365475;geneset000365652;geneset000368930;geneset0…
K00313	electron transfer flavoprotein-quinone oxidoreductase	geneset000165073;geneset000248633;geneset001662164
K00314	sarcosine dehydrogenase	geneset001282574
K00315	dimethylglycine dehydrogenase	geneset000020416;geneset000020417;geneset000023204;geneset000050921;geneset000064435;geneset000075813;geneset000077321;geneset000092666;geneset000095296;geneset000118076;geneset000121179;geneset000156726;geneset000163843;geneset000165326;geneset000169903;geneset000188854;geneset000244076;geneset000255112;geneset000268034;geneset000306549;geneset000311523;geneset000318748;geneset000320079;geneset0…
K00316	spermidine dehydrogenase	geneset000093270;geneset000097877;geneset000127003;geneset000240898;geneset000357870;geneset000625636;geneset000862352;geneset001006514;geneset001134438;geneset001761415
K00317	dimethylamine/trimethylamine dehydrogenase	geneset000024089;geneset000075169;geneset000301044;geneset000335212;geneset000603706;geneset000609987;geneset000703070;geneset000798240;geneset000845726;geneset000930159;geneset000930160;geneset000990773;geneset001204475;geneset001239053;geneset001256495;geneset001269114;geneset001296210;geneset001441779;geneset001442252;geneset001453964;geneset001687791;geneset001981694;geneset002003665;geneset0…
K00318	proline dehydrogenase	geneset000104664;geneset000119714;geneset000236957;geneset000315540;geneset000409676;geneset000488627;geneset000490901;geneset000569142;geneset000628110;geneset000744677;geneset000879886;geneset001005373;geneset001232661;geneset001502058;geneset001572071;geneset001618037;geneset001643706;geneset001783793;geneset001804858;geneset001805514
K00319	methylenetetrahydromethanopterin dehydrogenase	geneset000285100
K00320	5,10-methylenetetrahydromethanopterin reductase	geneset000869369;geneset001187380;geneset001347896
K00322	NAD(P) transhydrogenase	geneset000005799;geneset000043641;geneset000044732;geneset000201676;geneset000231099;geneset000245525;geneset000447124;geneset000467908;geneset000477631;geneset000489463;geneset000490494;geneset000553671;geneset000578607;geneset000582292;geneset000588568;geneset000591577;geneset000601280;geneset000601955;geneset000630536;geneset000634530;geneset000724102;geneset000735322;geneset000750380;geneset0…
K00323	NAD(P) transhydrogenase	geneset000073570;geneset000079499;geneset000277555;geneset000338209;geneset000418670;geneset000459421;geneset000688550;geneset000694676;geneset000695715;geneset000748286;geneset000942838;geneset001017316;geneset001028723;geneset001046605;geneset001249819;geneset001274838;geneset001295829;geneset001386605;geneset001402124;geneset001435050;geneset001497201;geneset001497202;geneset001652984;geneset0…
K00324	NAD(P) transhydrogenase subunit alpha	geneset000022420;geneset000033103;geneset000092393;geneset000094624;geneset000095010;geneset000095011;geneset000095819;geneset000095820;geneset000095832;geneset000095833;geneset000105585;geneset000105586;geneset000107074;geneset000108268;geneset000137909;geneset000140421;geneset000209741;geneset000219947;geneset000233217;geneset000234087;geneset000239860;geneset000239861;geneset000247301;geneset0…
K00325	NAD(P) transhydrogenase subunit beta	geneset000005286;geneset000019507;geneset000020695;geneset000026710;geneset000027968;geneset000032193;geneset000040122;geneset000042683;geneset000092242;geneset000113678;geneset000127578;geneset000137908;geneset000230900;geneset000255729;geneset000262121;geneset000262481;geneset000350216;geneset000351092;geneset000354665;geneset000380419;geneset000394072;geneset000404358;geneset000415878;geneset0…
K00326	cytochrome-b5 reductase	geneset000024484;geneset000061719;geneset000329257;geneset000491342;geneset000670856;geneset000761215;geneset001010026;geneset001010027;geneset001251748;geneset001387958;geneset001803313;geneset001803314;geneset001918545;geneset002003261
K00327	NADPH-ferrihemoprotein reductase	geneset000007291;geneset000026232;geneset000030155;geneset000526088;geneset000541777;geneset000759108;geneset000765846;geneset000839648;geneset001079922;geneset001327708;geneset001386842;geneset001409619;geneset001494982;geneset001536637;geneset001744543;geneset001924544;geneset001952446
K00329	NADH dehydrogenase	geneset000000041;geneset000113506;geneset000114867;geneset000204227;geneset000247439;geneset000255288;geneset000387564;geneset000396272;geneset000464405;geneset000763925;geneset000865783;geneset000870498;geneset001014319;geneset001230353;geneset001286957;geneset001299304;geneset001362700;geneset001362756;geneset001371584;geneset001406189;geneset001471451;geneset001501511;geneset001511291;geneset0…
K00330	NADH-quinone oxidoreductase subunit A	geneset000049847;geneset000053061;geneset000063822;geneset000105225;geneset000113477;geneset000201928;geneset000262597;geneset000276406;geneset000279519;geneset000309216;geneset000364476;geneset000374267;geneset000415028;geneset000416746;geneset000465489;geneset000476113;geneset000484599;geneset000517988;geneset000642480;geneset000656957;geneset000717582;geneset000724895;geneset000731490;geneset0…
K00331	NADH-quinone oxidoreductase subunit B	geneset000007307;geneset000026575;geneset000049848;geneset000091102;geneset000105226;geneset000168445;geneset000187014;geneset000235651;geneset000276405;geneset000279520;geneset000287826;geneset000379899;geneset000384019;geneset000465490;geneset000476114;geneset000484600;geneset000496656;geneset000517989;geneset000569157;geneset000632172;geneset000642479;geneset000697620;geneset000724896;geneset0…
K00332	NADH-quinone oxidoreductase subunit C	geneset000006501;geneset000013002;geneset000026884;geneset000091103;geneset000102348;geneset000104609;geneset000251653;geneset000275573;geneset000279521;geneset000384018;geneset000463680;geneset000476115;geneset000632171;geneset000644466;geneset000715190;geneset000765842;geneset000802232;geneset000879236;geneset000910560;geneset001000222;geneset001022706;geneset001035769;geneset001096815;geneset0…
K00333	NADH-quinone oxidoreductase subunit D	geneset000006502;geneset000009929;geneset000085739;geneset000090132;geneset000090133;geneset000092931;geneset000104610;geneset000121173;geneset000135633;geneset000157828;geneset000178754;geneset000232015;geneset000268064;geneset000275267;geneset000275574;geneset000384293;geneset000476116;geneset000497695;geneset000558264;geneset000579464;geneset000617459;geneset000626238;geneset000632170;geneset0…
K00334	NADH-quinone oxidoreductase subunit E	geneset000013063;geneset000090330;geneset000092930;geneset000104611;geneset000144030;geneset000190650;geneset000207891;geneset000213152;geneset000234027;geneset000382909;geneset000384291;geneset000385387;geneset000447886;geneset000476117;geneset000480356;geneset000480464;geneset000535759;geneset000591205;geneset000632169;geneset000678770;geneset000748634;geneset000765840;geneset000807188;geneset0…
K00335	NADH-quinone oxidoreductase subunit F	geneset000009593;geneset000011014;geneset000013064;geneset000053270;geneset000054718;geneset000060064;geneset000060065;geneset000067475;geneset000082945;geneset000090331;geneset000092929;geneset000096462;geneset000156270;geneset000191412;geneset000206299;geneset000244067;geneset000254940;geneset000257141;geneset000261715;geneset000265128;geneset000269371;geneset000289467;geneset000291311;geneset0…
K00336	NADH-quinone oxidoreductase subunit G	geneset000009779;geneset000019044;geneset000032058;geneset000065595;geneset000084299;geneset000101732;geneset000102366;geneset000106409;geneset000119909;geneset000219454;geneset000226028;geneset000236768;geneset000240463;geneset000243859;geneset000246662;geneset000275359;geneset000311707;geneset000322291;geneset000364879;geneset000373522;geneset000373853;geneset000397787;geneset000399906;geneset0…
K00337	NADH-quinone oxidoreductase subunit H	geneset000002837;geneset000020809;geneset000086974;geneset000086975;geneset000089944;geneset000106619;geneset000111153;geneset000118362;geneset000124789;geneset000134371;geneset000147613;geneset000157829;geneset000163780;geneset000192707;geneset000193273;geneset000234249;geneset000236767;geneset000239654;geneset000267635;geneset000280238;geneset000299127;geneset000304380;geneset000342595;geneset0…
K00338	NADH-quinone oxidoreductase subunit I	geneset000052622;geneset000090947;geneset000106618;geneset000111164;geneset000134096;geneset000147612;geneset000397785;geneset000398286;geneset000477525;geneset000494652;geneset000514250;geneset000514254;geneset000577259;geneset000632165;geneset000672807;geneset000757149;geneset000794632;geneset000806766;geneset000851707;geneset000874745;geneset000885404;geneset001000228;geneset001004031;geneset0…
K00339	NADH-quinone oxidoreductase subunit J	geneset000001113;geneset000017330;geneset000029120;geneset000053012;geneset000101715;geneset000106617;geneset000116564;geneset000128101;geneset000162379;geneset000180881;geneset000281461;geneset000323818;geneset000367465;geneset000396530;geneset000397784;geneset000398062;geneset000426547;geneset000445485;geneset000564871;geneset000618174;geneset000632164;geneset000647626;geneset000663256;geneset0…
K00340	NADH-quinone oxidoreductase subunit K	geneset000020807;geneset000040933;geneset000090527;geneset000116166;geneset000222270;geneset000345237;geneset000419359;geneset000426548;geneset000431404;geneset000500632;geneset000521119;geneset000615771;geneset000620871;geneset000632163;geneset000669989;geneset000881860;geneset000936219;geneset000964293;geneset000982066;geneset001000230;geneset001018923;geneset001024673;geneset001035557;geneset0…
K00341	NADH-quinone oxidoreductase subunit L	geneset000005617;geneset000012212;geneset000041857;geneset000078701;geneset000090526;geneset000106502;geneset000108147;geneset000110605;geneset000111896;geneset000112983;geneset000123867;geneset000131064;geneset000158853;geneset000186171;geneset000198765;geneset000242038;geneset000255735;geneset000261506;geneset000279476;geneset000313564;geneset000319880;geneset000322580;geneset000345238;geneset0…
K00342	NADH-quinone oxidoreductase subunit M	geneset000014277;geneset000079703;geneset000109033;geneset000111897;geneset000120812;geneset000122885;geneset000129294;geneset000135977;geneset000137665;geneset000155588;geneset000173944;geneset000235660;geneset000248250;geneset000263081;geneset000271417;geneset000316222;geneset000321095;geneset000325899;geneset000331368;geneset000338767;geneset000386181;geneset000391728;geneset000395914;geneset0…
K00343	NADH-quinone oxidoreductase subunit N	geneset000021895;geneset000063664;geneset000101782;geneset000109034;geneset000118239;geneset000137664;geneset000164214;geneset000169715;geneset000194382;geneset000239820;geneset000243871;geneset000257783;geneset000282956;geneset000286576;geneset000294795;geneset000299434;geneset000322335;geneset000383665;geneset000402656;geneset000411316;geneset000431658;geneset000439778;geneset000453829;geneset0…
K00344	NADPH2:quinone reductase	geneset000000836;geneset000002905;geneset000005769;geneset000005991;geneset000030475;geneset000058956;geneset000081478;geneset000102171;geneset000109777;geneset000110261;geneset000213923;geneset000243789;geneset000246439;geneset000325871;geneset000342932;geneset000384349;geneset000414395;geneset000447603;geneset000453948;geneset000503294;geneset000517387;geneset000611478;geneset000617849;geneset0…
K00346	Na+-transporting NADH:ubiquinone oxidoreductase subunit A	geneset000014361;geneset000031206;geneset000084312;geneset000107166;geneset000165189;geneset000244479;geneset000274910;geneset000293099;geneset000354525;geneset000359199;geneset000433169;geneset000435283;geneset000551154;geneset000562810;geneset000579201;geneset000596048;geneset000606257;geneset000672224;geneset000685266;geneset000724942;geneset000903906;geneset000978422;geneset001083961;geneset0…
K00347	Na+-transporting NADH:ubiquinone oxidoreductase subunit B	geneset000012389;geneset000046434;geneset000107167;geneset000132471;geneset000152693;geneset000274911;geneset000294317;geneset000319994;geneset000327433;geneset000352980;geneset000353605;geneset000354524;geneset000442248;geneset000471922;geneset000476125;geneset000576516;geneset000624245;geneset000676933;geneset000688983;geneset000698062;geneset000724941;geneset000841877;geneset000934769;geneset0…
K00348	Na+-transporting NADH:ubiquinone oxidoreductase subunit C	geneset000025382;geneset000229418;geneset000320461;geneset000354523;geneset000530835;geneset000603195;geneset000643150;geneset000687337;geneset000688984;geneset000726767;geneset000742537;geneset000934770;geneset001082243;geneset001117609;geneset001215716;geneset001346664;geneset001414763;geneset001422102;geneset001494947;geneset001596204;geneset001670914;geneset001708449;geneset001788563;geneset0…
K00349	Na+-transporting NADH:ubiquinone oxidoreductase subunit D	geneset000008743;geneset000282502;geneset000290840;geneset000320460;geneset000354522;geneset000383351;geneset000710995;geneset000742538;geneset000800009;geneset000888169;geneset000893265;geneset001042872;geneset001057464;geneset001115240;geneset001117608;geneset001215715;geneset001414008;geneset001431811;geneset001619365;geneset001666873;geneset001670915;geneset001680853;geneset001687729
K00350	Na+-transporting NADH:ubiquinone oxidoreductase subunit E	geneset000008744;geneset000154256;geneset000163833;geneset000304731;geneset000315110;geneset000354521;geneset000383350;geneset000405162;geneset000539300;geneset000672883;geneset000710996;geneset000883671;geneset000893264;geneset000982659;geneset001042871;geneset001234948;geneset001253158;geneset001330149;geneset001396876;geneset001444364;geneset001532215;geneset001564985;geneset001666874;geneset0…
K00351	Na+-transporting NADH:ubiquinone oxidoreductase subunit F	geneset000060079;geneset000061028;geneset000139091;geneset000147054;geneset000304863;geneset000308101;geneset000354520;geneset000383349;geneset000409025;geneset000432313;geneset000680567;geneset000688430;geneset000792219;geneset000824566;geneset000832919;geneset000858809;geneset000878146;geneset000909996;geneset000943451;geneset000983116;geneset001023683;geneset001084706;geneset001253159;geneset0…
K00354	NADPH2 dehydrogenase	geneset000204008;geneset000495524;geneset001382946;geneset001769836;geneset001769837;geneset001769838;geneset001799113
K00355	NAD(P)H dehydrogenase (quinone)	geneset000169197;geneset000248224;geneset000263354;geneset000392162;geneset000399681;geneset000399682;geneset000402922;geneset000422052;geneset000485288;geneset000487293;geneset000624725;geneset000737635;geneset000797354;geneset001054195;geneset001226566;geneset001232450;geneset001234943;geneset001261606;geneset001921326;geneset001957458;geneset001965080
K00356	NADH dehydrogenase	geneset000000041;geneset000113506;geneset000114867;geneset000204227;geneset000247439;geneset000255288;geneset000387564;geneset000396272;geneset000464405;geneset000763925;geneset000865783;geneset000870498;geneset001014319;geneset001022221;geneset001037841;geneset001230353;geneset001286957;geneset001299304;geneset001362700;geneset001362756;geneset001371584;geneset001406189;geneset001471451;geneset0…
K00362	nitrite reductase (NADH) large subunit	geneset000002695;geneset000004559;geneset000005793;geneset000015259;geneset000031505;geneset000086352;geneset000104954;geneset000104963;geneset000112487;geneset000113926;geneset000119994;geneset000120224;geneset000121268;geneset000214130;geneset000247256;geneset000251047;geneset000259379;geneset000259380;geneset000262303;geneset000346987;geneset000354624;geneset000358509;geneset000369241;geneset0…
K00363	nitrite reductase (NADH) small subunit	geneset000097515;geneset000119995;geneset000127335;geneset000377488;geneset000380553;geneset000486031;geneset000528826;geneset000618479;geneset000625929;geneset000732313;geneset000792280;geneset000998965;geneset001007668;geneset001321094;geneset001504334;geneset001522388;geneset001901290
K00364	GMP reductase	geneset000022242;geneset000038575;geneset000231784;geneset000263967;geneset000273922;geneset000281906;geneset000367152;geneset000466063;geneset000504886;geneset000512758;geneset000518518;geneset000600989;geneset000603051;geneset000651135;geneset000756103;geneset000764011;geneset000870796;geneset000876754;geneset000877519;geneset000877794;geneset000940281;geneset000991448;geneset001123979;geneset0…
K00365	urate oxidase	geneset000492347;geneset000570341;geneset001252235;geneset001375135
K00366	ferredoxin-nitrite reductase	geneset000032786;geneset000088452;geneset000094399;geneset000097105;geneset000098544;geneset000209258;geneset000280907;geneset000323430;geneset000325501;geneset000412330;geneset000472543;geneset000504759;geneset000510660;geneset000529905;geneset000535993;geneset000601918;geneset000602122;geneset000602817;geneset000604242;geneset000606878;geneset000609834;geneset000610863;geneset000690519;geneset0…
K00367	ferredoxin-nitrate reductase	geneset000029562;geneset000097599;geneset000153185;geneset000160105;geneset000232677;geneset000349194;geneset000353164;geneset000389220;geneset000456228;geneset000464872;geneset000471811;geneset000473743;geneset000604082;geneset000609649;geneset000636396;geneset000639211;geneset000851159;geneset000856469;geneset000862411;geneset000875054;geneset000916161;geneset000985655;geneset000990101;geneset0…
K00368	nitrite reductase (NO-forming)	geneset000008553;geneset000011403;geneset000054525;geneset000108221;geneset000195677;geneset000252417;geneset000294859;geneset000296796;geneset000342516;geneset000365716;geneset000372978;geneset000373257;geneset000614054;geneset000731720;geneset000736215;geneset000744284;geneset000813122;geneset000874845;geneset001053360;geneset001152157;geneset001159209;geneset001169120;geneset001173118;geneset0…
K00370	nitrate reductase / nitrite oxidoreductase, alpha subunit	geneset000006493;geneset000010577;geneset000040801;geneset000061673;geneset000076507;geneset000103893;geneset000110233;geneset000115246;geneset000118784;geneset000118785;geneset000119185;geneset000137916;geneset000148995;geneset000245542;geneset000245983;geneset000281253;geneset000385814;geneset000390970;geneset000396758;geneset000400545;geneset000424371;geneset000627364;geneset000696550;geneset0…
K00371	nitrate reductase / nitrite oxidoreductase, beta subunit	geneset000205396;geneset000258012;geneset000287575;geneset000290326;geneset000299683;geneset000305009;geneset000367753;geneset000396759;geneset000486456;geneset000489073;geneset000570458;geneset000738225;geneset000741139;geneset000750045;geneset000768369;geneset001095612;geneset001143949;geneset001166101;geneset001220031;geneset001248754;geneset001378323;geneset001535012;geneset001588166;geneset0…
K00372	assimilatory nitrate reductase catalytic subunit	geneset000005794;geneset000010500;geneset000027657;geneset000104964;geneset000120222;geneset000123434;geneset000130784;geneset000149664;geneset000188219;geneset000203798;geneset000219213;geneset000253233;geneset000319026;geneset000366240;geneset000379855;geneset000381535;geneset000390816;geneset000397761;geneset000407668;geneset000505118;geneset000554650;geneset000561175;geneset000576201;geneset0…
K00373	nitrate reductase molybdenum cofactor assembly chaperone NarJ/NarW	geneset000210834;geneset000489051;geneset000489072;geneset000668924;geneset000741140;geneset000750046;geneset000771642;geneset000894630;geneset001054020;geneset001088818;geneset001151182;geneset001182201;geneset001238278;geneset001385816;geneset001391957;geneset001450833;geneset001588165;geneset001618011;geneset001774636;geneset001903330;geneset002034796
K00374	nitrate reductase gamma subunit	geneset000024862;geneset000101454;geneset000355739;geneset000482218;geneset000489052;geneset000489071;geneset000525123;geneset000629718;geneset000894631;geneset001005794;geneset001054021;geneset001136952;geneset001284763;geneset001617364;geneset001618012;geneset001661347;geneset001684700;geneset001712949;geneset001774635;geneset001978766;geneset002034795
K00375	GntR family transcriptional regulator / MocR family aminotransferase	geneset000000404;geneset000000664;geneset000002165;geneset000011240;geneset000016658;geneset000016957;geneset000020706;geneset000065155;geneset000108060;geneset000115535;geneset000118047;geneset000150984;geneset000159993;geneset000165071;geneset000190828;geneset000226869;geneset000247763;geneset000250500;geneset000301219;geneset000306587;geneset000319145;geneset000326155;geneset000329496;geneset0…
K00376	nitrous-oxide reductase	geneset000022717;geneset000067509;geneset000139828;geneset000199756;geneset000203322;geneset000246948;geneset000255081;geneset000560391;geneset000736837;geneset000764231;geneset000774494;geneset000826712;geneset001016260;geneset001018140;geneset001026765;geneset001090495;geneset001090496;geneset001243095;geneset001248367;geneset001500412;geneset001633266;geneset001776371;geneset001779301;geneset0…
K00380	sulfite reductase (NADPH) flavoprotein alpha-component	geneset000044493;geneset000104835;geneset000105455;geneset000114314;geneset000159954;geneset000165220;geneset000203782;geneset000247519;geneset000248140;geneset000248989;geneset000249957;geneset000256553;geneset000329312;geneset000373109;geneset000379382;geneset000380555;geneset000389646;geneset000416359;geneset000434550;geneset000483240;geneset000485894;geneset000512278;geneset000535800;geneset0…
K00381	sulfite reductase (NADPH) hemoprotein beta-component	geneset000015370;geneset000015697;geneset000017337;geneset000065125;geneset000131160;geneset000189416;geneset000230037;geneset000299706;geneset000323986;geneset000342357;geneset000392304;geneset000408011;geneset000426853;geneset000429199;geneset000483239;geneset000486385;geneset000492491;geneset000496171;geneset000550906;geneset000560365;geneset000597265;geneset000616577;geneset000620275;geneset0…
K00382	dihydrolipoamide dehydrogenase	geneset000000100;geneset000007525;geneset000011684;geneset000012016;geneset000016662;geneset000021054;geneset000021544;geneset000032693;geneset000034394;geneset000035976;geneset000039299;geneset000069083;geneset000089052;geneset000089898;geneset000093911;geneset000100480;geneset000101190;geneset000104541;geneset000104867;geneset000114365;geneset000115711;geneset000115758;geneset000125066;geneset0…
K00383	glutathione reductase (NADPH)	geneset000013918;geneset000022259;geneset000028030;geneset000072679;geneset000090344;geneset000097736;geneset000108264;geneset000118460;geneset000148235;geneset000159637;geneset000188082;geneset000205423;geneset000216827;geneset000237154;geneset000247374;geneset000253683;geneset000295650;geneset000362154;geneset000366131;geneset000373261;geneset000381765;geneset000407525;geneset000447040;geneset0…
K00384	thioredoxin reductase (NADPH)	geneset000001801;geneset000008557;geneset000008568;geneset000012116;geneset000012257;geneset000025164;geneset000025381;geneset000025772;geneset000026940;geneset000026981;geneset000029653;geneset000033264;geneset000041057;geneset000047695;geneset000061165;geneset000069938;geneset000095450;geneset000102900;geneset000107620;geneset000113791;geneset000117188;geneset000118636;geneset000122282;geneset0…
K00385	anaerobic sulfite reductase subunit C	geneset000087093;geneset001199884;geneset001270174;geneset001609256
K00387	sulfite oxidase	geneset000208252;geneset000249571;geneset000791141;geneset001032738;geneset001034119;geneset001389027;geneset001389028;geneset001501936;geneset001717460;geneset001811495;geneset001866370;geneset001938921
K00389	putative membrane protein	geneset000026399;geneset000092554;geneset000193383;geneset000356475;geneset000498111;geneset000639246;geneset000728563;geneset000747553;geneset001002625;geneset001019386;geneset001031620;geneset001134520;geneset001140630;geneset001140631;geneset001154447;geneset001172647;geneset001238648;geneset001372849;geneset001394455;geneset001798086
K00390	phosphoadenosine phosphosulfate reductase	geneset000010346;geneset000022325;geneset000022326;geneset000042757;geneset000092187;geneset000094992;geneset000115372;geneset000137186;geneset000144748;geneset000237109;geneset000262872;geneset000265063;geneset000353192;geneset000353319;geneset000361624;geneset000383171;geneset000463256;geneset000463663;geneset000467974;geneset000471888;geneset000480931;geneset000488988;geneset000494794;geneset0…
K00392	sulfite reductase (ferredoxin)	geneset000080273;geneset000146834;geneset000226124;geneset000240405;geneset000273692;geneset000279355;geneset000304765;geneset000307782;geneset000326243;geneset000352031;geneset000360789;geneset000383170;geneset000405196;geneset000462186;geneset000467347;geneset000470664;geneset000502965;geneset000505675;geneset000506248;geneset000526146;geneset000603498;geneset000609016;geneset000609289;geneset0…
K00394	adenylylsulfate reductase, subunit A	geneset000131288;geneset000347114;geneset000461592;geneset000461965;geneset000510327;geneset000650212;geneset000714216;geneset000874116;geneset001468068;geneset001517921;geneset001806596;geneset001815185
K00395	adenylylsulfate reductase, subunit B	geneset000651026;geneset000714217;geneset000874133;geneset001517920;geneset001599668;geneset001648958;geneset001886173
K00399	methyl-coenzyme M reductase alpha subunit	geneset001044776
K00400	methyl coenzyme M reductase system, component A2	geneset001186315
K00404	cytochrome c oxidase cbb3-type subunit I	geneset000003443;geneset000009519;geneset000021207;geneset000060803;geneset000106326;geneset000124744;geneset000165932;geneset000170130;geneset000187036;geneset000188402;geneset000299700;geneset000312234;geneset000370372;geneset000372734;geneset000378416;geneset000384632;geneset000392441;geneset000396335;geneset000412210;geneset000444127;geneset000498954;geneset000560937;geneset000586167;geneset0…
K00405	cytochrome c oxidase cbb3-type subunit II	geneset000003444;geneset000056838;geneset000060356;geneset000084000;geneset000163960;geneset000184107;geneset000185282;geneset000266294;geneset000372229;geneset000388585;geneset000395624;geneset000460926;geneset000561641;geneset000580486;geneset000595518;geneset000617097;geneset000628719;geneset000746485;geneset000769093;geneset000830416;geneset000901802;geneset000950757;geneset001060584;geneset0…
K00406	cytochrome c oxidase cbb3-type subunit III	geneset000003446;geneset000033431;geneset000076438;geneset000084768;geneset000102167;geneset000104739;geneset000140820;geneset000266295;geneset000269758;geneset000276354;geneset000314505;geneset000321415;geneset000388583;geneset000388719;geneset000520327;geneset000569858;geneset000672290;geneset000682277;geneset000694878;geneset000776005;geneset000867833;geneset000870572;geneset001142970;geneset0…
K00407	cytochrome c oxidase cbb3-type subunit IV	geneset000003445;geneset000269757;geneset000321416;geneset000452099;geneset000493049;geneset000950756;geneset001153896;geneset001161683;geneset001311401;geneset001413318;geneset001621988;geneset001624472;geneset001625896;geneset001859290
K00410	ubiquinol-cytochrome c reductase cytochrome b/c1 subunit	geneset000002000;geneset000108552;geneset000267764;geneset001233593;geneset001796762
K00411	ubiquinol-cytochrome c reductase iron-sulfur subunit	geneset000001999;geneset000036553;geneset000127605;geneset000221556;geneset000248036;geneset000296457;geneset000308078;geneset000352769;geneset000365740;geneset000365741;geneset000374353;geneset000375515;geneset000484768;geneset000498224;geneset000513003;geneset000572057;geneset000578592;geneset000616369;geneset000782172;geneset000787688;geneset000810958;geneset000824494;geneset000824995;geneset0…
K00412	ubiquinol-cytochrome c reductase cytochrome b subunit	geneset000000050;geneset000000051;geneset000005101;geneset000008287;geneset000028157;geneset000032905;geneset000052930;geneset000073946;geneset000102726;geneset000108893;geneset000111387;geneset000115449;geneset000116170;geneset000144687;geneset000163779;geneset000203794;geneset000236066;geneset000245381;geneset000259748;geneset000277247;geneset000288704;geneset000318384;geneset000352768;geneset0…
K00413	ubiquinol-cytochrome c reductase cytochrome c1 subunit	geneset000003237;geneset000102727;geneset000139206;geneset000157433;geneset000163778;geneset000233994;geneset000248770;geneset000251432;geneset000318383;geneset000323778;geneset000345378;geneset000348938;geneset000352767;geneset000375513;geneset000449118;geneset000457151;geneset000481768;geneset000499466;geneset000633891;geneset000638092;geneset000654793;geneset000666392;geneset000720678;geneset0…
K00415	ubiquinol-cytochrome c reductase core subunit 2	geneset001033801;geneset001033802
K00417	ubiquinol-cytochrome c reductase subunit 7	geneset001240193;geneset001797903
K00425	cytochrome d ubiquinol oxidase subunit I	geneset000002755;geneset000005691;geneset000006349;geneset000023538;geneset000058163;geneset000066857;geneset000110416;geneset000116407;geneset000142062;geneset000147378;geneset000178445;geneset000200558;geneset000207093;geneset000210063;geneset000233356;geneset000259814;geneset000260444;geneset000303038;geneset000305886;geneset000364164;geneset000368387;geneset000371388;geneset000372008;geneset0…
K00426	cytochrome d ubiquinol oxidase subunit II	geneset000004088;geneset000005690;geneset000006795;geneset000011835;geneset000067543;geneset000086571;geneset000101500;geneset000102755;geneset000107867;geneset000148360;geneset000194636;geneset000261475;geneset000288776;geneset000316581;geneset000328988;geneset000371389;geneset000372007;geneset000374016;geneset000377486;geneset000386828;geneset000390082;geneset000393226;geneset000396849;geneset0…
K00427	L-lactate permease	geneset000012407;geneset000114058;geneset000253945;geneset000373949;geneset000375747;geneset000477897;geneset000559319;geneset001138782;geneset001171758;geneset001392885;geneset001632885;geneset001661301;geneset001772045;geneset001901755
K00428	cytochrome c peroxidase	geneset000003432;geneset000016350;geneset000018720;geneset000040773;geneset000113828;geneset000119606;geneset000124809;geneset000209887;geneset000233139;geneset000384563;geneset000503283;geneset000683167;geneset000697516;geneset000733316;geneset000738748;geneset000757139;geneset000761321;geneset000763259;geneset000996965;geneset001003326;geneset001006483;geneset001024133;geneset001024751;geneset0…
K00432	glutathione peroxidase	geneset000013311;geneset000028039;geneset000028195;geneset000030157;geneset000059622;geneset000071146;geneset000085902;geneset000105880;geneset000115181;geneset000115592;geneset000126241;geneset000198587;geneset000251262;geneset000271139;geneset000274423;geneset000276155;geneset000283994;geneset000307824;geneset000351216;geneset000355461;geneset000363560;geneset000382631;geneset000392035;geneset0…
K00433	non-heme chloroperoxidase	geneset000014387;geneset000385772;geneset000631590;geneset000833293;geneset001006828;geneset001145613;geneset001150313;geneset001241800;geneset001361724;geneset001365725;geneset001628846;geneset001785832
K00435	Fe-coproporphyrin III decarboxylase	geneset000069056;geneset000412369;geneset002024330
K00436	NAD-reducing hydrogenase large subunit	geneset000503831;geneset001251391;geneset001795994;geneset001801602
K00441	coenzyme F420 hydrogenase subunit beta	geneset000064518;geneset000231499;geneset000347781;geneset000462337;geneset000599040;geneset000714398;geneset000714507;geneset000714530;geneset001117071;geneset001118717;geneset001211363;geneset001270702;geneset001282599;geneset001342054;geneset001470292;geneset001783128;geneset001885877;geneset001940169;geneset002000567
K00443	coenzyme F420 hydrogenase subunit gamma	geneset001270703
K00446	catechol 2,3-dioxygenase	geneset000004085;geneset000240337;geneset000379706;geneset000399519;geneset001491964;geneset001571782;geneset001629446;geneset001755645;geneset001755646;geneset001789609;geneset001943208;geneset002007538;geneset002035874
K00448	protocatechuate 3,4-dioxygenase, alpha subunit	geneset000417467;geneset000431793;geneset000484008;geneset000874854;geneset001016971;geneset001135522;geneset001239538;geneset001382013;geneset001402281;geneset001563292;geneset001771996;geneset001800759
K00449	protocatechuate 3,4-dioxygenase, beta subunit	geneset000014889;geneset000035379;geneset000373667;geneset000484007;geneset000760024;geneset000883648;geneset000997732;geneset001009158;geneset001083836;geneset001135521;geneset001219973;geneset001239539;geneset001245711;geneset001382012;geneset001402280;geneset001563291;geneset001643492;geneset001737877
K00450	gentisate 1,2-dioxygenase	geneset000006747;geneset000180331;geneset000255422;geneset000367118;geneset000742251;geneset000742805;geneset000762968;geneset001031979;geneset001032776;geneset001133001;geneset001140829;geneset001207131;geneset001241942;geneset001255135;geneset001279168;geneset001624625;geneset001786287;geneset001788450;geneset001799326;geneset001902091
K00451	homogentisate 1,2-dioxygenase	geneset000083903;geneset000095061;geneset000109510;geneset000113171;geneset000113850;geneset000214182;geneset000277696;geneset000366552;geneset000383203;geneset000391237;geneset000418709;geneset000443585;geneset000515479;geneset000518480;geneset000592316;geneset000608870;geneset000613461;geneset000618585;geneset000678357;geneset000722067;geneset000742329;geneset000783880;geneset000784342;geneset0…
K00452	3-hydroxyanthranilate 3,4-dioxygenase	geneset000009365;geneset000030596;geneset000296374;geneset000374237;geneset000554930;geneset000965133;geneset001167909;geneset001234999;geneset001379687;geneset001496156;geneset001520168;geneset001617250;geneset001619220;geneset001620855;geneset001620856;geneset001777380;geneset001777639;geneset001798587;geneset001918242
K00453	tryptophan 2,3-dioxygenase	geneset000061747;geneset000092950;geneset000102489;geneset000102490;geneset000123803;geneset000186582;geneset000225873;geneset000368241;geneset000372245;geneset000433689;geneset000481942;geneset000506141;geneset000533304;geneset000545244;geneset000556307;geneset000613457;geneset000615409;geneset000616924;geneset000877250;geneset001105915;geneset001149797;geneset001162029;geneset001380467;geneset0…
K00455	3,4-dihydroxyphenylacetate 2,3-dioxygenase	geneset000250835;geneset000366026;geneset000552068;geneset000622972;geneset000742147;geneset001226297;geneset001232304;geneset001235312;geneset001751710
K00456	cysteine dioxygenase	geneset001243128
K00457	4-hydroxyphenylpyruvate dioxygenase	geneset000004681;geneset000011196;geneset000049178;geneset000050055;geneset000060414;geneset000108155;geneset000109187;geneset000110239;geneset000116480;geneset000118662;geneset000140766;geneset000185836;geneset000195191;geneset000199087;geneset000235874;geneset000245874;geneset000259916;geneset000263909;geneset000263910;geneset000275999;geneset000281714;geneset000322559;geneset000328859;geneset0…
K00459	nitronate monooxygenase	geneset000000310;geneset000001991;geneset000006257;geneset000006889;geneset000011571;geneset000014788;geneset000019754;geneset000023451;geneset000103914;geneset000110694;geneset000110883;geneset000118468;geneset000129335;geneset000132017;geneset000149564;geneset000151332;geneset000177680;geneset000195003;geneset000203413;geneset000213850;geneset000261775;geneset000362901;geneset000364218;geneset0…
K00461	arachidonate 5-lipoxygenase	geneset000001642;geneset000230144;geneset000383032;geneset000801304;geneset000903402;geneset001039903;geneset001046595;geneset001270735;geneset001334241
K00463	indoleamine 2,3-dioxygenase	geneset000127469;geneset000504202;geneset000504203;geneset000642854;geneset000642855;geneset000642856;geneset000756782;geneset001159878;geneset001629784;geneset001655278;geneset001914388;geneset001942085
K00464	all-trans-8'-apo-beta-carotenal 15,15'-oxygenase	geneset000026620;geneset000032820;geneset000091993;geneset000092379;geneset000127666;geneset000140108;geneset000233845;geneset000237607;geneset000354955;geneset000356121;geneset000469587;geneset000469817;geneset000519119;geneset000637237;geneset000716348;geneset000728593;geneset000732526;geneset000755209;geneset000760152;geneset000853364;geneset000854902;geneset000859252;geneset000877375;geneset0…
K00466	tryptophan 2-monooxygenase	geneset000205915;geneset000377663;geneset000426441;geneset000955309;geneset001005192;geneset001035888;geneset001372560;geneset001431123;geneset001571143;geneset001824253
K00467	lactate 2-monooxygenase	geneset000495454
K00469	inositol oxygenase	geneset000353798;geneset000427157;geneset000665106;geneset000753462;geneset000893250;geneset001138359
K00471	gamma-butyrobetaine dioxygenase	geneset000093223;geneset000128517;geneset000161364;geneset000342635;geneset000418996;geneset000431757;geneset000458580;geneset000534260;geneset000822916;geneset000940046;geneset000950526;geneset001085815;geneset001207618;geneset001266670;geneset001605718;geneset001608728;geneset001678761
K00472	prolyl 4-hydroxylase	geneset000134830;geneset000233639;geneset000239185;geneset000299411;geneset000350510;geneset000352515;geneset000361135;geneset000365949;geneset000420642;geneset000463102;geneset000466044;geneset000468995;geneset000472831;geneset000474165;geneset000502633;geneset000606328;geneset000642085;geneset000724078;geneset000725383;geneset000726287;geneset000850426;geneset000852717;geneset000853333;geneset0…
K00474	trimethyllysine dioxygenase	geneset000480891;geneset000549463;geneset001740598;geneset001849259
K00476	aspartate beta-hydroxylase	geneset000793882;geneset001214872
K00477	phytanoyl-CoA hydroxylase	geneset000250039;geneset000327130;geneset000383996;geneset000477842;geneset001005630;geneset001258314;geneset001359913;geneset001383937
K00479	Rieske 2Fe-2S family protein	geneset000058046;geneset000254092;geneset000362627;geneset000373199;geneset000386130;geneset000466356;geneset000552468;geneset000628118;geneset000718215;geneset000730846;geneset000857280;geneset000989329;geneset000997154;geneset001014619;geneset001030108;geneset001036427;geneset001150877;geneset001172967;geneset001288960;geneset001325895;geneset001349736;geneset001392850;geneset001426467;geneset0…
K00480	salicylate hydroxylase	geneset000008058;geneset000109350;geneset000110456;geneset000120552;geneset000244652;geneset000254922;geneset000272965;geneset000369670;geneset000395690;geneset000398052;geneset000464454;geneset000487677;geneset000493322;geneset000496121;geneset000511745;geneset000514716;geneset000516219;geneset000625873;geneset000631035;geneset000730882;geneset000745343;geneset000746927;geneset000788548;geneset0…
K00481	p-hydroxybenzoate 3-monooxygenase	geneset000080306;geneset000110497;geneset000272194;geneset000401270;geneset000432569;geneset000496032;geneset000569698;geneset000625484;geneset000632919;geneset000656194;geneset000709087;geneset000760025;geneset000790506;geneset000883981;geneset000899556;geneset001011626;geneset001016681;geneset001034132;geneset001148619;geneset001236473;geneset001293206;geneset001321854;geneset001449212;geneset0…
K00483	4-hydroxyphenylacetate 3-monooxygenase	geneset000130803;geneset000528154;geneset000659751;geneset001243104;geneset001504068;geneset001919636
K00484	flavin reductase (NADH)	geneset001117226
K00485	dimethylaniline monooxygenase (N-oxide forming)	geneset000602128;geneset000710808;geneset001504754
K00486	kynurenine 3-monooxygenase	geneset000107721;geneset000274983;geneset000398196;geneset000441926;geneset000482791;geneset001081135;geneset001102384;geneset001154834;geneset001201318;geneset001515713;geneset001617913;geneset001629726;geneset001803687
K00488	cholestanetriol 26-monooxygenase	geneset001314958
K00489	cholesterol 7alpha-monooxygenase	geneset000343809
K00491	nitric-oxide synthase, bacterial	geneset000689680;geneset000760851;geneset000806518;geneset000972654;geneset001017991;geneset001685312;geneset001926192;geneset001995970
K00493	unspecific monooxygenase	geneset000111303;geneset000132769;geneset000279859;geneset000487345;geneset000765910;geneset000881879;geneset001154694;geneset001226437;geneset001392269
K00496	alkane 1-monooxygenase	geneset000034599;geneset000107863;geneset000249413;geneset000286795;geneset000350516;geneset000374717;geneset000377255;geneset000385231;geneset000394933;geneset000410861;geneset000454731;geneset000674784;geneset000680889;geneset000766049;geneset000769372;geneset000792541;geneset000815356;geneset000869281;geneset001003727;geneset001006416;geneset001019471;geneset001072077;geneset001111412;geneset0…
K00499	choline monooxygenase	geneset000097481;geneset000448267;geneset000501104;geneset000679778;geneset001025649;geneset001301123;geneset001318479;geneset001415927;geneset001619012;geneset001792842
K00500	phenylalanine-4-hydroxylase	geneset000016336;geneset000048501;geneset000054245;geneset000108392;geneset000110022;geneset000148574;geneset000260064;geneset000312080;geneset000393775;geneset000470959;geneset000620203;geneset000640590;geneset000693387;geneset000695865;geneset000737673;geneset000806911;geneset001001089;geneset001022274;geneset001051012;geneset001070759;geneset001100077;geneset001321727;geneset001338632;geneset0…
K00505	tyrosinase	geneset000081696;geneset000156260;geneset000259014;geneset001029709;geneset001142277;geneset001327433;geneset001512603;geneset001583275
K00507	stearoyl-CoA desaturase (Delta-9 desaturase)	geneset000005878;geneset000009802;geneset000016318;geneset000018799;geneset000090092;geneset000090136;geneset000090181;geneset000095448;geneset000107756;geneset000111520;geneset000116709;geneset000119603;geneset000136114;geneset000136588;geneset000143784;geneset000173384;geneset000194102;geneset000218905;geneset000235389;geneset000235549;geneset000237406;geneset000239178;geneset000239205;geneset0…
K00508	linoleoyl-CoA desaturase	geneset000118616;geneset000119955;geneset000489390;geneset000499126;geneset000532681;geneset000613848;geneset000739769;geneset000761440;geneset000845975;geneset000894183;geneset001003857;geneset001186091;geneset001187316;geneset001236161;geneset001369850;geneset001377114;geneset001385507;geneset001557079;geneset001666333;geneset001700276;geneset001778872;geneset001862669;geneset001899329;geneset0…
K00510	heme oxygenase (biliverdin-producing)	geneset000001741;geneset000023389;geneset000049010;geneset000112500;geneset000353432;geneset000354423;geneset000355673;geneset000390505;geneset000433642;geneset000466750;geneset000504798;geneset000518235;geneset000585798;geneset000600193;geneset000639351;geneset000726345;geneset000776944;geneset000822409;geneset000862989;geneset000863180;geneset000898415;geneset000977589;geneset001023637;geneset0…
K00511	squalene monooxygenase	geneset000078195;geneset000377127;geneset000505266;geneset001153176;geneset001396683;geneset001942513;geneset001966544
K00514	zeta-carotene desaturase	geneset000093916;geneset000123582;geneset000232544;geneset000232562;geneset000233304;geneset000238569;geneset000272616;geneset000358026;geneset000474136;geneset000536512;geneset000715337;geneset000854070;geneset000879042;geneset000920785;geneset000986478;geneset000988249;geneset001051595;geneset001159343;geneset001352308;geneset001456366;geneset001471169;geneset001476454;geneset001477339;geneset0…
K00518	nickel superoxide dismutase	geneset000233182;geneset000237229;geneset000239193;geneset000240702;geneset000725818;geneset000771810;geneset000852568;geneset000857631;geneset000858709;geneset000902014;geneset000905345;geneset000984734;geneset001023197;geneset001213863;geneset001263167;geneset001276514;geneset001483220;geneset001608048;geneset001767652;geneset001797012
K00520	mercuric reductase	geneset000365011;geneset000619125;geneset000689187;geneset000745665;geneset000877801;geneset001120643;geneset001145065;geneset001148972;geneset001262167;geneset001387702;geneset001392846;geneset001486145;geneset001510307;geneset001628262;geneset001809846;geneset001845876;geneset001845877;geneset001876614;geneset001907083;geneset001916450
K00522	ferritin heavy chain	geneset001140924
K00523	CDP-4-dehydro-6-deoxyglucose reductase, E3	geneset000107364;geneset000108172;geneset000346984;geneset000372938;geneset000378008;geneset000399520;geneset000400994;geneset000648130;geneset000869940;geneset000934316;geneset000977770;geneset001022146;geneset001024818;geneset001079219;geneset001148828;geneset001240593;geneset001275955;geneset001374153;geneset001378485;geneset001495990;geneset001521943;geneset001556981;geneset001698271;geneset0…
K00524	ribonucleotide reductase, class II	geneset000018874;geneset000024057;geneset000025412;geneset000064081;geneset000081577;geneset000089549;geneset000090056;geneset000096084;geneset000097858;geneset000099460;geneset000102601;geneset000113120;geneset000132726;geneset000134973;geneset000146507;geneset000232850;geneset000233560;geneset000235321;geneset000235779;geneset000239102;geneset000243117;geneset000271794;geneset000281412;geneset0…
K00525	ribonucleoside-diphosphate reductase alpha chain	geneset000000953;geneset000001958;geneset000002601;geneset000002838;geneset000004952;geneset000005217;geneset000007023;geneset000007202;geneset000008614;geneset000010701;geneset000010702;geneset000010874;geneset000012262;geneset000012987;geneset000015572;geneset000016904;geneset000017172;geneset000017274;geneset000017713;geneset000020128;geneset000020264;geneset000020447;geneset000020571;geneset0…
eneset001618175;geneset001619051;geneset001621002;geneset001622113;geneset001626224;geneset001626936;geneset001627821;geneset001628117;geneset001628568;geneset001630355;geneset001632512;geneset001633631;geneset001636735;geneset001637498;geneset001638014;geneset001638623;geneset001639182;geneset001640077;geneset001640374;geneset001641521;geneset001642208;geneset001642743;geneset001642918;geneset00…
K00526	ribonucleoside-diphosphate reductase beta chain	geneset000003834;geneset000004215;geneset000010261;geneset000011861;geneset000012052;geneset000012447;geneset000015646;geneset000015745;geneset000019240;geneset000019655;geneset000028882;geneset000029582;geneset000031633;geneset000037310;geneset000041119;geneset000041558;geneset000041673;geneset000042264;geneset000049676;geneset000052818;geneset000057638;geneset000058684;geneset000064905;geneset0…
K00527	ribonucleoside-triphosphate reductase	geneset000009168;geneset000022770;geneset000028240;geneset000028622;geneset000030188;geneset000034881;geneset000037942;geneset000038858;geneset000043092;geneset000059975;geneset000080093;geneset000084818;geneset000088182;geneset000113896;geneset000131714;geneset000151310;geneset000153237;geneset000167113;geneset000188362;geneset000190145;geneset000196940;geneset000198074;geneset000199648;geneset0…
K00528	ferredoxin--NADP+ reductase	geneset000000209;geneset000000715;geneset000024818;geneset000110173;geneset000131043;geneset000141665;geneset000159557;geneset000212311;geneset000253868;geneset000274585;geneset000274988;geneset000276201;geneset000278496;geneset000341494;geneset000350225;geneset000353194;geneset000366832;geneset000367912;geneset000375905;geneset000382994;geneset000388003;geneset000392096;geneset000394723;geneset0…
K00529	3-phenylpropionate/trans-cinnamate dioxygenase ferredoxin reductase component	geneset000002615;geneset000004456;geneset000017041;geneset000027385;geneset000068979;geneset000105385;geneset000133202;geneset000136870;geneset000197115;geneset000246819;geneset000249116;geneset000251387;geneset000259821;geneset000263167;geneset000275043;geneset000276401;geneset000306332;geneset000378062;geneset000387164;geneset000388557;geneset000401008;geneset000405076;geneset000625411;geneset0…
K00537	arsenate reductase	geneset000000428;geneset000011293;geneset000019090;geneset000045514;geneset000057208;geneset000085319;geneset000104624;geneset000107625;geneset000115160;geneset000123407;geneset000123656;geneset000132977;geneset000189354;geneset000247928;geneset000371380;geneset000381243;geneset000487310;geneset000494611;geneset000510669;geneset000617627;geneset000620842;geneset000626235;geneset000651619;geneset0…
K00542	guanidinoacetate N-methyltransferase	geneset000605586;geneset000873096;geneset001115554
K00544	betaine-homocysteine S-methyltransferase	geneset000501105
K00545	catechol O-methyltransferase	geneset000325267;geneset000486431;geneset001371070
K00547	homocysteine S-methyltransferase	geneset000068040;geneset000097742;geneset000390779;geneset000614515;geneset000632425;geneset000634497;geneset000868226;geneset000978796;geneset001309509;geneset001328000;geneset001374354;geneset001385268;geneset001660107;geneset001719441
K00548	5-methyltetrahydrofolate--homocysteine methyltransferase	geneset000001272;geneset000007940;geneset000008364;geneset000009179;geneset000009675;geneset000010808;geneset000013522;geneset000016806;geneset000020114;geneset000020786;geneset000022428;geneset000028178;geneset000028188;geneset000053251;geneset000062346;geneset000068629;geneset000090339;geneset000090646;geneset000093899;geneset000098516;geneset000100726;geneset000102137;geneset000113384;geneset0…
K00549	5-methyltetrahydropteroyltriglutamate--homocysteine methyltransferase	geneset000015786;geneset000018159;geneset000022837;geneset000026826;geneset000057699;geneset000068263;geneset000107938;geneset000110763;geneset000130305;geneset000130734;geneset000190297;geneset000214741;geneset000214904;geneset000222120;geneset000258512;geneset000263131;geneset000273183;geneset000303540;geneset000370401;geneset000374883;geneset000379501;geneset000383626;geneset000387470;geneset0…
K00550	methylene-fatty-acyl-phospholipid synthase	geneset000867231
K00554	tRNA (guanine37-N1)-methyltransferase	geneset000025227;geneset000043443;geneset000052723;geneset000068216;geneset000068219;geneset000073030;geneset000081384;geneset000085824;geneset000091172;geneset000115294;geneset000124687;geneset000127068;geneset000129738;geneset000133082;geneset000184345;geneset000203835;geneset000227128;geneset000230613;geneset000240796;geneset000251783;geneset000271006;geneset000273298;geneset000273603;geneset0…
K00555	tRNA (guanine26-N2/guanine27-N2)-dimethyltransferase	geneset000029846;geneset000130759;geneset000276474;geneset000351060;geneset000357958;geneset000407270;geneset000407544;geneset000471155;geneset000503481;geneset000639475;geneset000684618;geneset000875891;geneset000895470;geneset001036920;geneset001047995;geneset001121960;geneset001218003;geneset001258847;geneset001285300;geneset001352590;geneset001471477;geneset001538707;geneset001603308;geneset0…
K00556	tRNA (guanosine-2'-O-)-methyltransferase	geneset000096588;geneset000098365;geneset000243374;geneset000353120;geneset000434844;geneset000465485;geneset000485077;geneset000609305;geneset000634092;geneset000780209;geneset000985077;geneset001013831;geneset001025290;geneset001034003;geneset001153713;geneset001158935;geneset001175768;geneset001209066;geneset001216075;geneset001250614;geneset001344356;geneset001353900;geneset001354825;geneset0…
K00557	tRNA (uracil-5-)-methyltransferase	geneset000109810;geneset000177872;geneset000226924;geneset000341587;geneset000370253;geneset000564368;geneset000568499;geneset000592404;geneset000628004;geneset000719434;geneset000746881;geneset000868626;geneset000950693;geneset000989019;geneset001074740;geneset001180651;geneset001240314;geneset001456462;geneset001625911;geneset001635625;geneset001635628;geneset001688008;geneset001813774;geneset0…
K00558	DNA (cytosine-5)-methyltransferase 1	geneset000001140;geneset000002373;geneset000003991;geneset000007250;geneset000007277;geneset000011475;geneset000015841;geneset000026303;geneset000027469;geneset000027918;geneset000028963;geneset000035561;geneset000036650;geneset000041229;geneset000043213;geneset000054787;geneset000056555;geneset000068119;geneset000073942;geneset000084198;geneset000086175;geneset000088153;geneset000088407;geneset0…
K00559	sterol 24-C-methyltransferase	geneset000007500;geneset000014241;geneset000131819;geneset000268896;geneset000515347;geneset000788189;geneset001130905;geneset001157660;geneset001160326;geneset001499865;geneset001923856;geneset001923857
K00560	thymidylate synthase	geneset000000131;geneset000003703;geneset000004486;geneset000017300;geneset000029513;geneset000036948;geneset000043139;geneset000059673;geneset000063398;geneset000070908;geneset000084479;geneset000085771;geneset000090537;geneset000091754;geneset000092712;geneset000094113;geneset000099077;geneset000099169;geneset000099756;geneset000117945;geneset000121523;geneset000127615;geneset000132631;geneset0…
K00561	23S rRNA (adenine-N6)-dimethyltransferase	geneset000638669;geneset001169153;geneset001368088
K00563	23S rRNA (guanine745-N1)-methyltransferase	geneset000084011;geneset000274390;geneset000280874;geneset000576541;geneset000644469;geneset000657562;geneset000691331;geneset000722896;geneset000730229;geneset000745103;geneset000745873;geneset000848337;geneset000929853;geneset001085761;geneset001086194;geneset001110004;geneset001386543;geneset001404744;geneset001561495;geneset001643648;geneset001677810;geneset001696973;geneset001781601;geneset0…
K00564	16S rRNA (guanine1207-N2)-methyltransferase	geneset000029759;geneset000056921;geneset000089197;geneset000108465;geneset000157189;geneset000178692;geneset000212499;geneset000233456;geneset000278699;geneset000382099;geneset000382398;geneset000391646;geneset000441263;geneset000461369;geneset000479582;geneset000492085;geneset000635014;geneset000689154;geneset000701580;geneset000754195;geneset000759453;geneset000761674;geneset000890809;geneset0…
K00565	mRNA (guanine-N7-)-methyltransferase	geneset000498464;geneset000772465;geneset000880415;geneset001208110;geneset001256507
K00566	tRNA-uridine 2-sulfurtransferase	geneset000006757;geneset000007692;geneset000054130;geneset000074247;geneset000085754;geneset000100926;geneset000101531;geneset000104316;geneset000106252;geneset000108929;geneset000114080;geneset000128194;geneset000149877;geneset000203673;geneset000205342;geneset000220385;geneset000245066;geneset000248302;geneset000260094;geneset000262799;geneset000305471;geneset000314828;geneset000348646;geneset0…
K00567	methylated-DNA-[protein]-cysteine S-methyltransferase [EC:2.1.1.63]	geneset000010584;geneset000058235;geneset000059320;geneset000063233;geneset000114874;geneset000119071;geneset000119349;geneset000128342;geneset000169008;geneset000179668;geneset000211905;geneset000246779;geneset000357990;geneset000365830;geneset000379896;geneset000463531;geneset000483124;geneset000489600;geneset000495966;geneset000501142;geneset000537559;geneset000614454;geneset000617059;geneset0…
K00568	2-polyprenyl-6-hydroxyphenyl methylase / 3-demethylubiquinone-9 3-methyltransferase	geneset000001875;geneset000013174;geneset000030377;geneset000033115;geneset000064529;geneset000113446;geneset000202442;geneset000243711;geneset000263590;geneset000292697;geneset000297808;geneset000308777;geneset000365902;geneset000366436;geneset000371415;geneset000377819;geneset000385826;geneset000418060;geneset000420232;geneset000458441;geneset000490873;geneset000509810;geneset000512070;geneset0…
K00569	thiopurine S-methyltransferase	geneset000060500;geneset000152201;geneset000353464;geneset000418401;geneset000679702;geneset000799670;geneset000828588;geneset001017792;geneset001026760;geneset001322729;geneset001361826;geneset001437972;geneset001525730;geneset001578622;geneset001617738;geneset001732430;geneset001819863
K00570	phosphatidylethanolamine/phosphatidyl-N-methylethanolamine N-methyltransferase	geneset000111365;geneset000363939;geneset000380864;geneset000496860;geneset000973966;geneset001236767;geneset001367931;geneset001913615;geneset001928450;geneset001936295
K00571	site-specific DNA-methyltransferase (adenine-specific)	geneset000004186;geneset000008582;geneset000009864;geneset000010423;geneset000015793;geneset000025655;geneset000029792;geneset000035557;geneset000051883;geneset000058831;geneset000061114;geneset000091760;geneset000092886;geneset000095854;geneset000097990;geneset000099686;geneset000102697;geneset000104443;geneset000115433;geneset000127010;geneset000127186;geneset000128112;geneset000138911;geneset0…
K00573	protein-L-isoaspartate(D-aspartate) O-methyltransferase	geneset000005726;geneset000018272;geneset000217726;geneset000246214;geneset000256263;geneset000260947;geneset000269551;geneset000393099;geneset000394606;geneset000410875;geneset000432522;geneset000482477;geneset000484613;geneset000532175;geneset000544858;geneset000561090;geneset000568684;geneset000573692;geneset000585815;geneset000617340;geneset000633257;geneset000663269;geneset000724188;geneset0…
K00574	cyclopropane-fatty-acyl-phospholipid synthase	geneset000000286;geneset000010548;geneset000011765;geneset000011767;geneset000012811;geneset000022781;geneset000024462;geneset000024576;geneset000030680;geneset000032374;geneset000089496;geneset000095895;geneset000102494;geneset000104416;geneset000104681;geneset000104896;geneset000107751;geneset000107753;geneset000115013;geneset000117258;geneset000127158;geneset000134717;geneset000150152;geneset0…
K00575	chemotaxis protein methyltransferase CheR	geneset000005358;geneset000017861;geneset000019643;geneset000109690;geneset000111469;geneset000116842;geneset000127844;geneset000129973;geneset000147318;geneset000148230;geneset000173363;geneset000244559;geneset000250610;geneset000252204;geneset000284251;geneset000306493;geneset000376005;geneset000406108;geneset000434399;geneset000475711;geneset000478936;geneset000504695;geneset000545462;geneset0…
K00577	tetrahydromethanopterin S-methyltransferase subunit A	geneset000630587;geneset001901524
K00578	tetrahydromethanopterin S-methyltransferase subunit B	geneset001175231
K00579	tetrahydromethanopterin S-methyltransferase subunit C	geneset001175232
K00581	tetrahydromethanopterin S-methyltransferase subunit E	geneset000041543
K00584	tetrahydromethanopterin S-methyltransferase subunit H	geneset000042668
K00586	diphthine methyl ester synthase	geneset000259109;geneset000739797;geneset001185787;geneset001387624;geneset001450763;geneset001839934
K00587	protein-S-isoprenylcysteine O-methyltransferase	geneset000730454;geneset001089333;geneset001242083;geneset001792610;geneset001938446
K00588	caffeoyl-CoA O-methyltransferase	geneset000337168;geneset001624689;geneset001868701
K00589	uroporphyrin-III C-methyltransferase	geneset000373537;geneset000761988
K00590	site-specific DNA-methyltransferase (cytosine-N4-specific)	geneset000384752;geneset000674988;geneset001434068;geneset001507099;geneset001814052;geneset001980946
K00594	xylitol oxidase	geneset000582602;geneset001235361;geneset001485074;geneset001514947;geneset001585614;geneset001684854;geneset001843733
K00595	precorrin-6Y C5,15-methyltransferase (decarboxylating)	geneset000028755;geneset000091947;geneset000094433;geneset000119410;geneset000121550;geneset000233352;geneset000273205;geneset000325836;geneset000358049;geneset000456701;geneset000469823;geneset000500536;geneset000505798;geneset000601273;geneset000602901;geneset000604678;geneset000607469;geneset000611546;geneset000646348;geneset000670069;geneset000764437;geneset000851446;geneset000872843;geneset0…
K00596	2,2-dialkylglycine decarboxylase (pyruvate)	geneset000380526;geneset001635927;geneset001777279;geneset001778897
K00597	methionine synthase reductase	geneset001045176;geneset001763782
K00598	trans-aconitate 2-methyltransferase	geneset000380515;geneset000383982;geneset000400371;geneset000618809;geneset000624006;geneset000745753;geneset000882264;geneset001230960;geneset001329396;geneset001371354;geneset001415699;geneset001780839;geneset001867311;geneset001900899
K00599	methyltransferase-like protein 6	geneset000554890
K00600	glycine hydroxymethyltransferase	geneset000020558;geneset000021549;geneset000040077;geneset000059915;geneset000071326;geneset000080446;geneset000093619;geneset000093649;geneset000095152;geneset000107551;geneset000119117;geneset000123526;geneset000132799;geneset000132863;geneset000132993;geneset000139816;geneset000154229;geneset000160691;geneset000167529;geneset000194600;geneset000195620;geneset000228683;geneset000232484;geneset0…
K00601	phosphoribosylglycinamide formyltransferase	geneset000551574;geneset000635587;geneset000635588
K00602	phosphoribosylaminoimidazolecarboxamide formyltransferase / IMP cyclohydrolase	geneset000002826;geneset000002919;geneset000007995;geneset000008277;geneset000017137;geneset000023753;geneset000024571;geneset000025393;geneset000025935;geneset000025936;geneset000035822;geneset000063053;geneset000092381;geneset000101449;geneset000106266;geneset000107380;geneset000110019;geneset000113311;geneset000134688;geneset000136814;geneset000189261;geneset000193900;geneset000203725;geneset0…
K00603	glutamate formiminotransferase	geneset000636962;geneset000787132;geneset001380950
K00604	methionyl-tRNA formyltransferase	geneset000005671;geneset000010466;geneset000010906;geneset000015938;geneset000020386;geneset000026843;geneset000040673;geneset000081897;geneset000087986;geneset000088246;geneset000094320;geneset000110650;geneset000115264;geneset000117213;geneset000120245;geneset000122091;geneset000124956;geneset000129948;geneset000195772;geneset000224104;geneset000231431;geneset000240506;geneset000249110;geneset0…
K00605	aminomethyltransferase	geneset000000148;geneset000025679;geneset000027537;geneset000027993;geneset000028400;geneset000080936;geneset000088752;geneset000094037;geneset000108847;geneset000120584;geneset000121269;geneset000126918;geneset000129906;geneset000130512;geneset000146476;geneset000168683;geneset000195027;geneset000200654;geneset000205096;geneset000236469;geneset000241454;geneset000258199;geneset000267444;geneset0…
K00606	3-methyl-2-oxobutanoate hydroxymethyltransferase	geneset000001838;geneset000003501;geneset000015063;geneset000019238;geneset000031689;geneset000054470;geneset000091459;geneset000101679;geneset000101680;geneset000110962;geneset000119627;geneset000128076;geneset000143975;geneset000214036;geneset000245511;geneset000253064;geneset000257245;geneset000267000;geneset000340329;geneset000349482;geneset000387896;geneset000389519;geneset000389520;geneset0…
K00609	aspartate carbamoyltransferase catalytic subunit	geneset000020566;geneset000058148;geneset000082692;geneset000089695;geneset000089865;geneset000091062;geneset000091533;geneset000125868;geneset000126429;geneset000129877;geneset000132685;geneset000155908;geneset000223848;geneset000231213;geneset000242115;geneset000245275;geneset000250189;geneset000261236;geneset000265488;geneset000273751;geneset000319096;geneset000333337;geneset000345308;geneset0…
K00610	aspartate carbamoyltransferase regulatory subunit	geneset000102739;geneset000261237;geneset000442613;geneset001144684;geneset001181043
K00611	ornithine carbamoyltransferase	geneset000015092;geneset000017665;geneset000019429;geneset000023162;geneset000026493;geneset000027906;geneset000031618;geneset000036179;geneset000057176;geneset000102146;geneset000121933;geneset000242078;geneset000252290;geneset000280448;geneset000367521;geneset000379005;geneset000381221;geneset000427136;geneset000469418;geneset000472793;geneset000473952;geneset000481497;geneset000527265;geneset0…
K00612	carbamoyltransferase	geneset000012147;geneset000098622;geneset000234367;geneset000235467;geneset000247424;geneset000259833;geneset000271920;geneset000279272;geneset000353298;geneset000366561;geneset000374667;geneset000385655;geneset000465896;geneset000469514;geneset000470413;geneset000502100;geneset000592817;geneset000600390;geneset000604144;geneset000609012;geneset000649661;geneset000654487;geneset000683992;geneset0…
K00613	glycine amidinotransferase	geneset000091771;geneset000468266;geneset000815754;geneset000851850;geneset000883749;geneset001159926;geneset001350722;geneset001849408;geneset001920644;geneset001948661;geneset002002775;geneset002017122;geneset002032555
K00615	transketolase	geneset000000879;geneset000000996;geneset000000997;geneset000012631;geneset000019880;geneset000031532;geneset000032309;geneset000033284;geneset000040013;geneset000042205;geneset000058448;geneset000059480;geneset000060174;geneset000064850;geneset000081825;geneset000087042;geneset000087043;geneset000090377;geneset000090378;geneset000090704;geneset000093109;geneset000093789;geneset000094401;geneset0…
K00616	transaldolase	geneset000011878;geneset000019495;geneset000022707;geneset000026958;geneset000039279;geneset000049635;geneset000057845;geneset000067164;geneset000071777;geneset000076570;geneset000089676;geneset000095033;geneset000097016;geneset000098243;geneset000098325;geneset000101137;geneset000114479;geneset000129501;geneset000132947;geneset000149075;geneset000198760;geneset000205290;geneset000234124;geneset0…
K00618	amino-acid N-acetyltransferase	geneset000633527;geneset000638111;geneset001008718
K00619	amino-acid N-acetyltransferase	geneset000199845;geneset000372588;geneset000375562;geneset000394099;geneset000715534;geneset000763167;geneset000780634;geneset001025104;geneset001227099;geneset001241146;geneset001252133;geneset001255430;geneset001775819;geneset001779838;geneset001914415;geneset001916657;geneset002033701
K00620	glutamate N-acetyltransferase / amino-acid N-acetyltransferase	geneset000015551;geneset000024738;geneset000027519;geneset000057615;geneset000060062;geneset000065086;geneset000065096;geneset000066661;geneset000098399;geneset000107894;geneset000112203;geneset000120894;geneset000147028;geneset000167927;geneset000175205;geneset000206030;geneset000208344;geneset000229586;geneset000232730;geneset000235310;geneset000276521;geneset000331306;geneset000344366;geneset0…
K00621	glucosamine-phosphate N-acetyltransferase	geneset000135873;geneset000385739;geneset001284272;geneset001506425;geneset001519547;geneset001929959
K00622	arylamine N-acetyltransferase	geneset000587633;geneset001370682
K00624	carnitine O-acetyltransferase	geneset000013161;geneset000018656;geneset000397139;geneset000615021;geneset000760237;geneset000880932;geneset001108535;geneset001260627;geneset001268676;geneset001625177;geneset001675050;geneset001715019;geneset001934796
K00625	phosphate acetyltransferase	geneset000147463;geneset000244089;geneset000270820;geneset000277861;geneset000282705;geneset000362982;geneset000363400;geneset000479477;geneset000507369;geneset000538865;geneset000539185;geneset000758873;geneset000782951;geneset000785875;geneset000829712;geneset000871769;geneset000898351;geneset000903700;geneset001023669;geneset001035802;geneset001229035;geneset001229728;geneset001236451;geneset0…
K00626	acetyl-CoA C-acetyltransferase	geneset000000897;geneset000007991;geneset000012009;geneset000012826;geneset000013353;geneset000023180;geneset000034087;geneset000035518;geneset000057330;geneset000059374;geneset000069324;geneset000074089;geneset000076166;geneset000076184;geneset000091494;geneset000097636;geneset000102681;geneset000105539;geneset000112848;geneset000112862;geneset000113914;geneset000114267;geneset000114268;geneset0…
K00627	pyruvate dehydrogenase E2 component (dihydrolipoamide acetyltransferase)	geneset000000078;geneset000015920;geneset000016663;geneset000023567;geneset000023825;geneset000028095;geneset000034064;geneset000043089;geneset000045103;geneset000064906;geneset000067535;geneset000071581;geneset000084322;geneset000089978;geneset000094580;geneset000100479;geneset000102049;geneset000102482;geneset000105205;geneset000106591;geneset000107955;geneset000108964;geneset000109273;geneset0…
K00630	glycerol-3-phosphate O-acyltransferase	geneset001805754
K00631	glycerol-3-phosphate O-acyltransferase	geneset000004556;geneset000005863;geneset000008974;geneset000011792;geneset000112094;geneset000112973;geneset000113151;geneset000145204;geneset000193622;geneset000205348;geneset000226900;geneset000238912;geneset000246597;geneset000248222;geneset000252164;geneset000317332;geneset000396049;geneset000487996;geneset000531541;geneset000567135;geneset000577737;geneset000578864;geneset000579780;geneset0…
K00632	acetyl-CoA acyltransferase	geneset000014977;geneset000020605;geneset000023700;geneset000064449;geneset000103099;geneset000106937;geneset000109004;geneset000126129;geneset000130540;geneset000135208;geneset000135663;geneset000174408;geneset000206792;geneset000229759;geneset000250710;geneset000261853;geneset000319810;geneset000351009;geneset000364298;geneset000366057;geneset000369117;geneset000381001;geneset000382984;geneset0…
K00633	galactoside O-acetyltransferase	geneset000980436
K00634	phosphate butyryltransferase	geneset000332729;geneset001367934;geneset001666432
K00635	diacylglycerol O-acyltransferase	geneset001511002
K00637	sterol O-acyltransferase	geneset000479392;geneset001518851;geneset001518852
K00638	chloramphenicol O-acetyltransferase type B	geneset000382662;geneset000390830;geneset000499103;geneset000525809;geneset000732646;geneset000981215;geneset001004742;geneset001178559;geneset001305984;geneset001512837;geneset001789544;geneset001900777;geneset001927688
K00639	glycine C-acetyltransferase	geneset000011123;geneset000084725;geneset000092525;geneset000119633;geneset000145091;geneset000254708;geneset000256283;geneset000365959;geneset000377049;geneset000396128;geneset000405095;geneset000420477;geneset000458304;geneset000502884;geneset000616915;geneset000734112;geneset000763173;geneset000818177;geneset000831723;geneset000849110;geneset000866412;geneset000883618;geneset000948157;geneset0…
K00640	serine O-acetyltransferase	geneset000003154;geneset000015514;geneset000030201;geneset000031605;geneset000033952;geneset000038615;geneset000058609;geneset000060402;geneset000089019;geneset000132718;geneset000136059;geneset000189525;geneset000203471;geneset000211233;geneset000247083;geneset000257066;geneset000257067;geneset000260911;geneset000267349;geneset000274348;geneset000285393;geneset000288394;geneset000334976;geneset0…
K00641	homoserine O-acetyltransferase	geneset000007472;geneset000014903;geneset000032265;geneset000088404;geneset000105982;geneset000107075;geneset000107731;geneset000121193;geneset000137037;geneset000145553;geneset000146478;geneset000149505;geneset000254649;geneset000258653;geneset000261596;geneset000262560;geneset000265764;geneset000316081;geneset000362041;geneset000374847;geneset000395380;geneset000484000;geneset000496234;geneset0…
K00643	5-aminolevulinate synthase	geneset000109795;geneset000170054;geneset000209926;geneset000269531;geneset000280086;geneset000290866;geneset000299508;geneset000374287;geneset000379218;geneset000395194;geneset000396667;geneset000411730;geneset000438344;geneset000465523;geneset000478155;geneset000623501;geneset000633741;geneset000646224;geneset000669264;geneset000688920;geneset000703245;geneset000730227;geneset000737459;geneset0…
K00645	[acyl-carrier-protein] S-malonyltransferase [EC:2.3.1.39]	geneset000001462;geneset000004684;geneset000019755;geneset000020933;geneset000027036;geneset000041426;geneset000042996;geneset000097454;geneset000102694;geneset000107240;geneset000124065;geneset000127205;geneset000156388;geneset000217649;geneset000233087;geneset000249156;geneset000259820;geneset000273621;geneset000278817;geneset000279723;geneset000361309;geneset000364518;geneset000380166;geneset0…
K00647	3-oxoacyl-[acyl-carrier-protein] synthase I [EC:2.3.1.41]	geneset000005815;geneset000006026;geneset000007420;geneset000040469;geneset000040578;geneset000054238;geneset000054971;geneset000059473;geneset000095826;geneset000106394;geneset000116530;geneset000124386;geneset000156580;geneset000166307;geneset000172051;geneset000201768;geneset000252789;geneset000254132;geneset000256440;geneset000285696;geneset000320835;geneset000325969;geneset000382809;geneset0…
K00648	3-oxoacyl-[acyl-carrier-protein] synthase III [EC:2.3.1.180]	geneset000005045;geneset000020932;geneset000021744;geneset000041427;geneset000054472;geneset000059243;geneset000088748;geneset000093653;geneset000097279;geneset000098050;geneset000107239;geneset000110502;geneset000113601;geneset000113852;geneset000115660;geneset000126119;geneset000127254;geneset000134436;geneset000137953;geneset000143261;geneset000171964;geneset000190397;geneset000248242;geneset0…
K00649	glyceronephosphate O-acyltransferase	geneset001823061
K00650	lecithin-cholesterol acyltransferase	geneset001166040
K00651	homoserine O-succinyltransferase	geneset000089442;geneset000231078;geneset000232625;geneset000235627;geneset000244527;geneset000278137;geneset000364237;geneset000403689;geneset000439783;geneset000481950;geneset000502261;geneset000506208;geneset000523972;geneset000584250;geneset000608565;geneset000609579;geneset000652139;geneset000749467;geneset000768212;geneset000850196;geneset000883858;geneset000990616;geneset001000097;geneset0…
K00652	8-amino-7-oxononanoate synthase	geneset000003439;geneset000059236;geneset000065347;geneset000077303;geneset000096134;geneset000106526;geneset000108304;geneset000113164;geneset000206651;geneset000233939;geneset000234548;geneset000239373;geneset000268575;geneset000351660;geneset000464184;geneset000465186;geneset000513609;geneset000521838;geneset000550407;geneset000574558;geneset000588849;geneset000635473;geneset000659884;geneset0…
K00654	serine palmitoyltransferase	geneset000020209;geneset000176411;geneset000258878;geneset000300250;geneset000341548;geneset000363352;geneset000481829;geneset000511434;geneset000571662;geneset000655777;geneset001038478;geneset001106535;geneset001261620;geneset001265496;geneset001324803;geneset001379622;geneset001660164;geneset001867372;geneset001917580;geneset001931670
K00655	1-acyl-sn-glycerol-3-phosphate acyltransferase	geneset000020934;geneset000023610;geneset000025443;geneset000032147;geneset000093997;geneset000104296;geneset000108177;geneset000125077;geneset000125557;geneset000137229;geneset000148481;geneset000177984;geneset000191244;geneset000200650;geneset000219236;geneset000246739;geneset000344457;geneset000396842;geneset000410494;geneset000427216;geneset000431679;geneset000470071;geneset000476830;geneset0…
K00656	formate C-acetyltransferase	geneset000026353;geneset000087563;geneset000101381;geneset000128304;geneset000131996;geneset000154580;geneset000203590;geneset000256642;geneset000341849;geneset000396760;geneset000399753;geneset000401402;geneset000448760;geneset000480548;geneset000504996;geneset000625008;geneset000626729;geneset000651748;geneset000653334;geneset000668278;geneset000672902;geneset000683047;geneset000699763;geneset0…
K00657	diamine N-acetyltransferase	geneset000518629;geneset000528655;geneset000529542;geneset000660856;geneset000751493;geneset000786652;geneset000874227;geneset001035074;geneset001098314;geneset001135901;geneset001143191;geneset001251412;geneset001270979;geneset001368249;geneset001397100;geneset001422170;geneset001468197;geneset001501494;geneset001742401;geneset001772724;geneset001810395;geneset001825019;geneset001881888;geneset0…
K00658	2-oxoglutarate dehydrogenase E2 component (dihydrolipoamide succinyltransferase)	geneset000012015;geneset000045586;geneset000091285;geneset000097778;geneset000104044;geneset000121336;geneset000122583;geneset000201218;geneset000202789;geneset000237355;geneset000246020;geneset000265336;geneset000273540;geneset000283456;geneset000290446;geneset000299940;geneset000302284;geneset000306419;geneset000334168;geneset000371818;geneset000371853;geneset000378588;geneset000379222;geneset0…
K00661	maltose O-acetyltransferase	geneset000111120;geneset000214518;geneset000224739;geneset000346007;geneset000346785;geneset000363942;geneset000488005;geneset000598908;geneset000626142;geneset000656036;geneset000667726;geneset000981394;geneset001046991;geneset001156095;geneset001163317;geneset001175270;geneset001211699;geneset001227908;geneset001241453;geneset001260396;geneset001343706;geneset001366712;geneset001520650;geneset0…
K00662	aminoglycoside 3-N-acetyltransferase	geneset000795233;geneset001041160;geneset001245223;geneset001341226;geneset001342111;geneset001584277;geneset002027394;geneset002032882
K00663	aminoglycoside 6'-N-acetyltransferase	geneset001358806
K00666	fatty-acyl-CoA synthase	geneset000000570;geneset000001293;geneset000001985;geneset000002390;geneset000003397;geneset000003957;geneset000005939;geneset000006710;geneset000009388;geneset000017514;geneset000034323;geneset000066897;geneset000068541;geneset000072717;geneset000091654;geneset000098361;geneset000104200;geneset000107966;geneset000111579;geneset000111649;geneset000116653;geneset000120953;geneset000139338;geneset0…
K00667	fatty acid synthase subunit alpha, fungi type	geneset000114481;geneset000114482;geneset000130658;geneset000130760;geneset000246273;geneset000394190;geneset001239998;geneset001261893;geneset001655843
K00668	fatty acid synthase subunit beta, fungi type	geneset000019514;geneset000029788;geneset000874531;geneset000875626;geneset001158018;geneset001261891;geneset001361751
K00670	N-alpha-acetyltransferase 30	geneset000207981;geneset000873604;geneset000873605
K00671	glycylpeptide N-tetradecanoyltransferase	geneset000497327;geneset001032644;geneset001188440;geneset001243077;geneset001243078;geneset001325116;geneset001650643;geneset001898500
K00672	formylmethanofuran--tetrahydromethanopterin N-formyltransferase	geneset000032491;geneset000128166;geneset000523479;geneset000858110;geneset000889054;geneset001035119;geneset001053074;geneset001122370;geneset001368497;geneset001489517
K00673	arginine N-succinyltransferase	geneset000032238;geneset000061681;geneset000112010;geneset000156348;geneset000157710;geneset000158324;geneset000179189;geneset000271016;geneset000304825;geneset000307224;geneset000338876;geneset000431678;geneset000586260;geneset000613329;geneset000614630;geneset000623996;geneset000697431;geneset000708092;geneset000740907;geneset000778164;geneset000907591;geneset001006739;geneset001098390;geneset0…
K00674	2,3,4,5-tetrahydropyridine-2-carboxylate N-succinyltransferase	geneset000026728;geneset000039040;geneset000042152;geneset000042211;geneset000113607;geneset000127905;geneset000148485;geneset000164148;geneset000194709;geneset000198197;geneset000203939;geneset000250250;geneset000255174;geneset000325845;geneset000327586;geneset000370292;geneset000385000;geneset000421570;geneset000432176;geneset000443994;geneset000447077;geneset000450400;geneset000473945;geneset0…
K00675	N-hydroxyarylamine O-acetyltransferase	geneset000258271;geneset000334644;geneset000362536;geneset000380167;geneset000380508;geneset000489794;geneset000976552;geneset001013803;geneset001725261;geneset001855007;geneset001898247
K00677	UDP-N-acetylglucosamine acyltransferase	geneset000032563;geneset000070630;geneset000090350;geneset000117166;geneset000131237;geneset000209912;geneset000210792;geneset000229372;geneset000233949;geneset000234423;geneset000237609;geneset000247337;geneset000255836;geneset000263525;geneset000275376;geneset000287126;geneset000294011;geneset000317099;geneset000354697;geneset000375375;geneset000381537;geneset000385499;geneset000390072;geneset0…
K00679	phospholipid:diacylglycerol acyltransferase	geneset000261996;geneset000271694;geneset000760854;geneset000914569
K00681	gamma-glutamyltranspeptidase / glutathione hydrolase	geneset000000773;geneset000007098;geneset000011317;geneset000013604;geneset000019006;geneset000019668;geneset000034337;geneset000053736;geneset000058442;geneset000072384;geneset000072630;geneset000081708;geneset000091497;geneset000093786;geneset000095255;geneset000103127;geneset000107133;geneset000112053;geneset000113625;geneset000115229;geneset000118744;geneset000119934;geneset000122966;geneset0…
K00683	glutaminyl-peptide cyclotransferase	geneset000031761;geneset001062607;geneset001597520;geneset002022349
K00684	leucyl/phenylalanyl-tRNA--protein transferase	geneset000003899;geneset000008570;geneset000082044;geneset000110340;geneset000142046;geneset000142888;geneset000186345;geneset000215000;geneset000227240;geneset000252836;geneset000259592;geneset000326593;geneset000372081;geneset000375181;geneset000383880;geneset000387205;geneset000394568;geneset000399029;geneset000425841;geneset000513376;geneset000601509;geneset000614725;geneset000617033;geneset0…
K00685	arginine-tRNA-protein transferase	geneset000008571;geneset000101930;geneset000105683;geneset000146188;geneset000276876;geneset000294302;geneset000363495;geneset000383879;geneset000476518;geneset000553510;geneset000614724;geneset000739660;geneset000754954;geneset000811631;geneset000844829;geneset000891006;geneset000999401;geneset001097422;geneset001098316;geneset001221333;geneset001244931;geneset001419017;geneset001429652;geneset0…
K00687	penicillin-binding protein 2B	geneset000636600;geneset001274608;geneset001283057;geneset001810685
K00688	glycogen phosphorylase	geneset000023430;geneset000037280;geneset000064629;geneset000069167;geneset000070743;geneset000078576;geneset000087872;geneset000092938;geneset000098529;geneset000101157;geneset000101595;geneset000101630;geneset000120214;geneset000121007;geneset000124086;geneset000126812;geneset000131568;geneset000144515;geneset000149152;geneset000205554;geneset000219124;geneset000230910;geneset000232436;geneset0…
K00689	dextransucrase	geneset001183606
K00690	sucrose phosphorylase	geneset000033610;geneset000046070;geneset000089965;geneset000113383;geneset000126185;geneset000144720;geneset000145829;geneset000208760;geneset000240958;geneset000253824;geneset000271630;geneset000350889;geneset000355186;geneset000358968;geneset000463258;geneset000466656;geneset000467000;geneset000467033;geneset000468238;geneset000470085;geneset000484482;geneset000510553;geneset000519423;geneset0…
K00691	maltose phosphorylase	geneset000129095;geneset000407029;geneset000462139;geneset000532712;geneset000629401;geneset000776544;geneset000795042;geneset000907244;geneset001118287;geneset001281991;geneset001343795;geneset001404033;geneset001521286;geneset001751693;geneset001796219;geneset001921337
K00692	levansucrase	geneset000756278;geneset001503058;geneset001904527
K00693	glycogen synthase	geneset001114780;geneset001161612;geneset001228067;geneset001290960;geneset001439324;geneset001650534;geneset001731935;geneset001796208;geneset001796209;geneset002017699
K00694	cellulose synthase (UDP-forming)	geneset000002176;geneset000007385;geneset000027193;geneset000030563;geneset000089904;geneset000212839;geneset000232470;geneset000274232;geneset000352033;geneset000373600;geneset000394458;geneset000473758;geneset000496192;geneset000601663;geneset000619843;geneset000619926;geneset000667567;geneset000695918;geneset000721177;geneset000736011;geneset000741987;geneset000764037;geneset000859258;geneset0…
K00696	sucrose-phosphate synthase	geneset000086643;geneset000119402;geneset000253674;geneset000272626;geneset000283900;geneset000284794;geneset000369002;geneset000374518;geneset000514343;geneset000521458;geneset000601033;geneset000609336;geneset000666630;geneset000720666;geneset000753348;geneset000755867;geneset000768302;geneset000853275;geneset000863498;geneset000878928;geneset000886613;geneset000897118;geneset001118439;geneset0…
K00697	trehalose 6-phosphate synthase	geneset000061191;geneset000115865;geneset000115867;geneset000115868;geneset000118074;geneset000134546;geneset000134547;geneset000204412;geneset000245317;geneset000249733;geneset000258695;geneset000285762;geneset000355515;geneset000364107;geneset000365796;geneset000367221;geneset000388610;geneset000405656;geneset000452818;geneset000478580;geneset000496177;geneset000501389;geneset000502277;geneset0…
K00698	chitin synthase	geneset000111124;geneset000113402;geneset000137342;geneset000137343;geneset000268695;geneset000275366;geneset000278373;geneset000278374;geneset000280717;geneset000363355;geneset000384796;geneset000401205;geneset000507687;geneset000507688;geneset000617475;geneset000627291;geneset000649684;geneset000734715;geneset000742051;geneset000765333;geneset000873138;geneset000874066;geneset000884980;geneset0…
K00700	1,4-alpha-glucan branching enzyme	geneset000011544;geneset000026412;geneset000031971;geneset000036419;geneset000097956;geneset000115558;geneset000119252;geneset000119253;geneset000119254;geneset000119255;geneset000120299;geneset000148763;geneset000150822;geneset000176118;geneset000203454;geneset000237787;geneset000238373;geneset000254398;geneset000263506;geneset000264788;geneset000266069;geneset000272534;geneset000272612;geneset0…
K00702	cellobiose phosphorylase	geneset000101024;geneset000980940;geneset001956035;geneset002040205
K00703	starch synthase	geneset000022624;geneset000047503;geneset000074208;geneset000093980;geneset000097396;geneset000119257;geneset000119258;geneset000119259;geneset000132275;geneset000144516;geneset000148754;geneset000183278;geneset000193508;geneset000216140;geneset000232808;geneset000236936;geneset000247238;geneset000249045;geneset000257147;geneset000270123;geneset000272913;geneset000278425;geneset000278431;geneset0…
K00705	4-alpha-glucanotransferase	geneset000011769;geneset000031129;geneset000069168;geneset000093019;geneset000102746;geneset000233794;geneset000240864;geneset000253244;geneset000277528;geneset000313573;geneset000349609;geneset000350368;geneset000356094;geneset000362717;geneset000371466;geneset000375871;geneset000379413;geneset000381529;geneset000422115;geneset000464876;geneset000466939;geneset000494024;geneset000494025;geneset0…
K00706	1,3-beta-glucan synthase	geneset000271103;geneset000369944;geneset000488973;geneset001147261;geneset001159518;geneset001248690;geneset001788143
K00710	polypeptide N-acetylgalactosaminyltransferase	geneset000151360;geneset000165985;geneset000221671;geneset000313941;geneset000370217;geneset000521124;geneset000536990;geneset000577856;geneset000668433;geneset000832419;geneset000956561;geneset001010520;geneset001074026;geneset001075469;geneset001083018;geneset001269620;geneset001284308;geneset001296457;geneset001340556;geneset001444576;geneset001516626;geneset001528159;geneset001642594;geneset0…
K00712	poly(glycerol-phosphate) alpha-glucosyltransferase	geneset000231454;geneset000650851;geneset000785588;geneset001040478;geneset001266050;geneset001271005;geneset001918458
K00720	ceramide glucosyltransferase	geneset000067874;geneset000633799;geneset001039773;geneset001703743;geneset001769441;geneset001915750
K00721	dolichol-phosphate mannosyltransferase	geneset000000139;geneset000015154;geneset000026287;geneset000097789;geneset000269680;geneset000270995;geneset000367307;geneset000372158;geneset000377112;geneset000389471;geneset000444077;geneset000495887;geneset000511415;geneset000511583;geneset000513186;geneset000601785;geneset000603239;geneset000603719;geneset000609744;geneset000682013;geneset000716334;geneset000724375;geneset000727341;geneset0…
K00726	alpha-1,3-mannosyl-glycoprotein beta-1,2-N-acetylglucosaminyltransferase	geneset000047344;geneset001284950;geneset001741104
K00728	dolichyl-phosphate-mannose-protein mannosyltransferase	geneset000116869;geneset000122769;geneset000363546;geneset000501702;geneset000881881;geneset000892595;geneset001004540;geneset001376230;geneset001376231;geneset001617248;geneset001802178;geneset001950542;geneset001950544
K00729	dolichyl-phosphate beta-glucosyltransferase	geneset000625133;geneset000767827
K00731	glycoprotein-N-acetylgalactosamine 3-beta-galactosyltransferase	geneset001051515;geneset001266300;geneset001466129;geneset001546149
K00736	alpha-1,6-mannosyl-glycoprotein beta-1,2-N-acetylglucosaminyltransferase	geneset000539184;geneset000584188;geneset001428643;geneset001851299
K00737	beta-1,4-mannosyl-glycoprotein beta-1,4-N-acetylglucosaminyltransferase	geneset000094960;geneset001000181;geneset001073020;geneset001465763;geneset001518166;geneset001569423
K00748	lipid-A-disaccharide synthase	geneset000000059;geneset000000972;geneset000011635;geneset000090278;geneset000111472;geneset000115649;geneset000119960;geneset000120581;geneset000181406;geneset000225499;geneset000233948;geneset000234781;geneset000241234;geneset000249130;geneset000251240;geneset000275375;geneset000296779;geneset000313124;geneset000317098;geneset000348278;geneset000350050;geneset000354652;geneset000356789;geneset0…
K00749	alpha-1,3-glucan synthase	geneset000030647;geneset000263532;geneset000753494;geneset001165339;geneset001247780;geneset001258174;geneset001635623;geneset001906323;geneset001906324
K00750	glycogenin	geneset001985870
K00752	hyaluronan synthase	geneset000193831;geneset000689172;geneset000737042;geneset000896868;geneset001154284;geneset001155677;geneset001391391;geneset001412935;geneset001542282;geneset001727503
K00756	pyrimidine-nucleoside phosphorylase	geneset000159217;geneset000178979;geneset000367411;geneset000385511;geneset000423596;geneset000441683;geneset000509752;geneset000510645;geneset000736948;geneset000904487;geneset000950736;geneset001103474;geneset001155931;geneset001232528;geneset001245413;geneset001381850;geneset001472548;geneset001647894;geneset001668956;geneset001683112;geneset001767831;geneset001816367
K00757	uridine phosphorylase	geneset000038689;geneset000043599;geneset000054235;geneset000102970;geneset000346367;geneset000411125;geneset000462600;geneset001021924;geneset001233724;geneset001417385;geneset001495127;geneset001558103;geneset001570647;geneset001865964;geneset001907167;geneset001930130;geneset001953347
K00758	thymidine phosphorylase	geneset000125068;geneset000129591;geneset000156943;geneset000246245;geneset000262686;geneset000393394;geneset000485921;geneset000624436;geneset000650135;geneset000663292;geneset000742841;geneset000795793;geneset000797196;geneset000847661;geneset000854019;geneset000919113;geneset000922651;geneset000966364;geneset000977084;geneset001011170;geneset001136111;geneset001157182;geneset001361561;geneset0…
K00759	adenine phosphoribosyltransferase	geneset000028739;geneset000052185;geneset000064369;geneset000093620;geneset000095364;geneset000124093;geneset000149656;geneset000244951;geneset000271474;geneset000272328;geneset000283042;geneset000287883;geneset000293421;geneset000308442;geneset000390709;geneset000409673;geneset000465872;geneset000474103;geneset000484055;geneset000499802;geneset000507214;geneset000509638;geneset000510567;geneset0…
K00760	hypoxanthine phosphoribosyltransferase	geneset000004508;geneset000011484;geneset000103781;geneset000107233;geneset000107777;geneset000108693;geneset000153619;geneset000172173;geneset000210587;geneset000230237;geneset000258872;geneset000265181;geneset000280726;geneset000303900;geneset000307478;geneset000313459;geneset000422447;geneset000452691;geneset000456080;geneset000486779;geneset000488042;geneset000493254;geneset000495076;geneset0…
K00761	uracil phosphoribosyltransferase	geneset000002664;geneset000014929;geneset000045682;geneset000061580;geneset000063799;geneset000076646;geneset000095233;geneset000098370;geneset000109706;geneset000114470;geneset000152259;geneset000246236;geneset000252220;geneset000293176;geneset000304723;geneset000357279;geneset000359998;geneset000364407;geneset000388435;geneset000393318;geneset000396618;geneset000491040;geneset000578003;geneset0…
K00762	orotate phosphoribosyltransferase	geneset000007630;geneset000012291;geneset000016298;geneset000024344;geneset000104724;geneset000107215;geneset000117453;geneset000126788;geneset000134259;geneset000136843;geneset000156294;geneset000163705;geneset000209439;geneset000254695;geneset000266900;geneset000278849;geneset000287259;geneset000295367;geneset000305699;geneset000365798;geneset000375289;geneset000391346;geneset000397719;geneset0…
K00763	nicotinate phosphoribosyltransferase	geneset000000717;geneset000002265;geneset000011664;geneset000013067;geneset000032289;geneset000036836;geneset000080480;geneset000107825;geneset000108276;geneset000119162;geneset000120034;geneset000128222;geneset000128693;geneset000168629;geneset000178980;geneset000200607;geneset000213187;geneset000231913;geneset000231926;geneset000241810;geneset000253918;geneset000254400;geneset000310020;geneset0…
K00764	amidophosphoribosyltransferase	geneset000008149;geneset000014445;geneset000023989;geneset000026604;geneset000028476;geneset000029084;geneset000082442;geneset000086039;geneset000091561;geneset000096975;geneset000097900;geneset000101119;geneset000116367;geneset000130007;geneset000131307;geneset000180994;geneset000234171;geneset000237142;geneset000241253;geneset000242312;geneset000248811;geneset000249431;geneset000250261;geneset0…
K00765	ATP phosphoribosyltransferase	geneset000013345;geneset000020627;geneset000022592;geneset000031023;geneset000079651;geneset000109378;geneset000112770;geneset000120268;geneset000136875;geneset000152227;geneset000188784;geneset000244252;geneset000280542;geneset000343863;geneset000349916;geneset000353850;geneset000384819;geneset000392820;geneset000454050;geneset000454365;geneset000466003;geneset000545792;geneset000567245;geneset0…
K00766	anthranilate phosphoribosyltransferase	geneset000005024;geneset000014948;geneset000019916;geneset000066414;geneset000090481;geneset000092285;geneset000095674;geneset000109692;geneset000111191;geneset000113058;geneset000125584;geneset000143275;geneset000148203;geneset000174597;geneset000234071;geneset000239516;geneset000250279;geneset000250359;geneset000266179;geneset000280171;geneset000368409;geneset000382779;geneset000394791;geneset0…
K00767	nicotinate-nucleotide pyrophosphorylase (carboxylating)	geneset000004619;geneset000012583;geneset000040476;geneset000082606;geneset000115186;geneset000126070;geneset000163929;geneset000195865;geneset000234333;geneset000245617;geneset000250873;geneset000252276;geneset000322581;geneset000323951;geneset000356316;geneset000362851;geneset000375509;geneset000383606;geneset000397715;geneset000399838;geneset000411107;geneset000455815;geneset000471767;geneset0…
K00768	nicotinate-nucleotide--dimethylbenzimidazole phosphoribosyltransferase	geneset000008489;geneset000014421;geneset000068958;geneset000096361;geneset000162089;geneset000244996;geneset000256515;geneset000364973;geneset000395937;geneset000413676;geneset000432975;geneset000485111;geneset000488294;geneset000580262;geneset000647517;geneset000688762;geneset000746704;geneset000757312;geneset000904672;geneset000958681;geneset000978075;geneset001016322;geneset001144145;geneset0…
K00769	xanthine phosphoribosyltransferase	geneset000013195;geneset000090128;geneset000329701;geneset000373610;geneset000381833;geneset000439985;geneset000480992;geneset000716380;geneset000722554;geneset001164859;geneset001179713;geneset001260015;geneset001494688;geneset001685171
K00771	protein xylosyltransferase	geneset000073972;geneset000567599;geneset000928757
K00772	5'-methylthioadenosine phosphorylase	geneset000018829;geneset000039539;geneset000066981;geneset000110576;geneset000148833;geneset000239641;geneset000240950;geneset000240957;geneset000280049;geneset000359069;geneset000371268;geneset000447272;geneset000468867;geneset000470609;geneset000479887;geneset000610253;geneset000660326;geneset000718716;geneset000727535;geneset000851864;geneset000854239;geneset000858682;geneset000888247;geneset0…
K00773	queuine tRNA-ribosyltransferase	geneset000007407;geneset000016612;geneset000017936;geneset000019489;geneset000021693;geneset000033379;geneset000033583;geneset000056946;geneset000075947;geneset000090950;geneset000093523;geneset000097437;geneset000105957;geneset000148944;geneset000158318;geneset000250566;geneset000251266;geneset000251632;geneset000262403;geneset000262709;geneset000277766;geneset000282147;geneset000341620;geneset0…
K00782	L-lactate dehydrogenase complex protein LldG	geneset000101066;geneset000126720;geneset000731638;geneset000750403;geneset000846564;geneset001319662;geneset001829018
K00783	23S rRNA (pseudouridine1915-N3)-methyltransferase	geneset000016857;geneset000096209;geneset000103297;geneset000112106;geneset000162280;geneset000233506;geneset000241057;geneset000247555;geneset000281180;geneset000293313;geneset000327115;geneset000350236;geneset000373763;geneset000377151;geneset000389067;geneset000502331;geneset000567136;geneset000603681;geneset000619086;geneset000619970;geneset000678808;geneset000703079;geneset000730434;geneset0…
K00784	ribonuclease Z	geneset000015923;geneset000019426;geneset000034451;geneset000050054;geneset000052267;geneset000122649;geneset000122730;geneset000127710;geneset000152222;geneset000178525;geneset000194180;geneset000236188;geneset000264663;geneset000266669;geneset000290822;geneset000300378;geneset000309153;geneset000349186;geneset000357026;geneset000375891;geneset000383184;geneset000391621;geneset000462138;geneset0…
K00786	[EC:2.4.-.-]	geneset000141729;geneset000492320;geneset001230112
K00787	farnesyl diphosphate synthase	geneset000558061;geneset001022617
K00788	thiamine-phosphate pyrophosphorylase	geneset000029935;geneset000055018;geneset000078423;geneset000091515;geneset000103292;geneset000121227;geneset000124642;geneset000128502;geneset000138520;geneset000204341;geneset000206892;geneset000213361;geneset000293450;geneset000297659;geneset000314389;geneset000335909;geneset000356596;geneset000368448;geneset000387250;geneset000398664;geneset000399007;geneset000401908;geneset000468692;geneset0…
K00789	S-adenosylmethionine synthetase	geneset000003104;geneset000003347;geneset000029521;geneset000033634;geneset000040139;geneset000061880;geneset000070595;geneset000090799;geneset000099834;geneset000102401;geneset000127650;geneset000145333;geneset000150728;geneset000160065;geneset000160066;geneset000175188;geneset000221051;geneset000232243;geneset000235139;geneset000249855;geneset000257475;geneset000264133;geneset000272409;geneset0…
K00790	UDP-N-acetylglucosamine 1-carboxyvinyltransferase	geneset000000254;geneset000003411;geneset000004434;geneset000014248;geneset000026320;geneset000028392;geneset000036400;geneset000041564;geneset000066148;geneset000079650;geneset000088414;geneset000091427;geneset000113488;geneset000118665;geneset000119538;geneset000125886;geneset000125887;geneset000170868;geneset000191398;geneset000219910;geneset000219980;geneset000221303;geneset000239475;geneset0…
K00791	tRNA dimethylallyltransferase	geneset000016129;geneset000029442;geneset000037316;geneset000090266;geneset000091621;geneset000099628;geneset000236173;geneset000244512;geneset000246928;geneset000248205;geneset000264486;geneset000279694;geneset000288998;geneset000299009;geneset000349602;geneset000353610;geneset000356862;geneset000365965;geneset000372703;geneset000431937;geneset000433212;geneset000433666;geneset000438151;geneset0…
K00793	riboflavin synthase	geneset000010857;geneset000035507;geneset000106797;geneset000111264;geneset000117246;geneset000128934;geneset000204978;geneset000206003;geneset000257061;geneset000275405;geneset000298439;geneset000312350;geneset000318472;geneset000357139;geneset000358178;geneset000370065;geneset000401452;geneset000485119;geneset000495839;geneset000499889;geneset000514817;geneset000515270;geneset000559962;geneset0…
K00794	6,7-dimethyl-8-ribityllumazine synthase	geneset000008339;geneset000030833;geneset000096938;geneset000106795;geneset000111082;geneset000112690;geneset000133822;geneset000138020;geneset000211774;geneset000235133;geneset000244984;geneset000262041;geneset000288818;geneset000299747;geneset000342833;geneset000352774;geneset000355792;geneset000370064;geneset000381102;geneset000381103;geneset000383946;geneset000390609;geneset000394739;geneset0…
K00795	farnesyl diphosphate synthase	geneset000045189;geneset000082938;geneset000098445;geneset000112786;geneset000113325;geneset000199799;geneset000209124;geneset000213006;geneset000254638;geneset000265837;geneset000348413;geneset000363522;geneset000374592;geneset000380215;geneset000384799;geneset000411336;geneset000439842;geneset000462294;geneset000477175;geneset000478939;geneset000512347;geneset000559002;geneset000578621;geneset0…
K00796	dihydropteroate synthase	geneset000003188;geneset000011353;geneset000022334;geneset000030573;geneset000032373;geneset000059345;geneset000088690;geneset000132108;geneset000235084;geneset000238121;geneset000250798;geneset000255340;geneset000267502;geneset000277148;geneset000295602;geneset000343934;geneset000372065;geneset000373089;geneset000386086;geneset000387766;geneset000395408;geneset000397807;geneset000466321;geneset0…
K00797	spermidine synthase	geneset000015073;geneset000070753;geneset000089653;geneset000094564;geneset000096068;geneset000131491;geneset000132788;geneset000143880;geneset000222210;geneset000282876;geneset000348536;geneset000354554;geneset000355828;geneset000363986;geneset000382423;geneset000386313;geneset000428358;geneset000466459;geneset000479136;geneset000484033;geneset000493061;geneset000494868;geneset000571588;geneset0…
K00798	cob(I)alamin adenosyltransferase	geneset000033669;geneset000114487;geneset000236429;geneset000263418;geneset000274628;geneset000285805;geneset000302460;geneset000325066;geneset000383540;geneset000386494;geneset000401234;geneset000461768;geneset000465342;geneset000472641;geneset000477749;geneset000486147;geneset000505263;geneset000650514;geneset000655077;geneset000655349;geneset000655366;geneset000669926;geneset000688604;geneset0…
K00799	glutathione S-transferase	geneset000000226;geneset000002705;geneset000005071;geneset000006272;geneset000006702;geneset000006802;geneset000007010;geneset000007532;geneset000008144;geneset000017932;geneset000018116;geneset000018961;geneset000023239;geneset000039991;geneset000068482;geneset000090129;geneset000092219;geneset000093738;geneset000097981;geneset000098324;geneset000104345;geneset000106730;geneset000107377;geneset0…
K00800	3-phosphoshikimate 1-carboxyvinyltransferase	geneset000007680;geneset000027571;geneset000096331;geneset000102268;geneset000114087;geneset000126709;geneset000129146;geneset000169240;geneset000170895;geneset000174132;geneset000181922;geneset000219138;geneset000229173;geneset000232790;geneset000239899;geneset000246684;geneset000300029;geneset000300755;geneset000337283;geneset000345773;geneset000392704;geneset000402976;geneset000405081;geneset0…
K00801	farnesyl-diphosphate farnesyltransferase	geneset000363443;geneset000363874;geneset000510085;geneset000643416;geneset000794655;geneset000933013;geneset001638957
K00802	spermine synthase	geneset000330806
K00803	alkyldihydroxyacetonephosphate synthase	geneset000017961;geneset000137518;geneset000147049;geneset000186322;geneset000241423;geneset000367913;geneset000521005;geneset000593100;geneset000643045;geneset000726396;geneset000738166;geneset000747084;geneset000825981;geneset000872966;geneset000916963;geneset000929898;geneset000983725;geneset000997782;geneset001027589;geneset001029871;geneset001030487;geneset001030631;geneset001084113;geneset0…
K00804	geranylgeranyl diphosphate synthase, type III	geneset000439215;geneset001028251;geneset001511909;geneset001799720;geneset001957927
K00805	heptaprenyl diphosphate synthase	geneset000001402;geneset000136074;geneset000168133;geneset000239819;geneset000267466;geneset000302281;geneset000304283;geneset000327251;geneset000366376;geneset000407321;geneset000517037;geneset000577846;geneset000632890;geneset000744413;geneset000768086;geneset000768087;geneset000869335;geneset000999731;geneset001062871;geneset001156682;geneset001259582;geneset001294551;geneset001343089;geneset0…
K00806	undecaprenyl diphosphate synthase	geneset000077677;geneset000096636;geneset000130150;geneset000133264;geneset000153376;geneset000198231;geneset000204074;geneset000228902;geneset000258555;geneset000268762;geneset000354073;geneset000357885;geneset000376173;geneset000385219;geneset000403797;geneset000408638;geneset000419541;geneset000464991;geneset000468510;geneset000476490;geneset000478629;geneset000494838;geneset000535803;geneset0…
K00808	homospermidine synthase	geneset000131779;geneset000499212;geneset000624878;geneset000895977;geneset000898189;geneset001234736;geneset001239184;geneset001250829;geneset001253065;geneset001266003;geneset001361065;geneset001361074;geneset001620219;geneset001800436;geneset001802667;geneset001838130;geneset001921133;geneset001935818;geneset001956467
K00809	deoxyhypusine synthase	geneset000007087;geneset000135952;geneset000364356;geneset000373389;geneset000661538;geneset000768663;geneset000897489;geneset000968886;geneset001017373;geneset001024158;geneset001030842;geneset001241171;geneset001368716;geneset001371833;geneset001391028;geneset001533139;geneset001634153;geneset001708635;geneset001756593;geneset001797250
K00812	aspartate aminotransferase	geneset000013089;geneset000045325;geneset000051689;geneset000107188;geneset000113087;geneset000115040;geneset000141899;geneset000181573;geneset000190114;geneset000237682;geneset000245922;geneset000246600;geneset000254336;geneset000270601;geneset000285443;geneset000292129;geneset000305665;geneset000345868;geneset000352020;geneset000354950;geneset000392638;geneset000403662;geneset000409362;geneset0…
K00813	aspartate aminotransferase	geneset000063427;geneset000122437;geneset000189764;geneset000408627;geneset000862034;geneset000965983;geneset001025744;geneset001134011;geneset001621724;geneset001762328;geneset001796237;geneset002030955
K00814	alanine transaminase	geneset000014848;geneset000156504;geneset000181564;geneset000326786;geneset000456788;geneset000506782;geneset000692101;geneset000908427;geneset001033415;geneset001089365;geneset001255684;geneset001284923;geneset001306162;geneset001361872;geneset001505549;geneset001672232;geneset001703894;geneset001804700;geneset001806749;geneset001923731;geneset001966254
K00815	tyrosine aminotransferase	geneset000459347;geneset002011069
K00816	kynurenine---oxoglutarate transaminase / cysteine-S-conjugate beta-lyase / glutamine---phenylpyruvate transaminase	geneset000938925;geneset001187273;geneset001653455
K00817	histidinol-phosphate aminotransferase	geneset000001571;geneset000004738;geneset000004918;geneset000006976;geneset000007681;geneset000014998;geneset000017582;geneset000019456;geneset000022481;geneset000032266;geneset000044417;geneset000051194;geneset000088898;geneset000095247;geneset000095655;geneset000096100;geneset000097290;geneset000102351;geneset000103118;geneset000105021;geneset000106148;geneset000108203;geneset000111249;geneset0…
K00818	acetylornithine aminotransferase	geneset001498823;geneset001781905;geneset001935289;geneset001950519
K00819	ornithine--oxo-acid transaminase	geneset000005029;geneset000008076;geneset000013571;geneset000190368;geneset000219859;geneset000363237;geneset000369172;geneset000486042;geneset000499705;geneset000625876;geneset000731008;geneset000734349;geneset000734350;geneset000738279;geneset000761740;geneset000763093;geneset000769457;geneset000870537;geneset000895962;geneset001096117;geneset001148691;geneset001232772;geneset001236143;geneset0…
K00820	glucosamine--fructose-6-phosphate aminotransferase (isomerizing)	geneset000000669;geneset000001388;geneset000001719;geneset000002362;geneset000010053;geneset000011938;geneset000012321;geneset000013164;geneset000019691;geneset000019706;geneset000031831;geneset000032501;geneset000033401;geneset000066808;geneset000069465;geneset000071667;geneset000073965;geneset000084677;geneset000087066;geneset000091227;geneset000092709;geneset000092752;geneset000093895;geneset0…
K00821	acetylornithine/N-succinyldiaminopimelate aminotransferase	geneset000002371;geneset000022249;geneset000022355;geneset000030041;geneset000046020;geneset000076188;geneset000081816;geneset000092469;geneset000097801;geneset000108823;geneset000109645;geneset000132051;geneset000157362;geneset000178053;geneset000187004;geneset000197594;geneset000205632;geneset000213917;geneset000236018;geneset000238961;geneset000245534;geneset000247347;geneset000263326;geneset0…
K00822	beta-alanine--pyruvate transaminase	geneset000007140;geneset000106047;geneset000123287;geneset000146635;geneset000190647;geneset000255875;geneset000275420;geneset000380368;geneset000382569;geneset000383716;geneset000385926;geneset000394378;geneset000396688;geneset000398491;geneset000615622;geneset000620251;geneset000621178;geneset000624714;geneset000631825;geneset000634584;geneset000727477;geneset000752972;geneset001000597;geneset0…
K00823	4-aminobutyrate aminotransferase	geneset000015518;geneset000034388;geneset000201143;geneset000370209;geneset000371471;geneset000389304;geneset000435591;geneset000481489;geneset000599792;geneset000614987;geneset000690778;geneset000749311;geneset000771960;geneset000787861;geneset000872638;geneset000940603;geneset001011056;geneset001016808;geneset001053377;geneset001088219;geneset001152141;geneset001184563;geneset001234591;geneset0…
K00824	D-alanine transaminase	geneset000018976;geneset000020364;geneset000041847;geneset000073995;geneset000111077;geneset000164486;geneset000366327;geneset000373648;geneset000395431;geneset000508954;geneset000591714;geneset000610615;geneset000676543;geneset000744201;geneset000850960;geneset000934685;geneset000998535;geneset001153432;geneset001191314;geneset001238792;geneset001372229;geneset001489725;geneset001524383;geneset0…
K00826	branched-chain amino acid aminotransferase	geneset000000705;geneset000004562;geneset000007488;geneset000012600;geneset000017564;geneset000021589;geneset000028914;geneset000030104;geneset000056059;geneset000092218;geneset000109264;geneset000127338;geneset000128601;geneset000138116;geneset000154306;geneset000213919;geneset000233310;geneset000236004;geneset000257780;geneset000274213;geneset000274888;geneset000278016;geneset000291508;geneset0…
K00830	alanine-glyoxylate transaminase / serine-glyoxylate transaminase / serine-pyruvate transaminase	geneset000004251;geneset000216855;geneset000232649;geneset000316648;geneset000349545;geneset000367566;geneset000504181;geneset000551471;geneset000604136;geneset000619004;geneset000644435;geneset000652460;geneset000704411;geneset000753920;geneset000753921;geneset000784693;geneset000795706;geneset000824465;geneset000866017;geneset000868790;geneset000870260;geneset000889911;geneset000893244;geneset0…
K00831	phosphoserine aminotransferase	geneset000007683;geneset000015993;geneset000017370;geneset000041207;geneset000042358;geneset000069033;geneset000095730;geneset000111141;geneset000145634;geneset000167172;geneset000214612;geneset000243715;geneset000244680;geneset000247419;geneset000249784;geneset000253650;geneset000268666;geneset000277205;geneset000288847;geneset000319409;geneset000482766;geneset000506094;geneset000510218;geneset0…
K00832	aromatic-amino-acid transaminase	geneset000005855;geneset000084646;geneset000257730;geneset000257844;geneset000343512;geneset000378474;geneset000387623;geneset000499042;geneset000593909;geneset000626832;geneset000633611;geneset000633839;geneset000641438;geneset000654223;geneset000675323;geneset000708216;geneset000738508;geneset000740715;geneset000742451;geneset000774143;geneset000777864;geneset000797850;geneset000880314;geneset0…
K00833	adenosylmethionine---8-amino-7-oxononanoate aminotransferase	geneset000003440;geneset000010446;geneset000024284;geneset000040375;geneset000082837;geneset000090463;geneset000094510;geneset000104886;geneset000111021;geneset000113163;geneset000138040;geneset000160827;geneset000234233;geneset000252634;geneset000351017;geneset000374308;geneset000384113;geneset000384346;geneset000414222;geneset000442253;geneset000463749;geneset000483055;geneset000501235;geneset0…
K00835	valine--pyruvate aminotransferase	geneset000171730;geneset000191622;geneset000200634;geneset000424206;geneset000657586;geneset000738416;geneset000923613;geneset000938311;geneset001053654;geneset001065880;geneset001068104;geneset001202569;geneset001284267;geneset001321459;geneset001402747;geneset001440593;geneset001550240;geneset001684486;geneset001749445;geneset001752463;geneset001848039;geneset001906842
K00836	diaminobutyrate-2-oxoglutarate transaminase	geneset000011267;geneset000116782;geneset000244526;geneset000275731;geneset000279127;geneset000310216;geneset000371738;geneset000380385;geneset000385379;geneset000684589;geneset000740562;geneset000869934;geneset000887293;geneset000890121;geneset001038946;geneset001185974;geneset001294282;geneset001336793;geneset001365983;geneset001434902;geneset001448928;geneset001712253;geneset001738122;geneset0…
K00838	aromatic amino acid aminotransferase I	geneset001032723;geneset001035979;geneset001330280
K00839	(S)-ureidoglycine-glyoxylate aminotransferase	geneset000527761;geneset000649125;geneset000707555;geneset000847861;geneset001061848;geneset001157624;geneset001200932;geneset001882543;geneset001940770
K00840	succinylornithine aminotransferase	geneset000120287;geneset000481796;geneset000613330;geneset000895207;geneset001318102;geneset001340125;geneset001373491;geneset001425302;geneset001492640;geneset001572472;geneset001773571;geneset001994834
K00841	aminotransferase	geneset000285919;geneset000396921;geneset000664376;geneset000787725;geneset001470458;geneset001795674
K00842	aminotransferase	geneset000507965
K00844	hexokinase	geneset000122720;geneset000254952;geneset000308204;geneset000501547;geneset000626334;geneset000646671;geneset000657287;geneset000996775;geneset001030273;geneset001094675;geneset001150683;geneset001261045;geneset001505795;geneset001513903;geneset001624712;geneset001629451;geneset001629452;geneset001649114;geneset001935235;geneset001935236
K00845	glucokinase	geneset000005884;geneset000011982;geneset000066734;geneset000073000;geneset000087255;geneset000096416;geneset000098173;geneset000098495;geneset000124331;geneset000125213;geneset000134416;geneset000143396;geneset000148882;geneset000149672;geneset000168676;geneset000213083;geneset000234729;geneset000238773;geneset000244427;geneset000249234;geneset000260925;geneset000261288;geneset000269796;geneset0…
K00846	ketohexokinase	geneset001135845;geneset001518710;geneset001974709
K00847	fructokinase	geneset000007964;geneset000009645;geneset000022825;geneset000024802;geneset000040505;geneset000102046;geneset000124122;geneset000130146;geneset000246129;geneset000258280;geneset000274997;geneset000326061;geneset000349406;geneset000357392;geneset000371926;geneset000444772;geneset000502309;geneset000507929;geneset000509566;geneset000512297;geneset000512343;geneset000534028;geneset000602273;geneset0…
K00848	rhamnulokinase	geneset000035232;geneset000100821;geneset000386871;geneset000462953;geneset000606366;geneset000737336;geneset000916300;geneset000918003;geneset001007775;geneset001035862;geneset001156135;geneset001262907;geneset001345920;geneset001449734;geneset001528985;geneset001624120;geneset001649342;geneset001885707;geneset001906091;geneset001910611;geneset001913656;geneset001914718
K00849	galactokinase	geneset000156570;geneset000210084;geneset000223655;geneset000233326;geneset000248416;geneset000251498;geneset000251921;geneset000366997;geneset000396155;geneset000484462;geneset000498993;geneset000504877;geneset000628989;geneset000640257;geneset000643257;geneset000646906;geneset000653883;geneset000782367;geneset000913061;geneset000927641;geneset000934392;geneset001037890;geneset001053546;geneset0…
K00850	6-phosphofructokinase 1	geneset000008832;geneset000033287;geneset000126671;geneset000200913;geneset000203785;geneset000254369;geneset000255805;geneset000303040;geneset000326733;geneset000370541;geneset000381600;geneset000476248;geneset000508721;geneset000597486;geneset000685098;geneset000732529;geneset000736871;geneset000751084;geneset000775463;geneset000893494;geneset000942888;geneset000964966;geneset001028509;geneset0…
K00851	gluconokinase	geneset000023835;geneset000128224;geneset000142626;geneset000152568;geneset000185924;geneset000214381;geneset000240265;geneset000501307;geneset000522125;geneset000528050;geneset000616406;geneset000638124;geneset000638193;geneset000653861;geneset000667202;geneset000667524;geneset000735918;geneset000749494;geneset000764202;geneset000858199;geneset000869593;geneset000879175;geneset000908060;geneset0…
K00852	ribokinase	geneset000005603;geneset000008640;geneset000019867;geneset000030132;geneset000035834;geneset000037550;geneset000087967;geneset000096732;geneset000098552;geneset000107816;geneset000127072;geneset000145933;geneset000150501;geneset000202583;geneset000236141;geneset000238063;geneset000246916;geneset000262925;geneset000278372;geneset000296472;geneset000314450;geneset000319100;geneset000340457;geneset0…
K00853	L-ribulokinase	geneset000164169;geneset000231580;geneset000285253;geneset000496933;geneset000506479;geneset000530132;geneset000745734;geneset000768111;geneset000997109;geneset001047934;geneset001211169;geneset001331145;geneset001562963;geneset001656053;geneset001773502;geneset001999148
K00854	xylulokinase	geneset000012697;geneset000014723;geneset000064777;geneset000090379;geneset000094878;geneset000104278;geneset000126440;geneset000130484;geneset000232111;geneset000246973;geneset000247456;geneset000257510;geneset000348123;geneset000371404;geneset000379363;geneset000397071;geneset000452152;geneset000468895;geneset000484429;geneset000492088;geneset000494351;geneset000496714;geneset000499302;geneset0…
K00855	phosphoribulokinase	geneset000022537;geneset000093089;geneset000093587;geneset000096810;geneset000200659;geneset000233776;geneset000277423;geneset000467471;geneset000678900;geneset000764172;geneset000844924;geneset000916478;geneset001016535;geneset001060462;geneset001165989;geneset001220354;geneset001240016;geneset001370725;geneset001478835;geneset001610065;geneset001639619;geneset001653213;geneset001887046;geneset0…
K00856	adenosine kinase	geneset000002378;geneset000100466;geneset000390694;geneset000390695;geneset000489396;geneset000518336;geneset000619630;geneset000627169;geneset000718454;geneset000722464;geneset000775095;geneset000923778;geneset001015306;geneset001146807;geneset001213827;geneset001234842;geneset001373916;geneset001397321;geneset001504189;geneset001777528;geneset001806551;geneset001811725;geneset001811726;geneset0…
K00857	thymidine kinase	geneset000003382;geneset000005870;geneset000009302;geneset000025897;geneset000110595;geneset000128989;geneset000135049;geneset000156254;geneset000159152;geneset000179669;geneset000192535;geneset000214972;geneset000224183;geneset000237984;geneset000297608;geneset000346627;geneset000350469;geneset000361354;geneset000384439;geneset000396494;geneset000402219;geneset000414567;geneset000437289;geneset0…
K00858	NAD+ kinase	geneset000012064;geneset000027128;geneset000027211;geneset000027389;geneset000046180;geneset000089554;geneset000090242;geneset000095811;geneset000098839;geneset000103770;geneset000115190;geneset000118089;geneset000119852;geneset000129329;geneset000131209;geneset000150649;geneset000153704;geneset000234449;geneset000238141;geneset000249403;geneset000281057;geneset000285839;geneset000291768;geneset0…
K00859	dephospho-CoA kinase	geneset000004329;geneset000024426;geneset000082206;geneset000086557;geneset000091977;geneset000097537;geneset000104321;geneset000108562;geneset000111605;geneset000120893;geneset000127329;geneset000132589;geneset000133824;geneset000214484;geneset000214485;geneset000223830;geneset000236657;geneset000247967;geneset000291755;geneset000302673;geneset000339586;geneset000345962;geneset000351865;geneset0…
K00860	adenylylsulfate kinase	geneset000011930;geneset000028164;geneset000030000;geneset000090397;geneset000091591;geneset000092068;geneset000093908;geneset000134392;geneset000189365;geneset000195013;geneset000231183;geneset000238462;geneset000347812;geneset000362824;geneset000462909;geneset000464302;geneset000465808;geneset000507238;geneset000598941;geneset000599294;geneset000600223;geneset000606226;geneset000674488;geneset0…
K00861	riboflavin kinase	geneset000267835;geneset000518811;geneset000627448;geneset000900085;geneset001161783
K00862	erythritol kinase (D-erythritol 1-phosphate-forming)	geneset000003338;geneset000009892;geneset000284192;geneset000749907;geneset000883578;geneset001025098;geneset001226285
K00863	triose/dihydroxyacetone kinase / FAD-AMP lyase (cyclizing)	geneset000012949;geneset000012950;geneset000485232;geneset000943063;geneset001851064;geneset001916889;geneset001916890
K00864	glycerol kinase	geneset000003054;geneset000025616;geneset000037593;geneset000041380;geneset000060826;geneset000072699;geneset000087044;geneset000100465;geneset000109006;geneset000225563;geneset000245105;geneset000247518;geneset000257957;geneset000262233;geneset000268615;geneset000279984;geneset000291860;geneset000292528;geneset000313546;geneset000332503;geneset000358907;geneset000362646;geneset000371144;geneset0…
K00865	glycerate 2-kinase	geneset000010653;geneset000029768;geneset000062454;geneset000065240;geneset000104890;geneset000154654;geneset000210217;geneset000227980;geneset000231647;geneset000242527;geneset000248017;geneset000256887;geneset000273349;geneset000275184;geneset000277658;geneset000280167;geneset000312252;geneset000390696;geneset000398034;geneset000450349;geneset000498563;geneset000508880;geneset000519615;geneset0…
K00866	choline kinase	geneset000110598;geneset001164965;geneset001242609;geneset001776992
K00867	type I pantothenate kinase	geneset000018065;geneset000106425;geneset000137284;geneset000265869;geneset000281223;geneset000385852;geneset000397591;geneset000496723;geneset000524802;geneset000636957;geneset000654325;geneset000749398;geneset000758074;geneset000980722;geneset001006556;geneset001113064;geneset001247994;geneset001307960;geneset001353095;geneset001368925;geneset001508996;geneset001518947;geneset001577172;geneset0…
K00868	pyridoxine kinase	geneset000010424;geneset000017036;geneset000042295;geneset000134789;geneset000136615;geneset000237550;geneset000252748;geneset000261446;geneset000400884;geneset000626403;geneset000641815;geneset000645972;geneset000653302;geneset000713015;geneset000764108;geneset000772375;geneset000796414;geneset000889624;geneset000997237;geneset001148565;geneset001266650;geneset001359538;geneset001366125;geneset0…
K00869	mevalonate kinase	geneset000038778;geneset000582945;geneset000643624;geneset000646227;geneset000663205;geneset000663206;geneset000762805;geneset000806526;geneset001048226;geneset001688649;geneset001818595;geneset001941360;geneset001974452
K00872	homoserine kinase	geneset000025598;geneset000071352;geneset000106976;geneset000119540;geneset000133214;geneset000148772;geneset000184774;geneset000234730;geneset000284231;geneset000410820;geneset000476980;geneset000576050;geneset000593288;geneset000598662;geneset000613864;geneset000613870;geneset000620835;geneset000627431;geneset000646300;geneset000648474;geneset000653882;geneset000718415;geneset000746841;geneset0…
K00873	pyruvate kinase	geneset000007001;geneset000009928;geneset000018113;geneset000019211;geneset000087664;geneset000087665;geneset000088691;geneset000097306;geneset000097617;geneset000132931;geneset000133858;geneset000144881;geneset000156934;geneset000158918;geneset000176027;geneset000180167;geneset000251764;geneset000252620;geneset000261039;geneset000264439;geneset000264938;geneset000272927;geneset000275837;geneset0…
K00874	2-dehydro-3-deoxygluconokinase	geneset000113631;geneset000121563;geneset000121591;geneset000137568;geneset000146328;geneset000212344;geneset000212826;geneset000265325;geneset000375941;geneset000377378;geneset000390226;geneset000404790;geneset000417474;geneset000477496;geneset000488744;geneset000494834;geneset000514008;geneset000523417;geneset000557072;geneset000607660;geneset000615005;geneset000616448;geneset000621452;geneset0…
K00875	D-ribulokinase	geneset000150989;geneset000378625;geneset000482148;geneset000488949;geneset001162995;geneset001233346;geneset001379483;geneset001487596;geneset001782444
K00876	uridine kinase	geneset000000093;geneset000031520;geneset000054785;geneset000072217;geneset000100596;geneset000104125;geneset000110357;geneset000121304;geneset000176246;geneset000281821;geneset000300070;geneset000413513;geneset000491032;geneset000491439;geneset000597249;geneset000605124;geneset000611348;geneset000689158;geneset000717299;geneset000731581;geneset000766174;geneset000783504;geneset000854625;geneset0…
K00877	hydroxymethylpyrimidine/phosphomethylpyrimidine kinase / thiaminase	geneset000127060;geneset000739224;geneset001664115
K00878	hydroxyethylthiazole kinase	geneset000074823;geneset000140577;geneset000226744;geneset000326112;geneset000346043;geneset000376531;geneset000381423;geneset000552433;geneset000553292;geneset000635731;geneset000747530;geneset000846719;geneset000866044;geneset000997436;geneset001052646;geneset001166349;geneset001172341;geneset001253580;geneset001277156;geneset001486854;geneset001505647;geneset001622982;geneset001651378;geneset0…
K00879	L-fuculokinase	geneset000747880;geneset001514424;geneset001903525
K00880	L-xylulokinase	geneset000002243;geneset000007107;geneset000022782;geneset000498798;geneset000634523;geneset000746452;geneset000895644;geneset000921729;geneset001144258;geneset001244925;geneset001379182;geneset001500124;geneset001581270;geneset001630414;geneset001771504;geneset001811694;geneset001871264;geneset001899190
K00881	allose kinase	geneset000979581
K00882	1-phosphofructokinase	geneset000058778;geneset000083338;geneset000296785;geneset000414997;geneset000443447;geneset000445897;geneset000849287;geneset000871216;geneset000881081;geneset000910203;geneset001002645;geneset001179190;geneset001209386;geneset001382962;geneset001394433;geneset001401859;geneset001489545;geneset001562471;geneset001580122;geneset001602119;geneset001623881;geneset001697786;geneset001782970;geneset0…
K00883	2-dehydro-3-deoxygalactonokinase	geneset000009504;geneset000053467;geneset000076082;geneset000170040;geneset000308903;geneset000370969;geneset000495515;geneset000627657;geneset000687918;geneset000703290;geneset000907223;geneset001124602;geneset001142002;geneset001209079;geneset001362682;geneset001364598;geneset001372300;geneset001480747;geneset001495766;geneset001500240;geneset001510944;geneset001521138;geneset001624024;geneset0…
K00884	N-acetylglucosamine kinase	geneset000101257;geneset000270425;geneset000372204;geneset000374375;geneset000397945;geneset001037329;geneset001178568;geneset001375421;geneset001624522
K00886	polyphosphate glucokinase	geneset000270026;geneset000276284;geneset000356347;geneset000437707;geneset000621210;geneset001007366;geneset001144900;geneset001160706;geneset001172252;geneset001250953;geneset001296876;geneset001306248;geneset001348329;geneset001937995;geneset002029844
K00887	undecaprenol kinase	geneset000347440;geneset001388000;geneset001838525;geneset001947525
K00888	phosphatidylinositol 4-kinase A	geneset000263941;geneset000263942;geneset000264962;geneset000741157;geneset001367756;geneset001696174
K00889	1-phosphatidylinositol-4-phosphate 5-kinase	geneset000024923;geneset000060840;geneset000126910;geneset000267236;geneset000422652;geneset000436824;geneset000698120;geneset001231737;geneset001297133;geneset001634783;geneset001733119;geneset001798912;geneset001935494
K00891	shikimate kinase	geneset000016005;geneset000025179;geneset000053564;geneset000089415;geneset000138525;geneset000146340;geneset000149848;geneset000247242;geneset000274759;geneset000274787;geneset000319844;geneset000333677;geneset000351196;geneset000352982;geneset000413528;geneset000432766;geneset000440507;geneset000468038;geneset000468565;geneset000476524;geneset000499234;geneset000517756;geneset000536773;geneset0…
K00892	inosine kinase	geneset000303538;geneset000386233;geneset001188186;geneset001309013;geneset001675121;geneset001701376;geneset001750632
K00894	ethanolamine kinase	geneset000525399;geneset000713458;geneset001083003;geneset001508490;geneset001596218;geneset001794163
K00895	diphosphate-dependent phosphofructokinase	geneset000131006;geneset000731633;geneset000851677;geneset001246569
K00897	kanamycin kinase	geneset001791919
K00898	pyruvate dehydrogenase kinase 2/3/4	geneset000380789;geneset000717827;geneset001257025;geneset001380962;geneset001790490;geneset001989503;geneset002012136
K00899	5-methylthioribose kinase	geneset000110468;geneset000399936;geneset000495821;geneset000527903;geneset000621799;geneset000624771;geneset000734884;geneset001111143;geneset001121235;geneset001143481;geneset001153246;geneset001176246;geneset001262285;geneset001863720
K00900	6-phosphofructo-2-kinase	geneset001237368;geneset001265097
K00901	diacylglycerol kinase (ATP)	geneset000009601;geneset000111096;geneset000119242;geneset000137158;geneset000185798;geneset000209469;geneset000231656;geneset000254284;geneset000257686;geneset000369259;geneset000393046;geneset000456486;geneset000463936;geneset000466074;geneset000466093;geneset000490980;geneset000521830;geneset000544881;geneset000613369;geneset000627103;geneset000628780;geneset000651930;geneset000703520;geneset0…
K00902	dolichol kinase	geneset001860162
K00904	deoxyguanosine kinase	geneset000360838;geneset000651877;geneset001184484;geneset001432988;geneset001805757;geneset001912524
K00906	isocitrate dehydrogenase kinase/phosphatase	geneset000008717;geneset000039732;geneset000144144;geneset000279001;geneset000289165;geneset000350092;geneset000384580;geneset000400535;geneset000538172;geneset000705153;geneset000776710;geneset000798929;geneset000812303;geneset000822207;geneset000877114;geneset000891083;geneset001066236;geneset001128314;geneset001243142;geneset001359518;geneset001365710;geneset001373251;geneset001383895;geneset0…
K00911	1D-myo-inositol-triphosphate 3-kinase	geneset000324946;geneset000755411;geneset000773351;geneset000817283;geneset000832537;geneset001456693;geneset001565112;geneset001985355
K00912	tetraacyldisaccharide 4'-kinase	geneset000005120;geneset000025694;geneset000094132;geneset000176196;geneset000183477;geneset000260462;geneset000290186;geneset000316986;geneset000347931;geneset000366049;geneset000369805;geneset000372055;geneset000397352;geneset000416460;geneset000453189;geneset000482786;geneset000496911;geneset000500919;geneset000590012;geneset000596082;geneset000604477;geneset000614370;geneset000632673;geneset0…
K00914	phosphatidylinositol 3-kinase	geneset000819765;geneset001022253;geneset001623158;geneset001638249;geneset001645707;geneset001970796
K00915	inositol-polyphosphate multikinase	geneset000447161;geneset001251053;geneset001730408
K00916	CTD kinase subunit alpha	geneset000135258;geneset000379334;geneset000518898;geneset001116027;geneset001530774;geneset001713400
K00917	tagatose 6-phosphate kinase	geneset000461486;geneset000632486;geneset000848308;geneset000888945;geneset000979129;geneset000980964;geneset001253114;geneset001343399;geneset001362086;geneset001468093;geneset001476969;geneset001753573;geneset001904206;geneset002025311
K00918	ADP-dependent phosphofructokinase/glucokinase	geneset000598830;geneset001469765;geneset001470114;geneset001751742;geneset001753623;geneset001886052;geneset002025593;geneset002025653
K00919	4-diphosphocytidyl-2-C-methyl-D-erythritol kinase	geneset000002517;geneset000023086;geneset000028912;geneset000036026;geneset000037953;geneset000087796;geneset000094740;geneset000098363;geneset000111606;geneset000120150;geneset000163631;geneset000229734;geneset000239774;geneset000260432;geneset000260905;geneset000272525;geneset000273546;geneset000312387;geneset000358813;geneset000358986;geneset000362932;geneset000366877;geneset000397986;geneset0…
K00921	1-phosphatidylinositol-3-phosphate 5-kinase	geneset000126280;geneset000259208;geneset000266569;geneset000730037;geneset001031286;geneset001040673;geneset001239016;geneset001266938;geneset001361783;geneset001656142;geneset001699316;geneset001916322;geneset001934724
K00922	phosphatidylinositol-4,5-bisphosphate 3-kinase catalytic subunit alpha/beta/delta	geneset000171916;geneset000187912;geneset000573351;geneset000769104;geneset000969853;geneset001025865;geneset001177571;geneset001461270;geneset001564964;geneset001584275;geneset001707254;geneset001920448;geneset001943158
K00923	phosphatidylinositol-4-phosphate 3-kinase	geneset001506986
K00925	acetate kinase	geneset000003242;geneset000021959;geneset000023423;geneset000034052;geneset000043091;geneset000048676;geneset000049741;geneset000074235;geneset000089318;geneset000101903;geneset000116659;geneset000186737;geneset000239500;geneset000253251;geneset000253253;geneset000312987;geneset000342902;geneset000353479;geneset000353480;geneset000354119;geneset000358996;geneset000363399;geneset000367628;geneset0…
K00926	carbamate kinase	geneset000026607;geneset000108811;geneset000256487;geneset000269528;geneset000286943;geneset000362358;geneset000405351;geneset000578626;geneset000599230;geneset000736134;geneset000768396;geneset000770865;geneset000872116;geneset000909131;geneset001144380;geneset001176489;geneset001186138;geneset001188773;geneset001188774;geneset001231124;geneset001275926;geneset001363398;geneset001392826;geneset0…
K00927	phosphoglycerate kinase	geneset000002491;geneset000017872;geneset000023930;geneset000024152;geneset000035153;geneset000037070;geneset000040696;geneset000047616;geneset000058061;geneset000060880;geneset000067770;geneset000085507;geneset000095037;geneset000105718;geneset000106779;geneset000118946;geneset000130456;geneset000134762;geneset000145076;geneset000210303;geneset000212689;geneset000214353;geneset000224317;geneset0…
K00928	aspartate kinase	geneset000001868;geneset000010875;geneset000022917;geneset000025248;geneset000025249;geneset000033618;geneset000090538;geneset000103482;geneset000111420;geneset000117290;geneset000119875;geneset000136435;geneset000151600;geneset000163605;geneset000194005;geneset000197326;geneset000207558;geneset000213561;geneset000214890;geneset000223265;geneset000228805;geneset000233910;geneset000235822;geneset0…
K00929	butyrate kinase	geneset000376379;geneset000537550;geneset000891295;geneset001038665;geneset001043679
K00930	acetylglutamate kinase	geneset000009581;geneset000018847;geneset000024930;geneset000031191;geneset000058786;geneset000086604;geneset000091328;geneset000099881;geneset000117410;geneset000120798;geneset000124128;geneset000228112;geneset000236815;geneset000237204;geneset000238962;geneset000239670;geneset000246881;geneset000255766;geneset000262670;geneset000303180;geneset000304675;geneset000349535;geneset000352718;geneset0…
K00931	glutamate 5-kinase	geneset000013333;geneset000031805;geneset000042373;geneset000065517;geneset000080577;geneset000091563;geneset000101402;geneset000115124;geneset000117788;geneset000146021;geneset000161263;geneset000217066;geneset000227546;geneset000232796;geneset000241171;geneset000269952;geneset000282363;geneset000282783;geneset000309049;geneset000319763;geneset000327451;geneset000355036;geneset000365917;geneset0…
K00932	propionate kinase	geneset000325998;geneset000625007
K00933	creatine kinase	geneset000054011;geneset000102939;geneset000113658;geneset000113898;geneset000262479;geneset000280336;geneset000341591;geneset000396000;geneset000402422;geneset000516604;geneset000711867;geneset001077426;geneset001083372;geneset001406756;geneset001463521;geneset001547633;geneset001586482;geneset001841360;geneset001987416
K00937	polyphosphate kinase	geneset000002671;geneset000009999;geneset000011757;geneset000014527;geneset000023308;geneset000070920;geneset000091797;geneset000093230;geneset000114852;geneset000128126;geneset000128736;geneset000141444;geneset000157583;geneset000184803;geneset000196340;geneset000216886;geneset000231599;geneset000234031;geneset000236274;geneset000239151;geneset000239282;geneset000242762;geneset000264727;geneset0…
K00938	phosphomevalonate kinase	geneset000086793;geneset000289519;geneset000394143;geneset000407796;geneset000518550;geneset000783119;geneset000876775;geneset001390745;geneset001409362;geneset001521165;geneset001943383;geneset001952471
K00939	adenylate kinase	geneset000014796;geneset000025673;geneset000030689;geneset000032105;geneset000036041;geneset000054851;geneset000060201;geneset000103589;geneset000174558;geneset000186270;geneset000200241;geneset000250217;geneset000258908;geneset000264065;geneset000298099;geneset000366045;geneset000382850;geneset000385583;geneset000478912;geneset000491756;geneset000516776;geneset000524515;geneset000600842;geneset0…
K00940	nucleoside-diphosphate kinase	geneset000050402;geneset000080881;geneset000160607;geneset000176094;geneset000220232;geneset000233085;geneset000241312;geneset000242755;geneset000251776;geneset000261233;geneset000279405;geneset000292982;geneset000296810;geneset000299404;geneset000310131;geneset000321682;geneset000366226;geneset000377727;geneset000382652;geneset000385239;geneset000396016;geneset000440478;geneset000476500;geneset0…
K00941	hydroxymethylpyrimidine/phosphomethylpyrimidine kinase	geneset000006696;geneset000055019;geneset000069610;geneset000091514;geneset000103797;geneset000104884;geneset000172040;geneset000198309;geneset000284680;geneset000302273;geneset000320333;geneset000328161;geneset000346621;geneset000375198;geneset000461477;geneset000482318;geneset000489348;geneset000510068;geneset000519835;geneset000538966;geneset000573520;geneset000617233;geneset000617310;geneset0…
K00942	guanylate kinase	geneset000007590;geneset000007591;geneset000026170;geneset000035182;geneset000100980;geneset000127891;geneset000129315;geneset000146950;geneset000212837;geneset000232990;geneset000234213;geneset000242910;geneset000272047;geneset000293053;geneset000295092;geneset000312236;geneset000340432;geneset000352434;geneset000368640;geneset000370578;geneset000370579;geneset000464385;geneset000467487;geneset0…
K00943	dTMP kinase	geneset000005122;geneset000010779;geneset000032667;geneset000032800;geneset000048911;geneset000057346;geneset000088268;geneset000107734;geneset000156247;geneset000157055;geneset000178207;geneset000208193;geneset000262260;geneset000270797;geneset000329325;geneset000343223;geneset000362227;geneset000362623;geneset000479149;geneset000484118;geneset000499470;geneset000501800;geneset000567967;geneset0…
K00944	nucleoside-triphosphate--adenylate kinase	geneset000935763;geneset001089377
K00945	CMP/dCMP kinase	geneset000014839;geneset000026736;geneset000031427;geneset000032779;geneset000040970;geneset000070335;geneset000114088;geneset000130071;geneset000130354;geneset000139476;geneset000174556;geneset000197291;geneset000212314;geneset000228078;geneset000291993;geneset000361709;geneset000403425;geneset000423345;geneset000486436;geneset000594828;geneset000600494;geneset000660468;geneset000723593;geneset0…
K00946	thiamine-monophosphate kinase	geneset000008465;geneset000012341;geneset000026410;geneset000031286;geneset000035640;geneset000053103;geneset000103223;geneset000105749;geneset000106615;geneset000112688;geneset000243765;geneset000277101;geneset000324742;geneset000363843;geneset000365871;geneset000369243;geneset000373401;geneset000374041;geneset000374501;geneset000397473;geneset000399403;geneset000406631;geneset000417098;geneset0…
K00947	molybdenum storage protein	geneset001348316
K00948	ribose-phosphate pyrophosphokinase	geneset000011665;geneset000018329;geneset000029295;geneset000033687;geneset000035116;geneset000038325;geneset000041293;geneset000109490;geneset000120089;geneset000120149;geneset000128116;geneset000129263;geneset000129488;geneset000134516;geneset000135579;geneset000154705;geneset000159155;geneset000193449;geneset000196327;geneset000200829;geneset000203701;geneset000236167;geneset000237270;geneset0…
K00949	thiamine pyrophosphokinase	geneset000055090;geneset000124760;geneset000290565;geneset000353683;geneset000361478;geneset000369169;geneset000462463;geneset000519734;geneset000534561;geneset000535454;geneset000643413;geneset000710608;geneset000823038;geneset000824738;geneset000884726;geneset001011695;geneset001020051;geneset001048864;geneset001144743;geneset001353563;geneset001639187;geneset001902378;geneset001947932
K00950	2-amino-4-hydroxy-6-hydroxymethyldihydropteridine diphosphokinase	geneset000007547;geneset000013873;geneset000121261;geneset000128183;geneset000137572;geneset000236142;geneset000241805;geneset000250796;geneset000255342;geneset000309258;geneset000321768;geneset000328438;geneset000387517;geneset000395196;geneset000485793;geneset000562218;geneset000572458;geneset000578720;geneset000592308;geneset000595452;geneset000614841;geneset000617322;geneset000628978;geneset0…
K00951	GTP pyrophosphokinase	geneset000000721;geneset000002496;geneset000007921;geneset000032068;geneset000034286;geneset000034961;geneset000057864;geneset000087779;geneset000095319;geneset000097530;geneset000102748;geneset000104448;geneset000111491;geneset000112174;geneset000112175;geneset000126601;geneset000129843;geneset000138004;geneset000148017;geneset000169334;geneset000185217;geneset000191231;geneset000192132;geneset0…
K00952	nicotinamide-nucleotide adenylyltransferase	geneset000793539
K00953	FAD synthetase	geneset001100236;geneset001715976;geneset001925196
K00954	pantetheine-phosphate adenylyltransferase	geneset000031706;geneset000053825;geneset000068464;geneset000094026;geneset000095099;geneset000114685;geneset000132135;geneset000132711;geneset000185802;geneset000268377;geneset000284768;geneset000357235;geneset000362928;geneset000362989;geneset000369605;geneset000370549;geneset000372919;geneset000380965;geneset000394576;geneset000451265;geneset000452752;geneset000529421;geneset000535979;geneset0…
K00955	bifunctional enzyme CysN/CysC	geneset000031819;geneset000062731;geneset000087069;geneset000135811;geneset000163286;geneset000210690;geneset000211469;geneset000239137;geneset000250826;geneset000345933;geneset000358276;geneset000361471;geneset000362825;geneset000374124;geneset000382453;geneset000392717;geneset000427747;geneset000487842;geneset000502052;geneset000517815;geneset000598728;geneset000598942;geneset000602296;geneset0…
K00956	sulfate adenylyltransferase subunit 1	geneset000011876;geneset000108694;geneset000115051;geneset000132388;geneset000150032;geneset000199395;geneset000223304;geneset000225078;geneset000382533;geneset000508974;geneset000518643;geneset000628477;geneset000638358;geneset000789904;geneset000904675;geneset001000313;geneset001002445;geneset001023264;geneset001034353;geneset001046540;geneset001150029;geneset001152299;geneset001153721;geneset0…
K00957	sulfate adenylyltransferase subunit 2	geneset000006055;geneset000009531;geneset000011959;geneset000028269;geneset000036192;geneset000095278;geneset000136719;geneset000139318;geneset000154007;geneset000214723;geneset000264800;geneset000265788;geneset000266489;geneset000270523;geneset000274942;geneset000345906;geneset000371568;geneset000374125;geneset000386793;geneset000396515;geneset000525227;geneset000588248;geneset000617656;geneset0…
K00958	sulfate adenylyltransferase	geneset000049780;geneset000131995;geneset000162237;geneset000195480;geneset000233828;geneset000264488;geneset000311561;geneset000356507;geneset000358684;geneset000367029;geneset000403416;geneset000412823;geneset000417239;geneset000427234;geneset000467929;geneset000511894;geneset000523049;geneset000578754;geneset000595479;geneset000606225;geneset000607677;geneset000702173;geneset000716968;geneset0…
K00960	DNA-directed RNA polymerase	geneset000019156;geneset001134069;geneset001445272
K00962	polyribonucleotide nucleotidyltransferase	geneset000004333;geneset000007289;geneset000013184;geneset000027582;geneset000028258;geneset000028433;geneset000036751;geneset000048215;geneset000060074;geneset000066803;geneset000072697;geneset000076121;geneset000089412;geneset000103882;geneset000105951;geneset000110553;geneset000121355;geneset000122812;geneset000125157;geneset000127457;geneset000127639;geneset000139292;geneset000140881;geneset0…
K00963	UTP--glucose-1-phosphate uridylyltransferase	geneset000012656;geneset000031671;geneset000040132;geneset000052224;geneset000060775;geneset000103658;geneset000131493;geneset000132199;geneset000159066;geneset000179089;geneset000182714;geneset000218062;geneset000230764;geneset000241824;geneset000245441;geneset000249817;geneset000254745;geneset000262889;geneset000407609;geneset000440226;geneset000450610;geneset000453068;geneset000469622;geneset0…
K00965	UDPglucose--hexose-1-phosphate uridylyltransferase	geneset000003706;geneset000031400;geneset000042577;geneset000215213;geneset000248415;geneset000259784;geneset000368993;geneset000437117;geneset000510595;geneset000515175;geneset000651932;geneset000651936;geneset000784645;geneset000798622;geneset001004879;geneset001012239;geneset001022045;geneset001119214;geneset001119379;geneset001144036;geneset001157374;geneset001211178;geneset001261681;geneset0…
K00966	mannose-1-phosphate guanylyltransferase	geneset000028920;geneset000118589;geneset000234451;geneset000235338;geneset000236537;geneset000241802;geneset000352408;geneset000466830;geneset000501638;geneset000507231;geneset000526266;geneset000643881;geneset000657211;geneset000716597;geneset000719302;geneset000733096;geneset000734871;geneset000799875;geneset000884269;geneset000896126;geneset000983637;geneset000987523;geneset000990698;geneset0…
K00967	ethanolamine-phosphate cytidylyltransferase	geneset000134897;geneset000134898;geneset000651688;geneset001937583
K00968	choline-phosphate cytidylyltransferase	geneset000130959;geneset000271605;geneset000407459;geneset000840058;geneset001341185;geneset001464615;geneset001778936;geneset001802284;geneset001804774
K00969	nicotinate-nucleotide adenylyltransferase	geneset000011159;geneset000011663;geneset000054844;geneset000102138;geneset000103299;geneset000108288;geneset000115202;geneset000117850;geneset000118407;geneset000123476;geneset000161527;geneset000273190;geneset000282051;geneset000292750;geneset000318798;geneset000331476;geneset000364442;geneset000374965;geneset000378231;geneset000379841;geneset000424964;geneset000480816;geneset000480817;geneset0…
K00970	poly(A) polymerase	geneset000008913;geneset000013874;geneset000080973;geneset000092541;geneset000094737;geneset000096531;geneset000132921;geneset000150921;geneset000242046;geneset000269740;geneset000270048;geneset000271531;geneset000324161;geneset000357728;geneset000370873;geneset000383048;geneset000384765;geneset000395195;geneset000401651;geneset000408263;geneset000472684;geneset000475658;geneset000478704;geneset0…
K00971	mannose-1-phosphate guanylyltransferase	geneset000029585;geneset000086421;geneset000086729;geneset000087569;geneset000088103;geneset000088321;geneset000088377;geneset000091228;geneset000096889;geneset000098567;geneset000098862;geneset000113238;geneset000123105;geneset000131035;geneset000133248;geneset000142802;geneset000171347;geneset000230404;geneset000230476;geneset000231018;geneset000231126;geneset000231569;geneset000232033;geneset0…
K00972	UDP-N-acetylglucosamine/UDP-N-acetylgalactosamine diphosphorylase	geneset000114165;geneset000142362;geneset000159348;geneset000202441;geneset000317663;geneset000418922;geneset000447356;geneset000621395;geneset000882376;geneset000886527;geneset000886528;geneset000898824;geneset001023110;geneset001052300;geneset001100506;geneset001271317;geneset001479339;geneset001519848;geneset001535186;geneset001656534;geneset001940092;geneset001942887;geneset001996670
K00973	glucose-1-phosphate thymidylyltransferase	geneset000000495;geneset000084970;geneset000086246;geneset000086331;geneset000086342;geneset000087267;geneset000087408;geneset000087562;geneset000087583;geneset000087673;geneset000087798;geneset000088087;geneset000088240;geneset000088380;geneset000097231;geneset000109662;geneset000110138;geneset000123504;geneset000124217;geneset000128784;geneset000132729;geneset000134076;geneset000138184;geneset0…
K00974	tRNA nucleotidyltransferase (CCA-adding enzyme)	geneset000096062;geneset000123363;geneset000159763;geneset000161459;geneset000174436;geneset000196045;geneset000210680;geneset000211488;geneset000223547;geneset000231206;geneset000237366;geneset000240558;geneset000250918;geneset000256296;geneset000276127;geneset000285504;geneset000287754;geneset000290285;geneset000293239;geneset000295497;geneset000313323;geneset000314571;geneset000319111;geneset0…
K00975	glucose-1-phosphate adenylyltransferase	geneset000013106;geneset000023957;geneset000025614;geneset000026374;geneset000061997;geneset000096669;geneset000096701;geneset000193507;geneset000199061;geneset000203883;geneset000234634;geneset000236233;geneset000248648;geneset000264714;geneset000269042;geneset000275952;geneset000278426;geneset000346130;geneset000349479;geneset000395067;geneset000448215;geneset000468344;geneset000470453;geneset0…
K00976	fucose-1-phosphate guanylyltransferase	geneset000039496;geneset000704197;geneset001301732
K00978	glucose-1-phosphate cytidylyltransferase	geneset000031451;geneset000231593;geneset000260271;geneset000260916;geneset000276576;geneset000279691;geneset000347665;geneset000379596;geneset000462547;geneset000490977;geneset000628213;geneset000682254;geneset000822575;geneset000867385;geneset000980951;geneset000981273;geneset001000307;geneset001005903;geneset001053488;geneset001148239;geneset001210749;geneset001211058;geneset001231993;geneset0…
K00979	3-deoxy-manno-octulosonate cytidylyltransferase (CMP-KDO synthetase)	geneset000002865;geneset000007679;geneset000089613;geneset000091011;geneset000094074;geneset000096435;geneset000123724;geneset000126411;geneset000127023;geneset000157324;geneset000160161;geneset000233370;geneset000241706;geneset000271534;geneset000274490;geneset000319693;geneset000356151;geneset000366046;geneset000374177;geneset000389784;geneset000398197;geneset000401065;geneset000431777;geneset0…
K00980	glycerol-3-phosphate cytidylyltransferase	geneset000093682;geneset000131679;geneset000147609;geneset000230496;geneset000230516;geneset000231547;geneset000280636;geneset000347172;geneset000389948;geneset000430091;geneset000472885;geneset000517727;geneset000599318;geneset000601321;geneset000715141;geneset000766943;geneset000781622;geneset000891849;geneset001007578;geneset001046544;geneset001163870;geneset001177082;geneset001211883;geneset0…
K00981	phosphatidate cytidylyltransferase	geneset000013189;geneset000016696;geneset000027536;geneset000072218;geneset000094743;geneset000097678;geneset000104002;geneset000119101;geneset000127992;geneset000139127;geneset000151538;geneset000233078;geneset000234446;geneset000243491;geneset000254161;geneset000286949;geneset000288542;geneset000296671;geneset000300763;geneset000322173;geneset000343777;geneset000370700;geneset000376174;geneset0…
K00982	[glutamine synthetase] adenylyltransferase / [glutamine synthetase]-adenylyl-L-tyrosine phosphorylase [EC:2.7.7.42 2.7.7.89]	geneset000019095;geneset000036631;geneset000044499;geneset000073717;geneset000075466;geneset000102562;geneset000107393;geneset000110628;geneset000120164;geneset000120971;geneset000131022;geneset000132314;geneset000140600;geneset000210956;geneset000216681;geneset000219954;geneset000230940;geneset000237210;geneset000239142;geneset000239605;geneset000252016;geneset000255950;geneset000260972;geneset0…
K00983	N-acylneuraminate cytidylyltransferase	geneset000087725;geneset000088160;geneset000088172;geneset000093875;geneset000169795;geneset000346954;geneset000357853;geneset000358984;geneset000460682;geneset000462845;geneset000473681;geneset000499233;geneset000603006;geneset000719800;geneset000846893;geneset000930984;geneset000980536;geneset000984040;geneset001122983;geneset001124611;geneset001211198;geneset001216056;geneset001352673;geneset0…
K00984	streptomycin 3"-adenylyltransferase	geneset001376334;geneset001635519
K00986	RNA-directed DNA polymerase	geneset000126075;geneset000179750;geneset000187444;geneset000381457;geneset000423678;geneset000489212;geneset000616159;geneset000634979;geneset000666145;geneset000702176;geneset000894728;geneset001236896;geneset001253544;geneset001344033;geneset001616102;geneset002026521
K00987	mRNA guanylyltransferase	geneset000649271;geneset000750820;geneset001756308;geneset001904859
K00988	ATP adenylyltransferase	geneset000033204;geneset000135597;geneset000240599;geneset000350899;geneset000464870;geneset000467543;geneset000474849;geneset000734137;geneset000856884;geneset000888842;geneset000894308;geneset000986565;geneset001035412;geneset001352976;geneset001355130;geneset001440824;geneset001473171;geneset001607971;geneset001762271;geneset001764835;geneset001890450;geneset001909262;geneset002028381
K00989	ribonuclease PH	geneset000019151;geneset000035645;geneset000116701;geneset000132521;geneset000168996;geneset000199736;geneset000236428;geneset000256832;geneset000263716;geneset000277634;geneset000280714;geneset000344520;geneset000350547;geneset000350694;geneset000364830;geneset000466125;geneset000482984;geneset000487555;geneset000490422;geneset000604280;geneset000614567;geneset000615483;geneset000719228;geneset0…
K00990	[protein-PII] uridylyltransferase [EC:2.7.7.59]	geneset000003864;geneset000007138;geneset000059407;geneset000076145;geneset000076537;geneset000082034;geneset000097142;geneset000106392;geneset000110794;geneset000112169;geneset000113848;geneset000113857;geneset000131520;geneset000164149;geneset000187618;geneset000212828;geneset000214252;geneset000224996;geneset000244591;geneset000247412;geneset000248904;geneset000250249;geneset000253259;geneset0…
K00991	2-C-methyl-D-erythritol 4-phosphate cytidylyltransferase	geneset000012319;geneset000022774;geneset000067303;geneset000086169;geneset000148680;geneset000185426;geneset000202878;geneset000210596;geneset000238093;geneset000240451;geneset000250769;geneset000267178;geneset000313196;geneset000356517;geneset000368341;geneset000380394;geneset000465277;geneset000491449;geneset000494959;geneset000536609;geneset000607214;geneset000617334;geneset000636891;geneset0…
K00992	MurNAc alpha-1-phosphate uridylyltransferase	geneset000006486;geneset000161929;geneset000185265;geneset000258367;geneset000261299;geneset000372773;geneset000560980;geneset000687354;geneset000750525;geneset000802915;geneset001091174;geneset001133533;geneset001133856;geneset001151161;geneset001154552;geneset001163969;geneset001191991;geneset001255830;geneset001368334;geneset001374406;geneset001380769;geneset001475386;geneset001493417;geneset0…
K00993	ethanolaminephosphotransferase	geneset000494358;geneset000494359;geneset000498649;geneset000519532;geneset000654614;geneset000893204;geneset001793975;geneset002020711
K00995	CDP-diacylglycerol--glycerol-3-phosphate 3-phosphatidyltransferase	geneset000000048;geneset000003428;geneset000007677;geneset000020530;geneset000028321;geneset000028322;geneset000030801;geneset000036450;geneset000047914;geneset000123312;geneset000182088;geneset000229834;geneset000253029;geneset000257634;geneset000268296;geneset000280678;geneset000293497;geneset000350737;geneset000369239;geneset000400210;geneset000404744;geneset000466073;geneset000470250;geneset0…
K00997	holo-[acyl-carrier protein] synthase [EC:2.7.8.7]	geneset000003425;geneset000106811;geneset000107250;geneset000130584;geneset000136064;geneset000353499;geneset000492830;geneset000616683;geneset000764212;geneset000764848;geneset000859524;geneset000888109;geneset000893449;geneset001031608;geneset001229419;geneset001267054;geneset001278189;geneset001367888;geneset001368190;geneset001405317;geneset001406904;geneset001410278;geneset001458046;geneset0…
K00998	CDP-diacylglycerol---serine O-phosphatidyltransferase	geneset000175529;geneset000688615;geneset000854212;geneset001316771;geneset001682449;geneset001723885
K00999	CDP-diacylglycerol--inositol 3-phosphatidyltransferase	geneset000649183;geneset000652688;geneset001385920
K01000	phospho-N-acetylmuramoyl-pentapeptide-transferase	geneset000021289;geneset000061760;geneset000093737;geneset000097158;geneset000101569;geneset000102526;geneset000105759;geneset000119172;geneset000119750;geneset000120537;geneset000127333;geneset000127373;geneset000133498;geneset000135102;geneset000139859;geneset000166231;geneset000222866;geneset000234309;geneset000237627;geneset000272623;geneset000276311;geneset000357363;geneset000359529;geneset0…
K01001	UDP-N-acetylglucosamine--dolichyl-phosphate N-acetylglucosaminephosphotransferase	geneset000021501;geneset000117946;geneset000136767;geneset000694930;geneset000948007;geneset001024579;geneset001622730
K01002	phosphoglycerol transferase	geneset000086379;geneset000087101;geneset000131422;geneset000258545;geneset000279288;geneset000345922;geneset000362072;geneset000362531;geneset000439275;geneset000627241;geneset000714764;geneset000754157;geneset000981396;geneset000996481;geneset001000930;geneset001025364;geneset001079851;geneset001156029;geneset001341561;geneset001811615
K01003	oxaloacetate decarboxylase	geneset000216872;geneset000372273;geneset000537840;geneset000648925;geneset000689006;geneset001145300;geneset001982821
K01004	phosphatidylcholine synthase	geneset000311371;geneset000343330;geneset000377228;geneset000463527;geneset000496078;geneset000620635;geneset000743837;geneset000768431;geneset001387066;geneset001392367;geneset001707940;geneset001938845;geneset001942960
K01006	pyruvate, orthophosphate dikinase	geneset000004477;geneset000014149;geneset000014228;geneset000015791;geneset000034001;geneset000057639;geneset000061031;geneset000083033;geneset000103705;geneset000115129;geneset000115799;geneset000116563;geneset000256617;geneset000256828;geneset000259254;geneset000262857;geneset000278705;geneset000338033;geneset000384025;geneset000432578;geneset000436958;geneset000454301;geneset000463222;geneset0…
K01007	pyruvate, water dikinase	geneset000003543;geneset000006393;geneset000006601;geneset000014451;geneset000047148;geneset000050516;geneset000060220;geneset000067301;geneset000076473;geneset000080851;geneset000106226;geneset000143106;geneset000176023;geneset000189051;geneset000216782;geneset000232756;geneset000244392;geneset000249612;geneset000285884;geneset000316717;geneset000319560;geneset000355137;geneset000372333;geneset0…
K01008	selenide, water dikinase	geneset000017901;geneset000030758;geneset000061427;geneset000067896;geneset000068588;geneset000090603;geneset000101255;geneset000112656;geneset000120301;geneset000121219;geneset000135756;geneset000140602;geneset000185143;geneset000233859;geneset000258702;geneset000265014;geneset000271529;geneset000314341;geneset000351932;geneset000356516;geneset000375828;geneset000429207;geneset000437175;geneset0…
K01011	thiosulfate/3-mercaptopyruvate sulfurtransferase	geneset000002581;geneset000006477;geneset000016763;geneset000018247;geneset000041683;geneset000114542;geneset000116554;geneset000136889;geneset000159680;geneset000170082;geneset000170736;geneset000179419;geneset000371465;geneset000374775;geneset000381619;geneset000382976;geneset000383220;geneset000383393;geneset000385517;geneset000385850;geneset000393937;geneset000395236;geneset000398147;geneset0…
K01012	biotin synthase	geneset000025452;geneset000098436;geneset000099373;geneset000108806;geneset000128897;geneset000130149;geneset000159319;geneset000194032;geneset000251237;geneset000258924;geneset000260745;geneset000263498;geneset000268763;geneset000273806;geneset000280694;geneset000282357;geneset000364281;geneset000379698;geneset000448315;geneset000462896;geneset000462967;geneset000464992;geneset000479158;geneset0…
K01014	aryl sulfotransferase	geneset001124748
K01019	galactosylceramide sulfotransferase	geneset001074872
K01023	arylsulfate sulfotransferase	geneset000115864;geneset000848007;geneset001319358;geneset001393129;geneset001531592;geneset001561587
K01026	propionate CoA-transferase	geneset000076209;geneset000108024;geneset000399170;geneset000491477;geneset000553906;geneset000655439;geneset000780984;geneset000824618;geneset000884023;geneset000909782;geneset001437559;geneset001497429
K01027	3-oxoacid CoA-transferase	geneset000027824;geneset000027825;geneset000100413;geneset000118703;geneset000118704;geneset000118705;geneset000118706;geneset000879485;geneset001116846;geneset001162357;geneset001378787;geneset001556258;geneset001680201;geneset001823077;geneset001916411
K01028	3-oxoacid CoA-transferase subunit A	geneset000056581;geneset000066931;geneset000071180;geneset000106040;geneset000108459;geneset000116444;geneset000128368;geneset000129332;geneset000142580;geneset000244023;geneset000276119;geneset000279546;geneset000280822;geneset000365446;geneset000396706;geneset000426538;geneset000490845;geneset000498350;geneset000564790;geneset000573243;geneset000614706;geneset000625888;geneset000697526;geneset0…
K01029	3-oxoacid CoA-transferase subunit B	geneset000031898;geneset000106039;geneset000108458;geneset000116445;geneset000128367;geneset000129333;geneset000202469;geneset000203010;geneset000244024;geneset000280821;geneset000373958;geneset000434533;geneset000498351;geneset000519509;geneset000525364;geneset000541703;geneset000697527;geneset000701387;geneset000715386;geneset000717491;geneset000764484;geneset000764979;geneset000808359;geneset0…
K01031	3-oxoadipate CoA-transferase, alpha subunit	geneset000054621;geneset000118730;geneset000214646;geneset000246852;geneset000253055;geneset000380469;geneset000434909;geneset000506182;geneset000565920;geneset000618328;geneset000629960;geneset000630645;geneset000732229;geneset000750123;geneset000901390;geneset001145439;geneset001145805;geneset001177594;geneset001183913;geneset001237812;geneset001242140;geneset001244353;geneset001273491;geneset0…
K01032	3-oxoadipate CoA-transferase, beta subunit	geneset000054620;geneset000104860;geneset000118729;geneset000246851;geneset000291048;geneset000333105;geneset000561449;geneset000575844;geneset000622474;geneset000629961;geneset000731688;geneset000732230;geneset000750124;geneset000888775;geneset000901135;geneset000901389;geneset000947257;geneset001003070;geneset001132646;geneset001142683;geneset001145438;geneset001231499;geneset001371059;geneset0…
K01039	glutaconate CoA-transferase, subunit A	geneset000002525;geneset000100957;geneset000419296;geneset000476574;geneset000495070;geneset000514340;geneset000621139;geneset000643826;geneset000749568;geneset000790587;geneset000890659;geneset001029639;geneset001170094;geneset001265780;geneset001509126;geneset001622449;geneset001892745;geneset001901737;geneset002034188
K01040	glutaconate CoA-transferase, subunit B	geneset000002524;geneset000032668;geneset000260539;geneset000487533;geneset000621138;geneset000749569;geneset000923342;geneset001153256;geneset001283407;geneset001622448;geneset001901738
K01042	L-seryl-tRNA(Ser) seleniumtransferase	geneset000019902;geneset000023624;geneset000028190;geneset000050037;geneset000102148;geneset000128003;geneset000251355;geneset000263037;geneset000315323;geneset000375827;geneset000404141;geneset000450098;geneset000578746;geneset000618262;geneset000636051;geneset000732404;geneset000740591;geneset000751746;geneset000808052;geneset000867242;geneset000874103;geneset000879951;geneset000909840;geneset0…
K01046	triacylglycerol lipase	geneset000024666;geneset000095639;geneset000129020;geneset000166381;geneset000253776;geneset000270330;geneset000433099;geneset000472758;geneset000721683;geneset000852998;geneset000873369;geneset000956039;geneset000985906;geneset001022504;geneset001239881;geneset001362558;geneset001362559;geneset001362560;geneset001404064;geneset001512863;geneset001607306;geneset001636260;geneset001648806;geneset0…
K01048	lysophospholipase	geneset000120666;geneset000177328;geneset000192060;geneset000196162;geneset000234109;geneset000257069;geneset000484646;geneset000616862;geneset000620056;geneset000651604;geneset000723951;geneset000821229;geneset000869627;geneset000909361;geneset000925987;geneset000969477;geneset001012179;geneset001119602;geneset001136989;geneset001138536;geneset001214341;geneset001218808;geneset001239249;geneset0…
K01049	acetylcholinesterase	geneset000695916
K01050	cholinesterase	geneset001863122
K01051	pectinesterase	geneset000011158;geneset000015591;geneset000248887;geneset000260479;geneset000380725;geneset000394047;geneset000684239;geneset001038082;geneset001872524
K01052	lysosomal acid lipase/cholesteryl ester hydrolase	geneset000010833;geneset000137138;geneset000392424;geneset000874719;geneset001158930
K01053	gluconolactonase	geneset000011117;geneset000032522;geneset000108819;geneset000111012;geneset000137217;geneset000137516;geneset000182302;geneset000200443;geneset000246500;geneset000273413;geneset000305220;geneset000363458;geneset000369654;geneset000370774;geneset000378516;geneset000380474;geneset000393020;geneset000395788;geneset000406160;geneset000492388;geneset000517418;geneset000517867;geneset000593614;geneset0…
K01054	acylglycerol lipase	geneset000812954;geneset001264729
K01055	3-oxoadipate enol-lactonase	geneset000000360;geneset000006458;geneset000016161;geneset000024687;geneset000135842;geneset000183231;geneset000276925;geneset000276926;geneset000287362;geneset000312968;geneset000318339;geneset000374408;geneset000375187;geneset000385568;geneset000388508;geneset000475712;geneset000495592;geneset000750645;geneset000796951;geneset000868707;geneset000898795;geneset000929349;geneset001002411;geneset0…
K01056	peptidyl-tRNA hydrolase, PTH1 family	geneset000011493;geneset000024980;geneset000037884;geneset000094072;geneset000096075;geneset000100718;geneset000101082;geneset000120147;geneset000152700;geneset000173040;geneset000185719;geneset000195870;geneset000218819;geneset000236031;geneset000239215;geneset000260902;geneset000263588;geneset000355218;geneset000362935;geneset000395311;geneset000441531;geneset000468360;geneset000477107;geneset0…
K01057	6-phosphogluconolactonase	geneset000002542;geneset000013103;geneset000023886;geneset000028795;geneset000066185;geneset000082980;geneset000103318;geneset000173671;geneset000264909;geneset000268850;geneset000270786;geneset000325561;geneset000353919;geneset000384774;geneset000472756;geneset000562475;geneset000607744;geneset000618508;geneset000626786;geneset000643552;geneset000658197;geneset000716978;geneset000758043;geneset0…
K01058	phospholipase A1	geneset000004495;geneset000117571;geneset000156125;geneset000221344;geneset000365934;geneset000487761;geneset000626236;geneset000697876;geneset000731174;geneset000778579;geneset000819823;geneset000823998;geneset000958768;geneset000961470;geneset001008323;geneset001016240;geneset001017606;geneset001148119;geneset001200380;geneset001322777;geneset001339064;geneset001381215;geneset001428716;geneset0…
K01060	cephalosporin-C deacetylase	geneset000026332;geneset000135751;geneset000419008;geneset000437900;geneset000460176;geneset000477894;geneset000620484;geneset000766933;geneset000846008;geneset000907292;geneset000931822;geneset000945557;geneset001120355;geneset001143319;geneset001251501;geneset001502998
K01061	carboxymethylenebutenolidase	geneset000021688;geneset000026147;geneset000060953;geneset000090169;geneset000092394;geneset000097514;geneset000097917;geneset000108553;geneset000121559;geneset000124212;geneset000136825;geneset000238469;geneset000262631;geneset000274492;geneset000299280;geneset000309895;geneset000331735;geneset000351097;geneset000375501;geneset000381788;geneset000390100;geneset000459917;geneset000476446;geneset0…
K01066	acetyl esterase	geneset000006405;geneset000008394;geneset000026200;geneset000227508;geneset000267724;geneset000378864;geneset000384117;geneset000393528;geneset000439131;geneset000457961;geneset000479785;geneset000509736;geneset000510515;geneset000518367;geneset000522803;geneset000557340;geneset000620014;geneset000623680;geneset000650280;geneset000759589;geneset000855062;geneset000885787;geneset000893082;geneset0…
K01067	acetyl-CoA hydrolase	geneset001641160;geneset001788346
K01068	acyl-coenzyme A thioesterase 1/2/4	geneset000108933;geneset000758203
K01069	hydroxyacylglutathione hydrolase	geneset000066997;geneset000097448;geneset000140901;geneset000218518;geneset000245169;geneset000248798;geneset000260052;geneset000261645;geneset000267771;geneset000280738;geneset000329194;geneset000344716;geneset000358533;geneset000365321;geneset000383332;geneset000394745;geneset000466002;geneset000473284;geneset000480291;geneset000504743;geneset000512461;geneset000521587;geneset000575055;geneset0…
K01070	S-formylglutathione hydrolase	geneset000002572;geneset000051973;geneset000079541;geneset000112593;geneset000119962;geneset000159704;geneset000203236;geneset000213920;geneset000259941;geneset000290928;geneset000306648;geneset000357653;geneset000364423;geneset000386603;geneset000401532;geneset000463641;geneset000464121;geneset000478310;geneset000487539;geneset000498400;geneset000588567;geneset000590550;geneset000594596;geneset0…
K01071	medium-chain acyl-[acyl-carrier-protein] hydrolase [EC:3.1.2.21]	geneset000027014;geneset001662054;geneset001908039;geneset001908040
K01074	palmitoyl-protein thioesterase	geneset001928316
K01075	4-hydroxybenzoyl-CoA thioesterase	geneset000008055;geneset000249231;geneset000377160;geneset000476928;geneset000614210;geneset000656271;geneset000704588;geneset000890843;geneset001607402;geneset001799184;geneset001813283;geneset001941914
K01077	alkaline phosphatase	geneset000031977;geneset000051217;geneset000061927;geneset000071580;geneset000174073;geneset000178432;geneset000183551;geneset000233947;geneset000247968;geneset000255150;geneset000258330;geneset000280830;geneset000343051;geneset000343763;geneset000352471;geneset000361971;geneset000375667;geneset000375668;geneset000421188;geneset000489084;geneset000498512;geneset000501323;geneset000501324;geneset0…
K01078	acid phosphatase	geneset000257845;geneset000503401;geneset000768615;geneset000867867;geneset001002621;geneset001156406;geneset001641557;geneset001801823;geneset001934568
K01079	phosphoserine phosphatase	geneset000065381;geneset000106610;geneset000117152;geneset000122735;geneset000170984;geneset000193240;geneset000369786;geneset000370118;geneset000371786;geneset000440212;geneset000485287;geneset000494961;geneset000496659;geneset000601455;geneset000729804;geneset000743891;geneset000751471;geneset000772154;geneset000803047;geneset000809107;geneset000811453;geneset000816808;geneset000823983;geneset0…
K01081	5'-nucleotidase	geneset000013754;geneset000053049;geneset000065111;geneset000067156;geneset000116209;geneset000117061;geneset000126261;geneset000138037;geneset000138251;geneset000175001;geneset000176328;geneset000241784;geneset000295549;geneset000297666;geneset000381987;geneset000411592;geneset000439089;geneset000488405;geneset000517150;geneset000572786;geneset000616289;geneset000745992;geneset000769084;geneset0…
K01082	3'(2'), 5'-bisphosphate nucleotidase	geneset000021722;geneset000021741;geneset000104047;geneset000124238;geneset000132143;geneset000134618;geneset000163236;geneset000202816;geneset000245566;geneset000256715;geneset000259824;geneset000265898;geneset000267427;geneset000286847;geneset000312051;geneset000314885;geneset000355297;geneset000356326;geneset000361472;geneset000391155;geneset000412144;geneset000420314;geneset000433616;geneset0…
K01083	3-phytase	geneset000010179;geneset000031495;geneset000055793;geneset000401295;geneset000478351;geneset000489494;geneset001021851;geneset001150893;geneset001188812;geneset001234709;geneset001244167;geneset001364606;geneset001578814;geneset001635517;geneset001645087;geneset001654186;geneset001656178;geneset001852751;geneset001919323
K01085	glucose-1-phosphatase	geneset001574577;geneset001630814;geneset001778590
K01086	fructose-1,6-bisphosphatase I / sedoheptulose-1,7-bisphosphatase	geneset001370726
K01087	trehalose 6-phosphate phosphatase	geneset000001810;geneset000022323;geneset000115019;geneset000122916;geneset000126466;geneset000204413;geneset000204936;geneset000245175;geneset000245316;geneset000248373;geneset000364108;geneset000522208;geneset000624369;geneset000731471;geneset000850307;geneset000918857;geneset001018462;geneset001146581;geneset001171302;geneset001242371;geneset001373501;geneset001374907;geneset001493014;geneset0…
K01089	imidazoleglycerol-phosphate dehydratase / histidinol-phosphatase	geneset000256306;geneset000260650;geneset000380134;geneset000431584;geneset000739456;geneset001006586;geneset001138173;geneset001153594;geneset001248860;geneset001424764;geneset001485018;geneset001616995;geneset001618629;geneset001773747;geneset001791622;geneset001862230;geneset001925879
K01090	protein phosphatase	geneset000375527;geneset001888938
K01091	phosphoglycolate phosphatase	geneset000000730;geneset000005669;geneset000006229;geneset000006469;geneset000013795;geneset000050849;geneset000066804;geneset000068253;geneset000108969;geneset000116760;geneset000117136;geneset000139150;geneset000147194;geneset000209272;geneset000215258;geneset000231972;geneset000237241;geneset000243710;geneset000252027;geneset000261040;geneset000263591;geneset000270687;geneset000322374;geneset0…
K01092	myo-inositol-1(or 4)-monophosphatase	geneset000000262;geneset000008247;geneset000032712;geneset000036863;geneset000066019;geneset000068466;geneset000086689;geneset000093525;geneset000093563;geneset000094129;geneset000098349;geneset000108699;geneset000110884;geneset000122083;geneset000122490;geneset000124727;geneset000127784;geneset000146553;geneset000175053;geneset000176673;geneset000234136;geneset000240138;geneset000241707;geneset0…
K01093	4-phytase / acid phosphatase	geneset000621561;geneset001484991;geneset001618214
K01094	phosphatidylglycerophosphatase GEP4	geneset001260386
K01095	phosphatidylglycerophosphatase A	geneset000026066;geneset000112687;geneset000269751;geneset000476357;geneset000518413;geneset000538707;geneset000655593;geneset000742711;geneset000791915;geneset000856492;geneset000888450;geneset001023078;geneset001042894;geneset001044629;geneset001191971;geneset001285004;geneset001409477;geneset001415360;geneset001467288;geneset001554128;geneset001562861;geneset001568384;geneset001625319;geneset0…
K01096	phosphatidylglycerophosphatase B	geneset000002604;geneset000485501;geneset000684897;geneset001401069
K01099	inositol polyphosphate 5-phosphatase INPP5B/F	geneset000113812;geneset000279714;geneset000746021;geneset001097013;geneset001914487;geneset001936207
K01101	4-nitrophenyl phosphatase	geneset000029917;geneset000109874;geneset000537560;geneset000712937;geneset000760158;geneset001135962;geneset001253501;geneset001648352
K01102	pyruvate dehydrogenase phosphatase	geneset000317655;geneset000379441;geneset000497424;geneset000752163;geneset001108158;geneset001160417;geneset001573535;geneset001852410
K01103	6-phosphofructo-2-kinase / fructose-2,6-biphosphatase 3&#160	geneset000320366
K01104	protein-tyrosine phosphatase	geneset000000767;geneset000000845;geneset000004647;geneset000004853;geneset000011008;geneset000014881;geneset000025125;geneset000087731;geneset000089981;geneset000107740;geneset000127518;geneset000135846;geneset000140762;geneset000209273;geneset000209849;geneset000214606;geneset000235430;geneset000235677;geneset000263875;geneset000265158;geneset000268755;geneset000278575;geneset000307133;geneset0…
K01109	inositol polyphosphate-4-phosphatase	geneset000662113;geneset000974985
K01110	phosphatidylinositol-3,4,5-trisphosphate 3-phosphatase and dual-specificity protein phosphatase PTEN	geneset001145304;geneset001544724;geneset001881495;geneset001972334
K01113	alkaline phosphatase D	geneset000000293;geneset000007085;geneset000007086;geneset000008101;geneset000030180;geneset000041909;geneset000130993;geneset000234928;geneset000255189;geneset000273235;geneset000280949;geneset000357436;geneset000373939;geneset000387469;geneset000389468;geneset000395100;geneset000399044;geneset000464801;geneset000490450;geneset000494146;geneset000616382;geneset000624365;geneset000648010;geneset0…
K01114	phospholipase C	geneset000000704;geneset000002493;geneset000006160;geneset000008389;geneset000009213;geneset000012771;geneset000024285;geneset000114576;geneset000128646;geneset000232010;geneset000245335;geneset000245336;geneset000252072;geneset000260130;geneset000272629;geneset000273341;geneset000290119;geneset000364829;geneset000368226;geneset000376533;geneset000376534;geneset000376535;geneset000380548;geneset0…
K01115	phospholipase D1/2	geneset000082379;geneset000546889;geneset000556110;geneset000820702;geneset001152990;geneset001152991;geneset001190164;geneset001361932;geneset001361933;geneset001364278;geneset001369751;geneset001454124;geneset001498111;geneset001647893;geneset001738008;geneset001948655;geneset001948657
K01116	phosphatidylinositol phospholipase C, gamma-1	geneset000575975;geneset000969440;geneset001572662;geneset001663949
K01117	sphingomyelin phosphodiesterase	geneset001607530
K01118	FMN-dependent NADH-azoreductase	geneset000003474;geneset000003475;geneset000041135;geneset000108523;geneset000136543;geneset000248455;geneset000250688;geneset000275028;geneset000292543;geneset000334336;geneset000378851;geneset000379799;geneset000383890;geneset000388943;geneset000396224;geneset000436831;geneset000535920;geneset000545078;geneset000636898;geneset000674443;geneset000691691;geneset000705718;geneset000736486;geneset0…
K01119	2',3'-cyclic-nucleotide 2'-phosphodiesterase / 3'-nucleotidase	geneset000014206;geneset000193640;geneset000241784;geneset000255854;geneset000261112;geneset000411035;geneset000432821;geneset000554410;geneset000634756;geneset000648866;geneset000684113;geneset000745992;geneset000800889;geneset000807802;geneset000847825;geneset000904849;geneset000914999;geneset000952738;geneset000982580;geneset001172732;geneset001175758;geneset001257127;geneset001314590;geneset0…
K01120	3',5'-cyclic-nucleotide phosphodiesterase	geneset000041598;geneset000476519;geneset001033716;geneset001231282;geneset001247490;geneset001796203;geneset001802529;geneset001935541
K01123	sphingomyelin phosphodiesterase D	geneset000032739
K01126	glycerophosphoryl diester phosphodiesterase	geneset000086469;geneset000087832;geneset000100575;geneset000127082;geneset000145186;geneset000154023;geneset000191927;geneset000203655;geneset000219457;geneset000227110;geneset000242089;geneset000257394;geneset000276028;geneset000285576;geneset000309516;geneset000310865;geneset000314748;geneset000328472;geneset000348349;geneset000393047;geneset000409162;geneset000449471;geneset000460694;geneset0…
K01128	sphingomyelin phosphodiesterase acid-like 3	geneset001684563
K01129	dGTPase	geneset000005443;geneset000055996;geneset000087778;geneset000088270;geneset000129217;geneset000199102;geneset000292957;geneset000318511;geneset000328072;geneset000362532;geneset000377956;geneset000384518;geneset000390009;geneset000390489;geneset000395712;geneset000444484;geneset000461419;geneset000461436;geneset000504484;geneset000569672;geneset000576140;geneset000595136;geneset000621185;geneset0…
K01130	arylsulfatase	geneset000009130;geneset000014524;geneset000024034;geneset000027024;geneset000030238;geneset000032234;geneset000034860;geneset000092506;geneset000092649;geneset000095929;geneset000104923;geneset000106626;geneset000118901;geneset000123940;geneset000124230;geneset000125620;geneset000132655;geneset000135151;geneset000147497;geneset000157487;geneset000161051;geneset000165164;geneset000180606;geneset0…
K01132	N-acetylgalactosamine-6-sulfatase	geneset000274413;geneset000648008;geneset000900030;geneset000982555;geneset001126228;geneset001349825;geneset001483023;geneset001515312
K01133	choline-sulfatase	geneset000139475;geneset000173792;geneset000256721;geneset000271980;geneset000319139;geneset000381721;geneset000388282;geneset000463865;geneset000576513;geneset000607733;geneset000622127;geneset000630925;geneset000668766;geneset000798624;geneset000800942;geneset000848228;geneset000848792;geneset000945514;geneset000957767;geneset001034726;geneset001054113;geneset001059104;geneset001149074;geneset0…
K01134	arylsulfatase A	geneset000036578;geneset000090366;geneset000134660;geneset000237583;geneset000313663;geneset000506315;geneset000516384;geneset000532954;geneset000600262;geneset000600496;geneset000660322;geneset000715714;geneset000717272;geneset000718177;geneset000771902;geneset000854974;geneset000919625;geneset000992575;geneset001024491;geneset001029548;geneset001030301;geneset001054186;geneset001127277;geneset0…
K01135	arylsulfatase B	geneset000351094;geneset000649962;geneset000659769;geneset000720801;geneset001173364;geneset001793842;geneset001798035;geneset001968168
K01136	iduronate 2-sulfatase	geneset000024627;geneset000467493;geneset000511303;geneset000903866;geneset001512641;geneset001764269
K01137	N-acetylglucosamine-6-sulfatase	geneset000130347;geneset000130374;geneset000470585;geneset000505311;geneset000605145;geneset000771928;geneset000884731;geneset000893432;geneset001126505;geneset001257948;geneset001338592;geneset001345578;geneset001397441;geneset001480078;geneset001527233;geneset001608879;geneset001646628;geneset001649321;geneset001669193;geneset001752045;geneset001806688;geneset001812362;geneset001893736
K01138	uncharacterized sulfatase	geneset000021555;geneset000274076;geneset000287736;geneset000289547;geneset000522521;geneset000522522;geneset000600337;geneset000603135;geneset000604286;geneset000652629;geneset000669891;geneset000715729;geneset000719661;geneset000771470;geneset000850480;geneset000989017;geneset001078266;geneset001218324;geneset001262338;geneset001346667;geneset001347153;geneset001349401;geneset001521638;geneset0…
K01139	GTP diphosphokinase / guanosine-3',5'-bis(diphosphate) 3'-diphosphatase	geneset000013729;geneset000054884;geneset000056563;geneset000082337;geneset000083228;geneset000099426;geneset000107659;geneset000116035;geneset000118621;geneset000123132;geneset000147416;geneset000161756;geneset000198005;geneset000199913;geneset000272292;geneset000282064;geneset000294760;geneset000296815;geneset000323195;geneset000355858;geneset000367975;geneset000368638;geneset000370200;geneset0…
K01141	exodeoxyribonuclease I	geneset000028926;geneset000031067;geneset000250633;geneset000372063;geneset000425532;geneset000498391;geneset000513644;geneset000531874;geneset000663922;geneset000687572;geneset000851751;geneset000898095;geneset000973135;geneset000975589;geneset001037365;geneset001151762;geneset001372655;geneset001464653;geneset001519725;geneset001598179;geneset001617914;geneset001619620;geneset001719727;geneset0…
K01142	exodeoxyribonuclease III	geneset000000212;geneset000010692;geneset000015937;geneset000018313;geneset000024503;geneset000065792;geneset000075897;geneset000089879;geneset000093221;geneset000111056;geneset000112601;geneset000128162;geneset000130692;geneset000226085;geneset000232734;geneset000233452;geneset000234095;geneset000243717;geneset000246096;geneset000247118;geneset000279284;geneset000279395;geneset000294706;geneset0…
K01143	exodeoxyribonuclease (lambda-induced)	geneset000059453;geneset000072956;geneset000299986;geneset000425798;geneset000844544;geneset000942577;geneset001056670;geneset001480407;geneset001696711;geneset001925026
K01144	exodeoxyribonuclease V	geneset000034950;geneset000058781;geneset000092874;geneset000094845;geneset000237005;geneset000280504;geneset000296852;geneset000350036;geneset000358384;geneset000434008;geneset000450143;geneset000499985;geneset000672095;geneset000765129;geneset000815464;geneset000855697;geneset000855866;geneset000874642;geneset000876405;geneset000994193;geneset001010502;geneset001075827;geneset001128881;geneset0…
K01146	protein Xni	geneset000063070;geneset001076868;geneset001289564;geneset001581099;geneset001866172
K01147	exoribonuclease II	geneset000032367;geneset000108578;geneset000135860;geneset000272250;geneset000280846;geneset000353228;geneset000353915;geneset000358576;geneset000471364;geneset000487463;geneset000500947;geneset000517239;geneset000523421;geneset000606026;geneset000607387;geneset000619722;geneset000645955;geneset000650057;geneset000718003;geneset000718281;geneset000719292;geneset000777414;geneset000855276;geneset0…
K01148	poly(A)-specific ribonuclease	geneset000268951;geneset000887820;geneset000996862;geneset001920216
K01150	deoxyribonuclease I	geneset000420339;geneset000558345;geneset000585316;geneset001079660;geneset001394734
K01151	deoxyribonuclease IV	geneset000131292;geneset000239894;geneset000328782;geneset000373510;geneset000567508;geneset000596035;geneset000618745;geneset000750145;geneset000762972;geneset000783136;geneset000798156;geneset000841501;geneset000848503;geneset000879701;geneset000887697;geneset000998994;geneset000999829;geneset001020255;geneset001039812;geneset001143672;geneset001228059;geneset001232561;geneset001232562;geneset0…
K01153	type I restriction enzyme, R subunit	geneset000033977;geneset000041516;geneset000044914;geneset000045735;geneset000056277;geneset000056818;geneset000057774;geneset000086281;geneset000086662;geneset000087074;geneset000087649;geneset000087824;geneset000087942;geneset000098757;geneset000100902;geneset000110868;geneset000123717;geneset000128300;geneset000132193;geneset000132889;geneset000133367;geneset000175902;geneset000192270;geneset0…
K01154	type I restriction enzyme, S subunit	geneset000003699;geneset000057057;geneset000065666;geneset000067962;geneset000086663;geneset000086767;geneset000086993;geneset000087570;geneset000087852;geneset000087916;geneset000088054;geneset000100901;geneset000103948;geneset000105753;geneset000149176;geneset000153095;geneset000162790;geneset000165743;geneset000165744;geneset000186093;geneset000218330;geneset000230459;geneset000230795;geneset0…
K01155	type II restriction enzyme	geneset000039821;geneset000116149;geneset000151464;geneset000172432;geneset000259543;geneset000402033;geneset000414094;geneset000460836;geneset000489358;geneset000525553;geneset000611043;geneset000731018;geneset000826116;geneset001371093
K01156	type III restriction enzyme	geneset000058478;geneset000109890;geneset000109891;geneset000150268;geneset000150420;geneset000198812;geneset000231387;geneset000251140;geneset000309586;geneset000311831;geneset000323545;geneset000346654;geneset000373603;geneset000377700;geneset000402210;geneset000402903;geneset000425652;geneset000440229;geneset000462520;geneset000465591;geneset000475843;geneset000479738;geneset000480967;geneset0…
K01158	deoxyribonuclease II	geneset001770763;geneset001883773
K01159	crossover junction endodeoxyribonuclease RuvC	geneset000009735;geneset000023623;geneset000030196;geneset000087219;geneset000090227;geneset000097311;geneset000108384;geneset000122162;geneset000208589;geneset000223908;geneset000256868;geneset000259768;geneset000262364;geneset000276207;geneset000280155;geneset000353026;geneset000377903;geneset000380143;geneset000459203;geneset000461690;geneset000466235;geneset000470045;geneset000484038;geneset0…
K01160	crossover junction endodeoxyribonuclease RusA	geneset000004384;geneset000006871;geneset000009834;geneset000010769;geneset000021865;geneset000060748;geneset000110116;geneset000154734;geneset000172887;geneset000180255;geneset000202594;geneset000294200;geneset000305927;geneset000410921;geneset000465677;geneset000483362;geneset000514624;geneset000535649;geneset000555503;geneset000692019;geneset000696748;geneset000733897;geneset000763953;geneset0…
K01161	deoxyribonuclease (pyrimidine dimer)	geneset000282949
K01164	ribonuclease P/MRP protein subunit POP1	geneset000731519;geneset001919797;geneset001919798;geneset001933539
K01166	ribonuclease T2	geneset000007533;geneset000013542;geneset000379888;geneset000747215;geneset000753933;geneset000865775;geneset000870746;geneset001249656;geneset001361267;geneset001378102;geneset001587298;geneset001684334;geneset001759303;geneset001897902;geneset001921525
K01167	ribonuclease T1	geneset000644564;geneset001492422
K01169	ribonuclease I (enterobacter ribonuclease)	geneset000314127;geneset001330992
K01170	tRNA-intron endonuclease, archaea type	geneset001412013
K01173	endonuclease G, mitochondrial	geneset000069010;geneset000069233;geneset000114062;geneset000145200;geneset000172978;geneset000224893;geneset000249178;geneset000391586;geneset000483605;geneset000502833;geneset000510615;geneset000549038;geneset000572671;geneset000623760;geneset000628662;geneset000630997;geneset000686950;geneset000712512;geneset000758999;geneset000892387;geneset000943568;geneset001001034;geneset001054437;geneset0…
K01174	micrococcal nuclease	geneset000090263;geneset000094610;geneset000094936;geneset000096198;geneset000096986;geneset000145725;geneset000189491;geneset000265680;geneset000286837;geneset000319318;geneset000351877;geneset000360364;geneset000367035;geneset000369068;geneset000393645;geneset000395812;geneset000470669;geneset000478566;geneset000488139;geneset000548596;geneset000603134;geneset000606285;geneset000607761;geneset0…
K01175	esterase	geneset000625521;geneset000760800;geneset000802443;geneset000866607;geneset000879239;geneset000921741;geneset001082457;geneset001091433;geneset001102176;geneset001310552;geneset001529613;geneset001689776;geneset001703031;geneset001783177
K01176	alpha-amylase	geneset000024092;geneset000118073;geneset000121894;geneset000133362;geneset000136198;geneset000157682;geneset000205793;geneset000232041;geneset000256328;geneset000313933;geneset000346458;geneset000416064;geneset000461990;geneset000511492;geneset000554551;geneset000559830;geneset000635614;geneset000646797;geneset000663228;geneset000665700;geneset000717470;geneset000723668;geneset000736724;geneset0…
K01178	glucoamylase	geneset000000108;geneset000110487;geneset000371276;geneset000616357;geneset000874349;geneset001385503;geneset001651057;geneset001917678
K01179	endoglucanase	geneset000004207;geneset000004208;geneset000080189;geneset000133943;geneset000239418;geneset000251337;geneset000264601;geneset000281982;geneset000337559;geneset000348946;geneset000358867;geneset000381938;geneset000461017;geneset000463035;geneset000506039;geneset000508751;geneset000516688;geneset000528231;geneset000623346;geneset000625266;geneset000637480;geneset000644072;geneset000666732;geneset0…
K01180	endo-1,3(4)-beta-glucanase	geneset000364657;geneset000505833;geneset001263274
K01181	endo-1,4-beta-xylanase	geneset000035370;geneset000117353;geneset000119120;geneset000391949;geneset000495411;geneset000510381;geneset000510383;geneset000668980;geneset000717453;geneset000738678;geneset000744455;geneset000759191;geneset000791737;geneset000796959;geneset000951434;geneset000997966;geneset001020368;geneset001021619;geneset001025646;geneset001054114;geneset001159421;geneset001294366;geneset001388647;geneset0…
K01182	oligo-1,6-glucosidase	geneset000112226;geneset000112230;geneset000121789;geneset000230762;geneset000230763;geneset000242982;geneset000253811;geneset000359756;geneset000534362;geneset000616748;geneset000767709;geneset000829224;geneset001253687;geneset001304869;geneset001752148;geneset001871100;geneset001908667
K01183	chitinase	geneset000009512;geneset000018301;geneset000030161;geneset000030504;geneset000067222;geneset000093470;geneset000106418;geneset000114743;geneset000121425;geneset000123129;geneset000131592;geneset000132486;geneset000137820;geneset000159927;geneset000194820;geneset000232720;geneset000233222;geneset000241437;geneset000249505;geneset000251326;geneset000276156;geneset000277079;geneset000277242;geneset0…
K01185	lysozyme	geneset000007888;geneset000010539;geneset000012901;geneset000016731;geneset000017814;geneset000024705;geneset000027653;geneset000028314;geneset000033086;geneset000033517;geneset000033917;geneset000034067;geneset000041880;geneset000044710;geneset000048627;geneset000062500;geneset000065081;geneset000065980;geneset000073355;geneset000081727;geneset000083023;geneset000088416;geneset000088632;geneset0…
K01186	sialidase-1	geneset000091357;geneset000129717;geneset000271648;geneset000274075;geneset000274302;geneset000440589;geneset000753813;geneset000875674;geneset000921736;geneset001001032;geneset001021131;geneset001042829;geneset001275644;geneset001309834;geneset001356204;geneset001448674;geneset001508481;geneset001709959;geneset001761841;geneset001894487;geneset001922121;geneset001925746;geneset001934092;geneset0…
K01187	alpha-glucosidase	geneset000001099;geneset000009544;geneset000016190;geneset000071121;geneset000084849;geneset000107341;geneset000111531;geneset000112200;geneset000124897;geneset000145460;geneset000163283;geneset000257449;geneset000257520;geneset000257924;geneset000262409;geneset000265258;geneset000269738;geneset000275972;geneset000279490;geneset000285879;geneset000362407;geneset000363794;geneset000365803;geneset0…
K01188	beta-glucosidase	geneset000265777;geneset000323040;geneset000373313;geneset000388685;geneset000445949;geneset000515350;geneset000549435;geneset000562186;geneset000576537;geneset000587133;geneset000703678;geneset000704175;geneset000800766;geneset000937357;geneset001311249;geneset001591394;geneset001683693;geneset001741544;geneset001788445;geneset001823620;geneset001915692
K01189	alpha-galactosidase	geneset000157809;geneset000546735
K01190	beta-galactosidase	geneset000005548;geneset000119166;geneset000127672;geneset000128686;geneset000141352;geneset000145511;geneset000227176;geneset000232805;geneset000234946;geneset000249470;geneset000276825;geneset000282730;geneset000284197;geneset000284453;geneset000290376;geneset000311717;geneset000363007;geneset000367713;geneset000368973;geneset000396873;geneset000442882;geneset000492136;geneset000506953;geneset0…
K01191	alpha-mannosidase	geneset000004130;geneset000031930;geneset000070961;geneset000088760;geneset000092848;geneset000093038;geneset000173628;geneset000236105;geneset000236162;geneset000237649;geneset000239793;geneset000261103;geneset000276933;geneset000383992;geneset000394878;geneset000462192;geneset000466807;geneset000471505;geneset000474082;geneset000496837;geneset000560024;geneset000601126;geneset000603575;geneset0…
K01192	beta-mannosidase	geneset000000016;geneset000000277;geneset000004631;geneset000006240;geneset000033960;geneset000050859;geneset000131970;geneset000137731;geneset000228583;geneset000253588;geneset000278863;geneset000278868;geneset000362377;geneset000377332;geneset000383507;geneset000384625;geneset000385137;geneset000394747;geneset000481219;geneset000500110;geneset000515184;geneset000627127;geneset000650985;geneset0…
K01193	beta-fructofuranosidase	geneset000011548;geneset000107296;geneset000272135;geneset000362422;geneset000363579;geneset000493029;geneset000866628;geneset000874733;geneset000877672;geneset000969327;geneset001099141;geneset001226881;geneset001252443;geneset001264598;geneset001266619;geneset001360293;geneset001511817;geneset001554705;geneset001631886;geneset001663057;geneset001695192;geneset001807706;geneset001898518;geneset0…
K01194	alpha,alpha-trehalase	geneset000013667;geneset000111651;geneset000124418;geneset000372330;geneset000460163;geneset000506434;geneset000733206;geneset000753063;geneset000950343;geneset001029536;geneset001171135;geneset001175804;geneset001260034;geneset001310122;geneset001364143;geneset001564785;geneset001616947;geneset001651286;geneset001677756;geneset001786012;geneset001818644;geneset001826488;geneset001831985;geneset0…
K01195	beta-glucuronidase	geneset000014224;geneset000142691;geneset000270424;geneset000363598;geneset000407367;geneset000635950;geneset000677850;geneset000864070;geneset001284186;geneset001458062;geneset001540444;geneset001631936;geneset001640917;geneset001686749;geneset002036208
K01196	glycogen debranching enzyme	geneset000003343;geneset000965704;geneset001003425;geneset001027421;geneset001027422;geneset001158716;geneset001196221;geneset001240424;geneset001365328;geneset001384240;geneset001546349;geneset001778252;geneset001859134;geneset001907923
K01197	hyaluronoglucosaminidase	geneset000249290;geneset000269267;geneset000496009;geneset001151548;geneset001526190
K01198	xylan 1,4-beta-xylosidase	geneset000178942;geneset000254087;geneset000259660;geneset000457740;geneset000519525;geneset000621094;geneset000715977;geneset000717171;geneset000747949;geneset000779141;geneset000822357;geneset000979255;geneset001089128;geneset001149104;geneset001155516;geneset001187223;geneset001240205;geneset001335235;geneset001631559;geneset001813443;geneset001940268
K01199	glucan endo-1,3-beta-D-glucosidase	geneset000246624;geneset000246625
K01200	pullulanase	geneset000750854;geneset000750855;geneset000750856;geneset000750857;geneset000921276;geneset001283231;geneset001423101;geneset001468601;geneset001762270;geneset001895886
K01201	glucosylceramidase	geneset000107351;geneset000295091;geneset000330026;geneset000368464;geneset000477828;geneset000491493;geneset000521468;geneset000622164;geneset000825015;geneset000870491;geneset000910102;geneset001360915;geneset001431153;geneset001733541;geneset001823408;geneset001857981
K01202	galactosylceramidase	geneset000495160;geneset001366021;geneset001679389
K01204	alpha-N-acetylgalactosaminidase	geneset000169999;geneset000258828;geneset001041213
K01205	alpha-N-acetylglucosaminidase	geneset000203383;geneset000369054;geneset000433897;geneset001079804;geneset001089190;geneset001203665;geneset001232610;geneset001903089
K01206	alpha-L-fucosidase	geneset000008525;geneset000008526;geneset000021582;geneset000040681;geneset000124121;geneset000137625;geneset000139517;geneset000139984;geneset000143930;geneset000175432;geneset000246898;geneset000275348;geneset000309904;geneset000400256;geneset000476647;geneset000499315;geneset000507695;geneset000515439;geneset000515440;geneset000594595;geneset000623768;geneset000654507;geneset000654748;geneset0…
K01207	beta-N-acetylhexosaminidase	geneset000003106;geneset000003246;geneset000003426;geneset000018725;geneset000029230;geneset000029963;geneset000031534;geneset000097642;geneset000107251;geneset000107778;geneset000117133;geneset000118736;geneset000131329;geneset000173123;geneset000177510;geneset000182342;geneset000203639;geneset000213818;geneset000231231;geneset000231690;geneset000232356;geneset000233199;geneset000243996;geneset0…
K01208	cyclomaltodextrinase / maltogenic alpha-amylase / neopullulanase	geneset000087855;geneset000105590;geneset000123565;geneset000126297;geneset000233354;geneset000354087;geneset000415987;geneset000510215;geneset000511835;geneset000603143;geneset000654917;geneset000659358;geneset000720465;geneset000724006;geneset000727632;geneset000753031;geneset000763438;geneset000772974;geneset000785967;geneset000853265;geneset000986747;geneset001001123;geneset001123858;geneset0…
K01209	alpha-N-arabinofuranosidase	geneset000007192;geneset000102842;geneset000254759;geneset000368589;geneset000377907;geneset000491768;geneset000492826;geneset000502609;geneset000795854;geneset000966142;geneset001000156;geneset001187223;geneset001251719;geneset001251720;geneset001295353;geneset001363758;geneset001368776;geneset001487066;geneset001554614;geneset001600952;geneset001614231;geneset001785159;geneset001808230;geneset0…
K01210	glucan 1,3-beta-glucosidase	geneset000027710;geneset000387386;geneset000501763;geneset000502099;geneset000628650;geneset000772247;geneset000869451;geneset000891724;geneset000891725;geneset000896630;geneset000896631;geneset000896632;geneset001254805;geneset001261178;geneset001392055;geneset001507407;geneset001621245;geneset001621246;geneset001769564
K01213	galacturan 1,4-alpha-galacturonidase	geneset000225432
K01214	isoamylase	geneset000001129;geneset000011310;geneset000011958;geneset000014894;geneset000020300;geneset000026668;geneset000033035;geneset000037573;geneset000058994;geneset000066666;geneset000095524;geneset000096557;geneset000104795;geneset000113159;geneset000122905;geneset000228826;geneset000233814;geneset000234364;geneset000237873;geneset000240580;geneset000268548;geneset000276896;geneset000277145;geneset0…
K01215	glucan 1,6-alpha-glucosidase	geneset000738337;geneset000765644;geneset000785854;geneset000876440
K01218	mannan endo-1,4-beta-mannosidase	geneset000000463;geneset000084850;geneset000180975;geneset000181068;geneset000307026;geneset000418853;geneset000491758;geneset000626025;geneset000667489;geneset000674948;geneset000843946;geneset000950646;geneset001072244;geneset001203547;geneset001270684;geneset001326733;geneset001334110;geneset001490993;geneset001595160;geneset001687249;geneset001739987;geneset001903323;geneset001995712
K01219	beta-agarase	geneset000980054;geneset001024166;geneset001156480;geneset001528107
K01220	6-phospho-beta-galactosidase	geneset000036495;geneset001183829
K01222	6-phospho-beta-glucosidase	geneset000087728;geneset000134028;geneset000230543;geneset000414059;geneset000415713;geneset000538748;geneset000705145;geneset000714006;geneset000979677;geneset000997298;geneset001099559;geneset001137345;geneset001228200;geneset001247728;geneset001370564;geneset001469847;geneset001564857;geneset001623301;geneset001754126;geneset001805778;geneset001922652
K01223	6-phospho-beta-glucosidase	geneset000017366;geneset000077455;geneset000087310;geneset000088312;geneset000100661;geneset000102838;geneset000118397;geneset000138237;geneset000206018;geneset000254992;geneset000274339;geneset000279352;geneset000317714;geneset000374551;geneset000393317;geneset000404404;geneset000462595;geneset000509729;geneset000516178;geneset000563307;geneset000639807;geneset000639808;geneset000641322;geneset0…
K01224	arabinogalactan endo-1,4-beta-galactosidase	geneset000041660;geneset000243414;geneset000273937;geneset000340541;geneset000347416;geneset000384559;geneset000424099;geneset000619657;geneset001073118;geneset001091422;geneset001445836;geneset001490285;geneset001665834;geneset001776436
K01225	cellulose 1,4-beta-cellobiosidase	geneset000646707;geneset001015671;geneset001015672;geneset001150411;geneset001265340;geneset001795193;geneset001913413;geneset001913414
K01226	trehalose-6-phosphate hydrolase	geneset000430022;geneset000451393;geneset000628829;geneset001050980;geneset001197226;geneset001454568;geneset001533279;geneset001688040;geneset001745676;geneset001986140
K01227	mannosyl-glycoprotein endo-beta-N-acetylglucosaminidase	geneset000526015;geneset000962310
K01228	mannosyl-oligosaccharide glucosidase	geneset000115256;geneset000691783;geneset000805992;geneset000876938;geneset000876939;geneset000876941;geneset001156798;geneset001590098;geneset001904620
K01230	mannosyl-oligosaccharide alpha-1,2-mannosidase	geneset000153748;geneset000208511;geneset000484881;geneset000658486;geneset000670737;geneset000792147;geneset000822980;geneset000946399;geneset001075895;geneset001133623;geneset001137981;geneset001260230;geneset001306296;geneset001368140;geneset001368141;geneset001409411;geneset001485583;geneset001557974;geneset001568347;geneset001596540;geneset001637528;geneset001648569;geneset001722631;geneset0…
K01231	alpha-mannosidase II	geneset000150044;geneset000230043;geneset000417042;geneset000418804;geneset000488047;geneset000649837;geneset000672209;geneset000833594;geneset001022802;geneset001617024;geneset001732212;geneset001739222
K01232	maltose-6'-phosphate glucosidase	geneset000131484;geneset000346387;geneset000660644;geneset000959946;geneset001026893;geneset001028482;geneset001102920;geneset001467057;geneset001644286;geneset001661436;geneset001751801;geneset001801480;geneset001820195;geneset002026134
K01233	chitosanase	geneset001273381
K01235	alpha-glucuronidase	geneset000112440;geneset000248783;geneset000305476;geneset001236196;geneset001360216
K01236	maltooligosyltrehalose trehalohydrolase	geneset000100639;geneset000113157;geneset000201204;geneset000261628;geneset000271935;geneset000275866;geneset000363781;geneset000381528;geneset000487179;geneset000496955;geneset000624555;geneset000624591;geneset000625884;geneset000645154;geneset000952617;geneset000958968;geneset000997531;geneset001008561;geneset001014033;geneset001136296;geneset001137051;geneset001141964;geneset001247230;geneset0…
K01238	SUN family beta-glucosidase	geneset000020052;geneset001904475;geneset001935385
K01239	purine nucleosidase	geneset000087884;geneset000107394;geneset000115012;geneset000231473;geneset000285459;geneset000391028;geneset000458868;geneset000486550;geneset000548183;geneset000601987;geneset000616458;geneset000735976;geneset000770610;geneset000790055;geneset000847567;geneset000890089;geneset000913568;geneset000921527;geneset000977848;geneset000981334;geneset001009045;geneset001022667;geneset001033232;geneset0…
K01240	uridine nucleosidase	geneset000011573;geneset001141179;geneset001253898
K01241	AMP nucleosidase	geneset000004765;geneset000018921;geneset000032955;geneset000113806;geneset000167284;geneset000257822;geneset000339224;geneset000377560;geneset000384402;geneset000390646;geneset000424656;geneset000440458;geneset000480762;geneset000481750;geneset000482569;geneset000507638;geneset000614564;geneset000627049;geneset000632373;geneset000640344;geneset000736980;geneset000737690;geneset000742061;geneset0…
K01243	adenosylhomocysteine nucleosidase	geneset000093008;geneset000097398;geneset000102322;geneset000117556;geneset000130073;geneset000249320;geneset000268569;geneset000272998;geneset000357468;geneset000359172;geneset000368382;geneset000389298;geneset000466752;geneset000492895;geneset000498395;geneset000514636;geneset000524332;geneset000525107;geneset000531991;geneset000533536;geneset000545639;geneset000601589;geneset000608511;geneset0…
K01245	ADP-ribosylarginine hydrolase	geneset000067395;geneset000424940;geneset000562009;geneset000961352;geneset001546569;geneset001839206
K01246	DNA-3-methyladenine glycosylase I	geneset000004691;geneset000017481;geneset000050191;geneset000051049;geneset000106003;geneset000244286;geneset000250746;geneset000255048;geneset000259327;geneset000274844;geneset000363290;geneset000365573;geneset000394176;geneset000476427;geneset000491550;geneset000500275;geneset000515259;geneset000521096;geneset000521457;geneset000620262;geneset000633175;geneset000732848;geneset000736428;geneset0…
K01247	DNA-3-methyladenine glycosylase II	geneset000049900;geneset000096168;geneset000108639;geneset000114218;geneset000122025;geneset000122026;geneset000129024;geneset000172945;geneset000206808;geneset000246959;geneset000252510;geneset000295622;geneset000344749;geneset000381881;geneset000384537;geneset000470629;geneset000510589;geneset000522905;geneset000657030;geneset000739130;geneset000863247;geneset001032677;geneset001067078;geneset0…
K01250	pyrimidine-specific ribonucleoside hydrolase	geneset000784581;geneset001341796;geneset001858578
K01251	adenosylhomocysteinase	geneset000006662;geneset000010385;geneset000028993;geneset000032012;geneset000059631;geneset000061315;geneset000070188;geneset000086943;geneset000088130;geneset000089733;geneset000095822;geneset000104793;geneset000118179;geneset000122309;geneset000128039;geneset000132188;geneset000134844;geneset000135106;geneset000135995;geneset000152230;geneset000154487;geneset000196382;geneset000199463;geneset0…
K01252	bifunctional isochorismate lyase / aryl carrier protein	geneset000617137;geneset000737481;geneset000795543;geneset001465982;geneset001501583;geneset001900596;geneset001904662
K01253	microsomal epoxide hydrolase	geneset000133091;geneset001168856;geneset001243739;geneset001521402;geneset001622394
K01254	leukotriene-A4 hydrolase	geneset000117917;geneset000119409;geneset000511534;geneset001631196
K01255	leucyl aminopeptidase	geneset000003319;geneset000016503;geneset000025677;geneset000036420;geneset000054082;geneset000060289;geneset000061463;geneset000081426;geneset000094036;geneset000100499;geneset000102394;geneset000107272;geneset000124971;geneset000131468;geneset000131969;geneset000145164;geneset000160961;geneset000185890;geneset000186807;geneset000187520;geneset000212085;geneset000218169;geneset000226211;geneset0…
K01256	aminopeptidase N	geneset000001167;geneset000002875;geneset000004105;geneset000005326;geneset000010552;geneset000011764;geneset000013567;geneset000021583;geneset000022036;geneset000022771;geneset000026300;geneset000026451;geneset000029352;geneset000060569;geneset000069419;geneset000069737;geneset000076066;geneset000077419;geneset000096356;geneset000097540;geneset000097796;geneset000098673;geneset000102473;geneset0…
K01258	tripeptide aminopeptidase	geneset000041965;geneset000186023;geneset000236283;geneset000236284;geneset000249995;geneset000251578;geneset000255196;geneset000260894;geneset000269041;geneset000328271;geneset000418534;geneset000491026;geneset000522561;geneset000528055;geneset000528618;geneset000530429;geneset000585284;geneset000627283;geneset000632786;geneset000655594;geneset000663580;geneset000745332;geneset000751194;geneset0…
K01259	proline iminopeptidase	geneset000004347;geneset000009969;geneset000063377;geneset000064530;geneset000065956;geneset000110072;geneset000117700;geneset000122932;geneset000174015;geneset000210601;geneset000252225;geneset000277091;geneset000278859;geneset000385004;geneset000407514;geneset000478615;geneset000483345;geneset000510607;geneset000522550;geneset000524058;geneset000532642;geneset000551681;geneset000601116;geneset0…
K01260	aminopeptidase B	geneset000383825
K01261	glutamyl aminopeptidase	geneset000032287;geneset000597804;geneset000889744;geneset001042821
K01262	Xaa-Pro aminopeptidase	geneset000005904;geneset000006586;geneset000009166;geneset000012653;geneset000016332;geneset000016747;geneset000026436;geneset000050882;geneset000051399;geneset000056088;geneset000077071;geneset000078455;geneset000091294;geneset000096251;geneset000119304;geneset000120324;geneset000127840;geneset000140092;geneset000177632;geneset000203031;geneset000203722;geneset000207507;geneset000236927;geneset0…
K01265	methionyl aminopeptidase	geneset000018130;geneset000018565;geneset000032967;geneset000052657;geneset000068903;geneset000076536;geneset000095204;geneset000123228;geneset000136136;geneset000164715;geneset000195383;geneset000233463;geneset000236045;geneset000238314;geneset000245598;geneset000264720;geneset000264802;geneset000264816;geneset000269250;geneset000270025;geneset000276669;geneset000356724;geneset000366285;geneset0…
K01266	D-aminopeptidase	geneset000120322;geneset000282782;geneset000615229;geneset000628757;geneset000633272;geneset000739288;geneset000758570;geneset000891845;geneset001005032;geneset001011565;geneset001022717;geneset001027758;geneset001144495;geneset001239971;geneset001280505;geneset001372833;geneset001505874;geneset001506226;geneset001618299;geneset001777059;geneset001944267
K01267	aspartyl aminopeptidase	geneset000006781;geneset000088231;geneset000122611;geneset000138927;geneset000161412;geneset000268186;geneset000284411;geneset000479044;geneset000500572;geneset000564860;geneset000670906;geneset000731025;geneset000872727;geneset000951109;geneset000997565;geneset001081105;geneset001136481;geneset001502615;geneset001520613;geneset001557912;geneset001624752;geneset001757287;geneset001789813;geneset0…
K01268	aminopeptidase I	geneset000515002;geneset000643189;geneset001234196
K01270	dipeptidase D	geneset000042213;geneset000132327;geneset000340110;geneset000423074;geneset000426165;geneset000460745;geneset000479514;geneset000526637;geneset000582513;geneset000617702;geneset000711123;geneset000715121;geneset000826973;geneset000942385;geneset001017816;geneset001024989;geneset001055660;geneset001182797;geneset001272423;geneset001312647;geneset001325551;geneset001372782;geneset001385003;geneset0…
K01271	Xaa-Pro dipeptidase	geneset000007056;geneset000012111;geneset000131981;geneset000245720;geneset000376351;geneset000459297;geneset000526634;geneset000598011;geneset000618743;geneset000655090;geneset000655091;geneset000752196;geneset000831825;geneset000888186;geneset001007789;geneset001024413;geneset001061569;geneset001091578;geneset001204425;geneset001232549;geneset001342602;geneset001365896;geneset001366581;geneset0…
K01273	membrane dipeptidase	geneset000012279;geneset000058337;geneset000096095;geneset000162710;geneset000236705;geneset000246363;geneset000250984;geneset000252664;geneset000254569;geneset000257606;geneset000280791;geneset000288090;geneset000358068;geneset000384404;geneset000400620;geneset000430607;geneset000431735;geneset000448558;geneset000466054;geneset000467408;geneset000482974;geneset000489173;geneset000493388;geneset0…
K01274	D-alanyl-D-alanine dipeptidase	geneset000483181;geneset001174293
K01275	cathepsin C	geneset000901615
K01276	dipeptidyl-peptidase II	geneset000374668;geneset001729149
K01277	dipeptidyl-peptidase III	geneset000020384;geneset000020385;geneset000114286;geneset000158293;geneset000260796;geneset000263502;geneset000263503;geneset000453275;geneset000507074;geneset000523201;geneset000536635;geneset000651441;geneset000651442;geneset000811246;geneset000876916;geneset000896524;geneset000914121;geneset000959343;geneset001014649;geneset001147981;geneset001385946;geneset001524741;geneset001560560;geneset0…
K01278	dipeptidyl-peptidase 4	geneset000004718;geneset000017671;geneset000053287;geneset000069161;geneset000104574;geneset000131501;geneset000245313;geneset000250824;geneset000271908;geneset000322062;geneset000356757;geneset000379349;geneset000381220;geneset000430057;geneset000524436;geneset000574093;geneset000619109;geneset000620069;geneset000747261;geneset000750393;geneset000764044;geneset000779847;geneset000794374;geneset0…
K01279	tripeptidyl-peptidase I	geneset000017299;geneset000121612;geneset000121613;geneset000385478;geneset000639023;geneset000639024;geneset000996906;geneset001262527;geneset001509069;geneset001549507
K01280	tripeptidyl-peptidase II	geneset001176030;geneset001677222
K01281	X-Pro dipeptidyl-peptidase	geneset000778242;geneset000824762;geneset001040827;geneset001346333;geneset001589510
K01282	dipeptidyl aminopeptidase	geneset000280469;geneset000894962;geneset001150249;geneset001150250;geneset001809260;geneset001955853
K01283	peptidyl-dipeptidase A	geneset000009212;geneset000139190;geneset000222211;geneset000254470;geneset000273497;geneset000303499;geneset000486786;geneset000514290;geneset000689571;geneset000775361;geneset001225055;geneset001239424;geneset001406533;geneset001457343;geneset001539112;geneset001592699;geneset001622066;geneset001626848;geneset001778523;geneset001791841;geneset001861441;geneset001873870;geneset001917170;geneset0…
K01284	peptidyl-dipeptidase Dcp	geneset000010245;geneset000014414;geneset000028515;geneset000038637;geneset000043204;geneset000090970;geneset000110054;geneset000112838;geneset000115630;geneset000121783;geneset000125313;geneset000135493;geneset000157616;geneset000209412;geneset000216297;geneset000229240;geneset000248632;geneset000249334;geneset000254302;geneset000274036;geneset000293351;geneset000322982;geneset000356232;geneset0…
K01285	lysosomal Pro-X carboxypeptidase	geneset000695391;geneset000933123;geneset001715195
K01286	D-alanyl-D-alanine carboxypeptidase	geneset000068296;geneset000179840;geneset000233459;geneset000245773;geneset000257010;geneset000278964;geneset000295961;geneset000362080;geneset000397330;geneset000497027;geneset000498847;geneset000500927;geneset000504609;geneset000532468;geneset000623198;geneset000651096;geneset000758563;geneset000918403;geneset000944666;geneset001014317;geneset001023635;geneset001033037;geneset001125764;geneset0…
K01288	carboxypeptidase D	geneset000003515;geneset000117585;geneset000384390;geneset000746401;geneset001029900;geneset001029901;geneset001255004;geneset001259090;geneset001511434;geneset001803119;geneset001807707;geneset001810574;geneset001810575;geneset001934722;geneset001944857
K01293	Gly-Xaa carboxypeptidase	geneset000011659;geneset000949499;geneset001268396;geneset001268397
K01295	glutamate carboxypeptidase	geneset000001033;geneset000029751;geneset000035485;geneset000046514;geneset000069057;geneset000108514;geneset000109481;geneset000147595;geneset000215406;geneset000253296;geneset000286932;geneset000367731;geneset000442877;geneset000476371;geneset000485398;geneset000488319;geneset000532123;geneset000623995;geneset000828160;geneset001001992;geneset001005715;geneset001027753;geneset001102261;geneset0…
K01297	muramoyltetrapeptide carboxypeptidase	geneset000013463;geneset000014003;geneset000024362;geneset000032099;geneset000057754;geneset000085527;geneset000114984;geneset000132480;geneset000151589;geneset000182542;geneset000238039;geneset000259993;geneset000275358;geneset000317937;geneset000357522;geneset000366170;geneset000473077;geneset000482509;geneset000483419;geneset000499357;geneset000592073;geneset000606095;geneset000616827;geneset0…
K01299	carboxypeptidase Taq	geneset000111840;geneset000148199;geneset000168670;geneset000172787;geneset000199117;geneset000205326;geneset000236608;geneset000241202;geneset000263917;geneset000269164;geneset000291524;geneset000301289;geneset000316885;geneset000358889;geneset000373525;geneset000394775;geneset000408487;geneset000466372;geneset000468405;geneset000475033;geneset000506864;geneset000511672;geneset000527437;geneset0…
K01301	N-acetylated-alpha-linked acidic dipeptidase	geneset000271757;geneset000271762;geneset000400673;geneset000488385;geneset000507323;geneset000892030;geneset001140482;geneset001168851;geneset001233835;geneset001236948;geneset001236949;geneset001625000;geneset001940704
K01302	carboxypeptidase Q	geneset001643287
K01303	acylaminoacyl-peptidase	geneset000178743;geneset001043907;geneset001202964;geneset001452090;geneset001455807;geneset002008663
K01304	pyroglutamyl-peptidase	geneset000325702;geneset000362215;geneset000372565;geneset000730789;geneset000873200;geneset001370845;geneset001385731;geneset001520800;geneset001700257;geneset001760476;geneset001817736;geneset001820268;geneset001902246;geneset002016547
K01305	beta-aspartyl-dipeptidase (metallo-type)	geneset000279244;geneset000410544;geneset000707749;geneset001118887;geneset001151917;geneset001211454;geneset001243082;geneset001773216;geneset001860189;geneset001865032;geneset001899964;geneset002014321
K01307	gamma-glutamyl hydrolase	geneset000025465;geneset000513229;geneset001207304;geneset001603711;geneset001652749;geneset001658745;geneset001658746
K01308	g-D-glutamyl-meso-diaminopimelate peptidase	geneset001140057;geneset001172316;geneset001300498
K01312	trypsin	geneset000229184;geneset000386042;geneset000433667;geneset000533515;geneset000925620;geneset001327078;geneset001490931;geneset001540351;geneset001554042;geneset001983668;geneset002039680
K01315	plasminogen	geneset001276061
K01317	acrosin	geneset001759157
K01322	prolyl oligopeptidase	geneset000106023;geneset000146461;geneset000150903;geneset000246220;geneset000252351;geneset000280540;geneset000281908;geneset000334475;geneset000345441;geneset000386967;geneset000391326;geneset000397560;geneset000407460;geneset000479810;geneset000481124;geneset000483069;geneset000505723;geneset000510126;geneset000520646;geneset000590233;geneset000609610;geneset000619336;geneset000629508;geneset0…
K01336	cerevisin	geneset000265720;geneset000389349;geneset001119529;geneset001174052;geneset001616571;geneset001616572
K01338	ATP-dependent Lon protease	geneset000004819;geneset000006690;geneset000014999;geneset000025228;geneset000030013;geneset000031341;geneset000033073;geneset000033312;geneset000037258;geneset000039891;geneset000049673;geneset000079662;geneset000086623;geneset000101165;geneset000101843;geneset000102317;geneset000102620;geneset000103921;geneset000110878;geneset000111452;geneset000128638;geneset000132224;geneset000137756;geneset0…
K01341	kexin	geneset000079171;geneset000090148;geneset000101823;geneset000121960;geneset000154819;geneset000608321;geneset000732985;geneset000759623;geneset000986064;geneset000991727;geneset001023060;geneset001128213;geneset001267482;geneset001310375;geneset001525180;geneset001595780;geneset001643414;geneset001643415;geneset001723878;geneset001766947;geneset001896996;geneset002000852;geneset002028068
K01342	subtilisin	geneset000513534;geneset000606217
K01354	oligopeptidase B	geneset000013027;geneset000026560;geneset000101173;geneset000115884;geneset000157322;geneset000167194;geneset000188635;geneset000239895;geneset000253052;geneset000253724;geneset000254761;geneset000277058;geneset000321557;geneset000326347;geneset000346741;geneset000410054;geneset000436605;geneset000479584;geneset000507336;geneset000509039;geneset000512398;geneset000525036;geneset000536466;geneset0…
K01356	repressor LexA	geneset000022175;geneset000027905;geneset000068512;geneset000088652;geneset000093756;geneset000103259;geneset000115651;geneset000123119;geneset000128318;geneset000139270;geneset000198871;geneset000221720;geneset000231827;geneset000273184;geneset000277726;geneset000277838;geneset000327829;geneset000345777;geneset000354235;geneset000357331;geneset000360607;geneset000387472;geneset000392765;geneset0…
K01358	ATP-dependent Clp protease, protease subunit	geneset000004630;geneset000007688;geneset000008032;geneset000031346;geneset000034560;geneset000040902;geneset000067404;geneset000087207;geneset000090203;geneset000091008;geneset000093526;geneset000099509;geneset000100764;geneset000103546;geneset000103919;geneset000125713;geneset000125714;geneset000128994;geneset000135101;geneset000137230;geneset000139425;geneset000165410;geneset000170290;geneset0…
K01361	lactocepin	geneset001773186
K01363	cathepsin B	geneset000236345;geneset000266343;geneset000642834;geneset000788321;geneset000983578;geneset001807877;geneset001821258;geneset001938331;geneset001943572
K01365	cathepsin L	geneset000019817;geneset000097867;geneset000122341;geneset000140032;geneset000250626;geneset000709292;geneset000767383;geneset000898260;geneset000906983;geneset000926863;geneset001058574;geneset001061594;geneset001271373;geneset001590829;geneset001592877;geneset001665061;geneset001687798;geneset001694047;geneset001714492;geneset001721883;geneset001729287;geneset001864702;geneset001910541;geneset0…
K01366	cathepsin H	geneset000219927;geneset000423364;geneset000675578
K01369	legumain	geneset000157644;geneset000629351
K01372	bleomycin hydrolase	geneset000023554;geneset000433921;geneset000550256;geneset000558428;geneset000849481;geneset000875503;geneset000908051;geneset001019440;geneset001538433;geneset001637847;geneset001648800;geneset001886692;geneset001919643;geneset001954186;geneset002024374;geneset002026407;geneset002027525
K01373	cathepsin F	geneset000027358;geneset001917065
K01376	UFM1-specific protease 2	geneset000548486;geneset000650848
K01379	cathepsin D	geneset000150495;geneset000880642;geneset001158550;geneset001241771;geneset001390073;geneset001807782;geneset001929761;geneset001990450
K01381	saccharopepsin	geneset000120634;geneset000120635;geneset001646953;geneset001688632;geneset001926118;geneset001941329;geneset001988131
K01392	thimet oligopeptidase	geneset000295804;geneset000387489;geneset000443787;geneset000505348;geneset000524925;geneset000619372;geneset000744432;geneset000754418;geneset000826025;geneset001073480;geneset001137406;geneset001241205;geneset001369130;geneset001444730;geneset001662030;geneset001680628;geneset001989292;geneset001995655
K01400	bacillolysin	geneset000432362;geneset000631493;geneset000696108;geneset000882634;geneset001040295;geneset001110245;geneset001159010;geneset001297242;geneset001363034;geneset001447696;geneset001485687;geneset001618884
K01406	serralysin	geneset000089050;geneset000234137;geneset000235502;geneset000252601;geneset000280860;geneset000348667;geneset000352930;geneset000356029;geneset000358309;geneset000466587;geneset000717569;geneset000858509;geneset000955433;geneset001007290;geneset001021099;geneset001158209;geneset001498251;geneset001603141;geneset001606443;geneset001729264;geneset001757109;geneset001766485;geneset001894223;geneset0…
K01407	protease III	geneset000259899;geneset000262453;geneset000392811;geneset000484927;geneset000736605;geneset000948108;geneset001387401;geneset001620201;geneset001723807;geneset001788653;geneset001863622;geneset001891032
K01408	insulysin	geneset000382294;geneset000416111;geneset000627293;geneset000649654;geneset000649944;geneset000652613;geneset000787583;geneset001095795;geneset001233780;geneset001448331;geneset001707611;geneset001811400
K01409	N6-L-threonylcarbamoyladenine synthase	geneset000002565;geneset000013782;geneset000020490;geneset000036304;geneset000036875;geneset000095708;geneset000102805;geneset000107694;geneset000118882;geneset000120822;geneset000132037;geneset000190658;geneset000198910;geneset000233702;geneset000238293;geneset000241940;geneset000245010;geneset000253169;geneset000257904;geneset000279536;geneset000282473;geneset000289777;geneset000290448;geneset0…
K01410	mitochondrial intermediate peptidase	geneset001793108
K01412	mitochondrial-processing peptidase subunit alpha	geneset000651070;geneset001042907;geneset001492261
K01414	oligopeptidase A	geneset000005906;geneset000005933;geneset000009486;geneset000010496;geneset000034378;geneset000042186;geneset000060857;geneset000090640;geneset000121493;geneset000143517;geneset000234732;geneset000311763;geneset000356183;geneset000372635;geneset000376676;geneset000402588;geneset000413405;geneset000426153;geneset000437954;geneset000459869;geneset000466598;geneset000484363;geneset000496118;geneset0…
K01415	endothelin-converting enzyme	geneset000116050;geneset000200685;geneset000400111;geneset000418940;geneset000559667;geneset000586703;geneset000639165;geneset001019295;geneset001031044;geneset001301881;geneset001337025;geneset001406746;geneset001486771;geneset001518404;geneset001647353;geneset001686486;geneset001769122;geneset001998094
K01417	extracellular elastinolytic metalloproteinase	geneset000135864;geneset000270597;geneset000653687;geneset001278583;geneset001860903;geneset001997959
K01419	ATP-dependent HslUV protease, peptidase subunit HslV	geneset000020879;geneset000094599;geneset000126481;geneset000227912;geneset000228180;geneset000250878;geneset000349421;geneset000494708;geneset000503426;geneset000556925;geneset000586761;geneset000633833;geneset000736761;geneset000774979;geneset000775075;geneset000789305;geneset000900394;geneset000908517;geneset000962733;geneset001003847;geneset001004474;geneset001044983;geneset001110465;geneset0…
K01420	CRP/FNR family transcriptional regulator, anaerobic regulatory protein	geneset000006125;geneset000017736;geneset000067704;geneset000071630;geneset000089479;geneset000093121;geneset000132520;geneset000138357;geneset000159657;geneset000194019;geneset000240611;geneset000248976;geneset000253901;geneset000265338;geneset000265686;geneset000317346;geneset000347999;geneset000466126;geneset000497383;geneset000505262;geneset000521651;geneset000527962;geneset000531037;geneset0…
K01421	putative membrane protein	geneset000027030;geneset000217721;geneset000248245;geneset000278807;geneset000285947;geneset000374236;geneset000381244;geneset000629990;geneset000750813;geneset000767412;geneset000894334;geneset000999058;geneset001046819;geneset001172470;geneset001183089;geneset001246649;geneset001264449;geneset001374579;geneset001400490;geneset001422898;geneset001494015;geneset001510906;geneset001513289;geneset0…
K01424	L-asparaginase	geneset000001334;geneset000019671;geneset000025337;geneset000034897;geneset000088897;geneset000106067;geneset000115784;geneset000147258;geneset000219338;geneset000228321;geneset000232818;geneset000232996;geneset000233426;geneset000238728;geneset000240459;geneset000293825;geneset000295225;geneset000348724;geneset000353957;geneset000355057;geneset000374564;geneset000374603;geneset000380976;geneset0…
K01425	glutaminase	geneset000010562;geneset000017889;geneset000043704;geneset000069166;geneset000118690;geneset000129477;geneset000193582;geneset000252603;geneset000293087;geneset000389558;geneset000435503;geneset000516885;geneset000519536;geneset000544082;geneset000619033;geneset000645769;geneset000661692;geneset000664048;geneset000736427;geneset000757648;geneset000761370;geneset000816953;geneset000817286;geneset0…
K01426	amidase	geneset000001922;geneset000002348;geneset000004597;geneset000006450;geneset000011718;geneset000012295;geneset000015133;geneset000022710;geneset000022755;geneset000026511;geneset000027280;geneset000071381;geneset000073177;geneset000083353;geneset000098437;geneset000104168;geneset000108065;geneset000115312;geneset000117690;geneset000118896;geneset000119480;geneset000127583;geneset000131860;geneset0…
K01427	urease	geneset000806478
K01428	urease subunit alpha	geneset000068244;geneset000084213;geneset000097173;geneset000100042;geneset000101008;geneset000105641;geneset000128770;geneset000137534;geneset000146149;geneset000222769;geneset000238555;geneset000244602;geneset000250675;geneset000279635;geneset000303179;geneset000305405;geneset000353715;geneset000354969;geneset000382329;geneset000479796;geneset000499971;geneset000512413;geneset000513093;geneset0…
K01429	urease subunit beta	geneset000068245;geneset000105384;geneset000105642;geneset000115396;geneset000357518;geneset000473568;geneset000558953;geneset000590882;geneset000705741;geneset000719712;geneset000742218;geneset000754495;geneset000768598;geneset000817091;geneset000881971;geneset001038853;geneset001073532;geneset001138402;geneset001141306;geneset001234069;geneset001344541;geneset001376108;geneset001386296;geneset0…
K01430	urease subunit gamma	geneset000004068;geneset000117765;geneset000250387;geneset000465812;geneset000473567;geneset000514655;geneset000517297;geneset000559237;geneset000587256;geneset000605093;geneset000768599;geneset000817090;geneset000821568;geneset000881972;geneset000895994;geneset000961458;geneset001021403;geneset001023431;geneset001095932;geneset001141492;geneset001264974;geneset001344358;geneset001362727;geneset0…
K01431	beta-ureidopropionase	geneset000014970;geneset000367120;geneset000998819;geneset001121280;geneset001215631;geneset001968863
K01432	arylformamidase	geneset000259629;geneset000489707;geneset000632794;geneset001228766;geneset001264014;geneset001381406;geneset001485326;geneset001630857;geneset001720245;geneset001781787;geneset001787958;geneset001789751;geneset001911139
K01433	formyltetrahydrofolate deformylase	geneset000008015;geneset000091647;geneset000150296;geneset000253430;geneset000254858;geneset000256085;geneset000280620;geneset000314131;geneset000314170;geneset000349473;geneset000354598;geneset000366571;geneset000381272;geneset000404265;geneset000415174;geneset000470286;geneset000477091;geneset000477324;geneset000493435;geneset000499995;geneset000502148;geneset000507052;geneset000580716;geneset0…
K01434	penicillin amidase	geneset000002690;geneset000006168;geneset000010308;geneset000016160;geneset000037463;geneset000178726;geneset000250194;geneset000258249;geneset000270913;geneset000280754;geneset000321795;geneset000363294;geneset000388445;geneset000394956;geneset000476036;geneset000548990;geneset000564017;geneset000587220;geneset000619886;geneset000623877;geneset000627853;geneset000637915;geneset000736153;geneset0…
K01436	amidohydrolase	geneset000094458;geneset000401485;geneset000455961;geneset000497540;geneset000598207;geneset000714266;geneset000734832;geneset000785081;geneset000873232;geneset000949938;geneset001019290;geneset001031750;geneset001317082;geneset001384509;geneset001695175;geneset001774427;geneset001908944
K01437	aspartoacylase	geneset000091333;geneset000236910;geneset000275692;geneset000376641;geneset000467100;geneset000470589;geneset000531520;geneset000561959;geneset000595966;geneset000605782;geneset000723437;geneset000727328;geneset000756450;geneset000765896;geneset000766849;geneset000853262;geneset000862495;geneset000888650;geneset000992926;geneset001070528;geneset001106421;geneset001126835;geneset001162909;geneset0…
K01438	acetylornithine deacetylase	geneset000000723;geneset000010039;geneset000057519;geneset000092518;geneset000136479;geneset000150717;geneset000158265;geneset000174873;geneset000183722;geneset000214190;geneset000220867;geneset000242186;geneset000259353;geneset000264549;geneset000273653;geneset000276407;geneset000354607;geneset000365913;geneset000366513;geneset000368342;geneset000382062;geneset000384324;geneset000414762;geneset0…
K01439	succinyl-diaminopimelate desuccinylase	geneset000006225;geneset000072469;geneset000076207;geneset000092157;geneset000100681;geneset000116294;geneset000119615;geneset000121344;geneset000131202;geneset000148796;geneset000207417;geneset000245659;geneset000281958;geneset000322654;geneset000364532;geneset000365672;geneset000385121;geneset000390018;geneset000396675;geneset000410584;geneset000456316;geneset000466856;geneset000471374;geneset0…
K01442	choloylglycine hydrolase	geneset000012797;geneset000031499;geneset000249490;geneset000267425;geneset000270276;geneset000277278;geneset000280099;geneset000387146;geneset000437348;geneset000462822;geneset000542585;geneset000660895;geneset000677659;geneset000693519;geneset000734748;geneset000760688;geneset000784132;geneset000867073;geneset000883487;geneset000892632;geneset000981697;geneset001012069;geneset001039781;geneset0…
K01443	N-acetylglucosamine-6-phosphate deacetylase	geneset000002363;geneset000017929;geneset000058266;geneset000077976;geneset000087272;geneset000093910;geneset000094188;geneset000096374;geneset000117584;geneset000121868;geneset000125509;geneset000208534;geneset000232597;geneset000235024;geneset000239706;geneset000241864;geneset000251891;geneset000256243;geneset000270906;geneset000273112;geneset000298373;geneset000342408;geneset000345530;geneset0…
K01444	N4-(beta-N-acetylglucosaminyl)-L-asparaginase	geneset000007300;geneset000107771;geneset000381934;geneset000478394;geneset000743689;geneset000787168;geneset001911191
K01447	N-acetylmuramoyl-L-alanine amidase	geneset000254342;geneset000385013;geneset000691633;geneset000904743;geneset001014099;geneset001058858;geneset001648227;geneset001702188;geneset001789479;geneset001925014;geneset001958468
K01448	N-acetylmuramoyl-L-alanine amidase	geneset000008861;geneset000009848;geneset000012395;geneset000015226;geneset000022535;geneset000029309;geneset000061758;geneset000086250;geneset000086420;geneset000088455;geneset000093489;geneset000094174;geneset000100622;geneset000103467;geneset000112011;geneset000114535;geneset000114724;geneset000117196;geneset000117456;geneset000126190;geneset000127203;geneset000161952;geneset000166375;geneset0…
K01449	N-acetylmuramoyl-L-alanine amidase	geneset000267270;geneset000369385;geneset000420152;geneset000466916;geneset000721258;geneset000866122;geneset000958349;geneset001012836;geneset001293745;geneset001437296;geneset001546811;geneset001601164;geneset001736833
K01451	hippurate hydrolase	geneset000001181;geneset000003182;geneset000007201;geneset000015421;geneset000027161;geneset000029969;geneset000044179;geneset000069089;geneset000078241;geneset000100507;geneset000111369;geneset000113748;geneset000116814;geneset000117047;geneset000129885;geneset000135318;geneset000139871;geneset000146888;geneset000185501;geneset000191261;geneset000236285;geneset000239017;geneset000245644;geneset0…
K01455	formamidase	geneset000108315;geneset000248951;geneset000278391;geneset000376232;geneset000396073;geneset000400192;geneset000407330;geneset000490904;geneset000508853;geneset000637757;geneset000637758;geneset000720917;geneset000720918;geneset000739198;geneset000742189;geneset000763611;geneset000763612;geneset000923885;geneset001011999;geneset001021114;geneset001171709;geneset001212154;geneset001618612;geneset0…
K01456	peptide-N4-(N-acetyl-beta-glucosaminyl)asparagine amidase	geneset000638432;geneset001905356
K01457	allophanate hydrolase	geneset000009696;geneset000017960;geneset000092908;geneset000100155;geneset000108558;geneset000263295;geneset000369539;geneset000399888;geneset000480311;geneset000502390;geneset000578632;geneset000623318;geneset000729919;geneset000774195;geneset000848848;geneset001009728;geneset001043062;geneset001164184;geneset001234347;geneset001253285;geneset001364208;geneset001365222;geneset001367469;geneset0…
K01458	N-formylglutamate deformylase	geneset000030277;geneset000279936;geneset000733639;geneset001006083;geneset001232935;geneset001926844
K01459	N-carbamoyl-D-amino-acid hydrolase	geneset000732364
K01460	glutathionylspermidine amidase/synthetase	geneset000426079;geneset000557615;geneset000557616;geneset001144430
K01461	N-acyl-D-glutamate deacylase	geneset000248987;geneset000383374;geneset000482654;geneset000769601;geneset001238434
K01462	peptide deformylase	geneset000003641;geneset000005672;geneset000006056;geneset000012453;geneset000021029;geneset000021153;geneset000026065;geneset000026540;geneset000028556;geneset000034188;geneset000048534;geneset000061583;geneset000075224;geneset000099330;geneset000107236;geneset000110649;geneset000116806;geneset000117231;geneset000173972;geneset000186599;geneset000246266;geneset000250914;geneset000250933;geneset0…
K01464	dihydropyrimidinase	geneset000157076;geneset000159028;geneset000171008;geneset000190827;geneset000195155;geneset000258171;geneset000263127;geneset000325393;geneset000339888;geneset000400896;geneset000401196;geneset000443297;geneset000497986;geneset000557034;geneset000557749;geneset000567615;geneset000569124;geneset000601517;geneset000616001;geneset000616960;geneset000621257;geneset000623235;geneset000643940;geneset0…
K01465	dihydroorotase	geneset000006492;geneset000015702;geneset000017264;geneset000020453;geneset000023429;geneset000026211;geneset000026275;geneset000026584;geneset000028532;geneset000072645;geneset000093037;geneset000093706;geneset000096286;geneset000105507;geneset000120104;geneset000136425;geneset000136642;geneset000137905;geneset000149907;geneset000154349;geneset000189442;geneset000204193;geneset000213876;geneset0…
K01466	allantoinase	geneset000006555;geneset000213062;geneset000830397;geneset000880875;geneset001249653;geneset001360923;geneset001370404;geneset001372723;geneset001491397;geneset001632547;geneset001753985;geneset001778498;geneset001779886
K01467	beta-lactamase class C	geneset000007531;geneset000107434;geneset000109731;geneset000127927;geneset000362132;geneset000369145;geneset000443569;geneset000486327;geneset000614125;geneset000641727;geneset000747014;geneset001002859;geneset001615402;geneset001634095;geneset001655037;geneset001739760;geneset001982561
K01468	imidazolonepropionase	geneset000008484;geneset000067413;geneset000069154;geneset000104671;geneset000110375;geneset000132919;geneset000152839;geneset000158515;geneset000175462;geneset000208888;geneset000254573;geneset000259223;geneset000272256;geneset000348404;geneset000348405;geneset000362556;geneset000374911;geneset000391484;geneset000413508;geneset000435360;geneset000438871;geneset000454914;geneset000456506;geneset0…
K01469	5-oxoprolinase (ATP-hydrolysing)	geneset000024968;geneset000033984;geneset000036693;geneset000092412;geneset000092422;geneset000093469;geneset000096879;geneset000098522;geneset000098699;geneset000101369;geneset000135465;geneset000138197;geneset000154599;geneset000170398;geneset000214662;geneset000235955;geneset000237994;geneset000241438;geneset000242529;geneset000256037;geneset000261410;geneset000266630;geneset000269366;geneset0…
K01470	creatinine amidohydrolase	geneset000017789;geneset000091311;geneset000222146;geneset000265687;geneset000393133;geneset000394846;geneset000469827;geneset000473329;geneset000494815;geneset000600728;geneset000603961;geneset000619778;geneset000642905;geneset000708651;geneset000741824;geneset000746469;geneset000768163;geneset000858691;geneset000951336;geneset000976915;geneset000977004;geneset001016755;geneset001017252;geneset0…
K01473	N-methylhydantoinase A	geneset000000170;geneset000028272;geneset000028357;geneset000088819;geneset000094873;geneset000114950;geneset000203294;geneset000209710;geneset000249433;geneset000251236;geneset000256425;geneset000340630;geneset000357650;geneset000363878;geneset000390932;geneset000392758;geneset000439752;geneset000443786;geneset000510367;geneset000518648;geneset000528810;geneset000568727;geneset000605783;geneset0…
K01474	N-methylhydantoinase B	geneset000026402;geneset000098547;geneset000114951;geneset000151920;geneset000223715;geneset000245079;geneset000250110;geneset000309438;geneset000364779;geneset000371463;geneset000436653;geneset000479659;geneset000538391;geneset000568728;geneset000597328;geneset000620421;geneset000625805;geneset000626222;geneset000641360;geneset000648318;geneset000679322;geneset000688106;geneset000734239;geneset0…
K01476	arginase	geneset000007505;geneset000021057;geneset000026009;geneset000032978;geneset000068187;geneset000115393;geneset000115394;geneset000124978;geneset000250647;geneset000255091;geneset000370716;geneset000477564;geneset000479685;geneset000613444;geneset000638776;geneset000670858;geneset000724279;geneset000751788;geneset000756960;geneset000758353;geneset000765541;geneset000875197;geneset000883497;geneset0…
K01477	allantoicase	geneset000012060;geneset000199228;geneset000425383;geneset000651018;geneset000730895;geneset000811878;geneset001267206;geneset001618754;geneset001777783;geneset001805692;geneset001937660
K01478	arginine deiminase	geneset000204350;geneset000243460;geneset000251594;geneset000254462;geneset000279786;geneset000290685;geneset000362002;geneset000625832;geneset000643234;geneset000648918;geneset000666116;geneset000733800;geneset000747012;geneset000845339;geneset000891652;geneset000896770;geneset000910422;geneset000924850;geneset000988245;geneset001016034;geneset001044860;geneset001082853;geneset001137659;geneset0…
K01479	formiminoglutamase	geneset000026053;geneset000069454;geneset000103410;geneset000251209;geneset000367631;geneset000413507;geneset000492113;geneset000649569;geneset000734556;geneset000844673;geneset000866001;geneset000898685;geneset000943737;geneset000980020;geneset000997253;geneset001025970;geneset001148664;geneset001235857;geneset001248990;geneset001282672;geneset001314142;geneset001317096;geneset001341502;geneset0…
K01480	agmatinase	geneset000015060;geneset000055353;geneset000067821;geneset000080156;geneset000089652;geneset000095484;geneset000097323;geneset000098071;geneset000101377;geneset000139634;geneset000153006;geneset000163638;geneset000222032;geneset000234470;geneset000234721;geneset000235606;geneset000249812;geneset000250094;geneset000261462;geneset000262958;geneset000271818;geneset000360876;geneset000361021;geneset0…
K01482	dimethylargininase	geneset000231165;geneset000552965;geneset000675525;geneset000741858;geneset000839736;geneset001039704;geneset001319411;geneset001385926;geneset001395760;geneset001550462;geneset001609480;geneset001873761
K01483	ureidoglycolate lyase	geneset000007122;geneset000022578;geneset000103942;geneset000203578;geneset000266215;geneset000290979;geneset000491803;geneset000492614;geneset000495479;geneset000635851;geneset000650305;geneset000787798;geneset001003854;geneset001287378;geneset001291904;geneset001310079;geneset001365352;geneset001382592;geneset001498089;geneset001602910;geneset001692198;geneset001770385;geneset001788154;geneset0…
K01484	succinylarginine dihydrolase	geneset000107972;geneset000108217;geneset000172003;geneset000190721;geneset000366296;geneset000381105;geneset000385773;geneset000479742;geneset000573474;geneset000621703;geneset000646043;geneset000692836;geneset000741574;geneset000814084;geneset001247836;geneset001359183;geneset001369354;geneset001421279;geneset001448757;geneset001599240;geneset001621169;geneset001693457;geneset001894166;geneset0…
K01485	cytosine deaminase	geneset000002566;geneset000019046;geneset000060622;geneset000077338;geneset000100565;geneset000137443;geneset000179702;geneset000255348;geneset000290573;geneset000349928;geneset000352447;geneset000383392;geneset000409219;geneset000436807;geneset000444352;geneset000465775;geneset000469365;geneset000478908;geneset000481592;geneset000516675;geneset000626843;geneset000628007;geneset000634213;geneset0…
K01486	adenine deaminase	geneset000118056;geneset000161834;geneset000408957;geneset000524425;geneset000550675;geneset000563472;geneset000583651;geneset000628219;geneset000659114;geneset000764824;geneset000822901;geneset000837229;geneset000849999;geneset000866535;geneset000870934;geneset000945494;geneset001054909;geneset001136244;geneset001144912;geneset001230480;geneset001231109;geneset001314322;geneset001359728;geneset0…
K01487	guanine deaminase	geneset000004507;geneset000008210;geneset000011205;geneset000012701;geneset000024129;geneset000120207;geneset000126358;geneset000206556;geneset000233125;geneset000305975;geneset000312475;geneset000356631;geneset000391241;geneset000408329;geneset000482270;geneset000505626;geneset000521743;geneset000574444;geneset000620864;geneset000734259;geneset000767971;geneset000768893;geneset000933622;geneset0…
K01488	adenosine deaminase	geneset000050494;geneset000102210;geneset000125069;geneset000244807;geneset000246244;geneset000249796;geneset000291995;geneset000379693;geneset000384385;geneset000387860;geneset000389391;geneset000500516;geneset000553069;geneset000579887;geneset000678562;geneset000747327;geneset000751412;geneset000773669;geneset000854699;geneset000869994;geneset000901975;geneset001040061;geneset001074686;geneset0…
K01489	cytidine deaminase	geneset000003466;geneset000003467;geneset000114627;geneset000233059;geneset000246246;geneset000249484;geneset000335963;geneset000423068;geneset000490983;geneset000542495;geneset000601339;geneset000629547;geneset000641405;geneset000648533;geneset000705359;geneset000774815;geneset000834651;geneset000852420;geneset000859567;geneset000918298;geneset000950169;geneset000986416;geneset000990064;geneset0…
K01490	AMP deaminase	geneset000109514;geneset000220226;geneset000375974;geneset000375975;geneset000542520;geneset000544009;geneset000592486;geneset000837592;geneset000891771;geneset000926533;geneset001084398;geneset001246412;geneset001289695;geneset001365615;geneset001410472;geneset001545202;geneset001583070;geneset001687897;geneset001779563;geneset001780466;geneset001780531;geneset001794053
K01491	methylenetetrahydrofolate dehydrogenase (NADP+) / methenyltetrahydrofolate cyclohydrolase	geneset000001429;geneset000019135;geneset000024278;geneset000027315;geneset000050514;geneset000067098;geneset000082191;geneset000092310;geneset000092877;geneset000097647;geneset000098971;geneset000100510;geneset000101263;geneset000107943;geneset000213310;geneset000224263;geneset000226916;geneset000227456;geneset000232178;geneset000237074;geneset000240757;geneset000248181;geneset000258493;geneset0…
K01493	dCMP deaminase	geneset000031702;geneset000038426;geneset000041541;geneset000100277;geneset000122732;geneset000125748;geneset000130679;geneset000137843;geneset000150700;geneset000165033;geneset000184641;geneset000204108;geneset000238589;geneset000252825;geneset000286675;geneset000306705;geneset000365148;geneset000368996;geneset000376317;geneset000402135;geneset000412928;geneset000419269;geneset000425880;geneset0…
K01494	dCTP deaminase	geneset000010211;geneset000016238;geneset000029053;geneset000033668;geneset000040047;geneset000040932;geneset000065243;geneset000086615;geneset000087436;geneset000088198;geneset000123542;geneset000135971;geneset000137095;geneset000149520;geneset000168866;geneset000227942;geneset000229963;geneset000233562;geneset000241908;geneset000257925;geneset000288987;geneset000297375;geneset000340109;geneset0…
K01495	GTP cyclohydrolase I	geneset000017230;geneset000018365;geneset000026945;geneset000027646;geneset000029527;geneset000031643;geneset000033141;geneset000039099;geneset000095768;geneset000099940;geneset000101544;geneset000119815;geneset000122842;geneset000126456;geneset000132107;geneset000158799;geneset000180963;geneset000250799;geneset000264437;geneset000272190;geneset000277395;geneset000283529;geneset000318519;geneset0…
K01496	phosphoribosyl-AMP cyclohydrolase	geneset000031329;geneset000031811;geneset000032984;geneset000133519;geneset000141103;geneset000365839;geneset000373455;geneset000384038;geneset000468218;geneset000490778;geneset000673189;geneset000764558;geneset000877538;geneset000930978;geneset001027218;geneset001034249;geneset001037573;geneset001136319;geneset001138560;geneset001175175;geneset001187998;geneset001214770;geneset001325112;geneset0…
K01497	GTP cyclohydrolase II	geneset000012560;geneset000015149;geneset000108535;geneset000136684;geneset000210968;geneset000260946;geneset000267203;geneset000272638;geneset000296856;geneset000303655;geneset000327856;geneset000363998;geneset000368559;geneset000384627;geneset000493613;geneset000512997;geneset000553940;geneset000559136;geneset000633804;geneset000677494;geneset000763621;geneset000822342;geneset000879529;geneset0…
K01499	methenyltetrahydromethanopterin cyclohydrolase	geneset000037145;geneset000174579;geneset000266255;geneset000531368;geneset000648504;geneset001233990;geneset001518958;geneset001913399
K01501	nitrilase	geneset000302731;geneset000317257;geneset000369793;geneset000385063;geneset000506335;geneset000587406;geneset000658181;geneset001100040;geneset001235486;geneset001357540;geneset001383276;geneset001507075;geneset001562221;geneset001656420;geneset001656421;geneset001774882;geneset001827364
K01502	aliphatic nitrilase	geneset000255657;geneset000268241;geneset000269969;geneset000322352;geneset000382610;geneset000393416;geneset000759614;geneset001037704;geneset001132994;geneset001165845;geneset001813346;geneset001914938;geneset001931935;geneset001935134
K01505	1-aminocyclopropane-1-carboxylate deaminase	geneset000210448;geneset000251884;geneset000510409;geneset000524505;geneset000766032;geneset001035722;geneset001384580;geneset001630208;geneset001645837;geneset001738287;geneset001924161;geneset001985312
K01507	inorganic pyrophosphatase	geneset000018345;geneset000038213;geneset000065814;geneset000090184;geneset000098956;geneset000112716;geneset000115177;geneset000123654;geneset000140144;geneset000147517;geneset000161407;geneset000174160;geneset000212617;geneset000235047;geneset000238305;geneset000246219;geneset000248802;geneset000249822;geneset000271329;geneset000273636;geneset000352192;geneset000376599;geneset000376600;geneset0…
K01509	adenosinetriphosphatase	geneset000855494
K01510	apyrase	geneset000343922;geneset001791451
K01512	acylphosphatase	geneset000061192;geneset000367687;geneset000369688;geneset000372272;geneset000448375;geneset000463891;geneset000471701;geneset000472381;geneset000476538;geneset000628746;geneset000765834;geneset000898664;geneset000984079;geneset000998625;geneset001022637;geneset001045013;geneset001096564;geneset001134287;geneset001182695;geneset001185684;geneset001222018;geneset001268979;geneset001362769;geneset0…
K01514	exopolyphosphatase	geneset000384148;geneset000505148;geneset001035273;geneset001807072
K01515	ADP-ribose pyrophosphatase	geneset000001851;geneset000003861;geneset000010015;geneset000019992;geneset000033327;geneset000037178;geneset000040100;geneset000126749;geneset000168651;geneset000178978;geneset000218144;geneset000239326;geneset000241496;geneset000248971;geneset000252710;geneset000268475;geneset000289715;geneset000368503;geneset000398592;geneset000407225;geneset000476555;geneset000486429;geneset000531989;geneset0…
K01517	manganese-dependent ADP-ribose/CDP-alcohol diphosphatase	geneset000158695;geneset000396074;geneset000563746;geneset001147460;geneset001884188;geneset001979384
K01518	bis(5'-nucleosidyl)-tetraphosphatase	geneset000388693
K01519	inosine triphosphate pyrophosphatase	geneset000257505;geneset000760069
K01520	dUTP pyrophosphatase	geneset000009579;geneset000027037;geneset000027295;geneset000035087;geneset000068428;geneset000076901;geneset000087584;geneset000092265;geneset000126663;geneset000136428;geneset000144163;geneset000149831;geneset000149963;geneset000155660;geneset000161647;geneset000168647;geneset000179427;geneset000193099;geneset000212059;geneset000227990;geneset000243722;geneset000247421;geneset000247573;geneset0…
K01521	CDP-diacylglycerol pyrophosphatase	geneset000060752;geneset000136612;geneset000253183;geneset000529092;geneset000751877;geneset000870620;geneset001491763
K01522	bis(5'-adenosyl)-triphosphatase	geneset000118335;geneset000649036;geneset001159201
K01523	phosphoribosyl-ATP pyrophosphohydrolase	geneset000106426;geneset000127252;geneset000179103;geneset000370952;geneset000496724;geneset000758594;geneset000837667;geneset000851630;geneset000996733;geneset001029468;geneset001040806;geneset001136318;geneset001142975;geneset001247995;geneset001268263;geneset001268591;geneset001292210;geneset001383737;geneset001519595;geneset001522857;geneset001606312;geneset001629026;geneset001763709;geneset0…
K01524	exopolyphosphatase / guanosine-5'-triphosphate,3'-diphosphate pyrophosphatase	geneset000002386;geneset000003548;geneset000014526;geneset000027150;geneset000042156;geneset000042571;geneset000044383;geneset000071408;geneset000094097;geneset000116514;geneset000124407;geneset000126213;geneset000134145;geneset000163554;geneset000165975;geneset000186648;geneset000209822;geneset000238374;geneset000239816;geneset000239847;geneset000268661;geneset000319490;geneset000319706;geneset0…
K01525	bis(5'-nucleosyl)-tetraphosphatase (symmetrical)	geneset000002132;geneset000016391;geneset000138967;geneset000201867;geneset000244284;geneset000448109;geneset000482834;geneset000501138;geneset000543657;geneset000613371;geneset000618567;geneset000624288;geneset000649434;geneset000702041;geneset000731257;geneset000750703;geneset000759451;geneset000957362;geneset000997216;geneset001149244;geneset001311633;geneset001341302;geneset001370787;geneset0…
K01526	guanosine-diphosphatase	geneset000401138;geneset000755146
K01527	nascent polypeptide-associated complex subunit beta	geneset000614037;geneset001641494;geneset001864809
K01528	dynamin GTPase	geneset000101638;geneset000125063;geneset000149709;geneset000198821;geneset000262214;geneset000266430;geneset000339429;geneset000377469;geneset000544061;geneset000549911;geneset000572835;geneset000582257;geneset000684622;geneset000710010;geneset000776156;geneset000809325;geneset000881021;geneset000917126;geneset000932421;geneset001034593;geneset001063117;geneset001064657;geneset001077868;geneset0…
K01530	phospholipid-translocating ATPase	geneset000000451;geneset000026897;geneset000081274;geneset000103974;geneset000298165;geneset000307784;geneset000311285;geneset000315097;geneset000363644;geneset000418358;geneset000445619;geneset000452380;geneset000483714;geneset000500802;geneset000580561;geneset000628828;geneset000629153;geneset000632345;geneset000775981;geneset000947528;geneset001020458;geneset001036682;geneset001088930;geneset0…
K01531	Mg2+-importing ATPase	geneset000001095;geneset000007144;geneset000008874;geneset000102708;geneset000115676;geneset000124251;geneset000135431;geneset000141138;geneset000148734;geneset000151077;geneset000256663;geneset000275658;geneset000294554;geneset000364962;geneset000369462;geneset000393879;geneset000478564;geneset000482819;geneset000493048;geneset000494525;geneset000506783;geneset000521126;geneset000521904;geneset0…
K01533	Cu2+-exporting ATPase	geneset000008654;geneset000023698;geneset000026428;geneset000027742;geneset000032122;geneset000049793;geneset000071401;geneset000074396;geneset000088383;geneset000094844;geneset000096704;geneset000115452;geneset000131887;geneset000132183;geneset000139455;geneset000143325;geneset000162502;geneset000212274;geneset000232699;geneset000247316;geneset000251283;geneset000258010;geneset000267333;geneset0…
K01534	Cd2+/Zn2+-exporting ATPase	geneset000002921;geneset000007812;geneset000009787;geneset000016982;geneset000025338;geneset000032468;geneset000057421;geneset000060075;geneset000083488;geneset000113272;geneset000113273;geneset000115108;geneset000120496;geneset000122415;geneset000137402;geneset000168104;geneset000206185;geneset000209830;geneset000213315;geneset000213401;geneset000230508;geneset000231252;geneset000245171;geneset0…
K01535	H+-transporting ATPase	geneset000022577;geneset000121191;geneset000269055;geneset000481306;geneset000499021;geneset000580091;geneset000755948;geneset000758443;geneset000868150;geneset001013953;geneset001140060;geneset001263311;geneset001359735;geneset001360285;geneset001360286;geneset001360287;geneset001491452;geneset001626993;geneset001648185;geneset001918856;geneset001918857;geneset001951395
K01536	Na+-exporting ATPase	geneset001491233
K01537	Ca2+-transporting ATPase	geneset000006596;geneset000013180;geneset000017819;geneset000025209;geneset000051525;geneset000101738;geneset000104163;geneset000106404;geneset000110291;geneset000127512;geneset000175766;geneset000248173;geneset000257130;geneset000263173;geneset000264056;geneset000268145;geneset000275698;geneset000287810;geneset000394853;geneset000440854;geneset000458159;geneset000462765;geneset000474313;geneset0…
K01539	sodium/potassium-transporting ATPase subunit alpha	geneset000085058;geneset000137135;geneset000173812;geneset000189330;geneset000190340;geneset000216952;geneset000216953;geneset000253444;geneset000425594;geneset000431077;geneset000438133;geneset000440296;geneset000451700;geneset000488829;geneset000512310;geneset000540390;geneset000584122;geneset000660192;geneset000676131;geneset000682875;geneset000742069;geneset000761915;geneset000764366;geneset0…
K01546	K+-transporting ATPase ATPase A chain	geneset000011870;geneset000024360;geneset000079654;geneset000100783;geneset000113570;geneset000115484;geneset000120252;geneset000142719;geneset000162074;geneset000249250;geneset000269641;geneset000272740;geneset000277311;geneset000375691;geneset000382206;geneset000459444;geneset000476019;geneset000500314;geneset000501351;geneset000521317;geneset000615462;geneset000618260;geneset000648387;geneset0…
K01547	K+-transporting ATPase ATPase B chain	geneset000009893;geneset000035891;geneset000039766;geneset000100784;geneset000104630;geneset000113286;geneset000114148;geneset000118198;geneset000191637;geneset000209148;geneset000209280;geneset000248226;geneset000260249;geneset000281442;geneset000284079;geneset000369140;geneset000371449;geneset000375783;geneset000378479;geneset000382181;geneset000387118;geneset000389409;geneset000404149;geneset0…
K01548	K+-transporting ATPase ATPase C chain	geneset000016239;geneset000036063;geneset000114655;geneset000366474;geneset000375624;geneset000476440;geneset000498609;geneset000592524;geneset000622991;geneset000623667;geneset000681860;geneset000747124;geneset000762981;geneset000783787;geneset000870435;geneset000883580;geneset000890273;geneset001004415;geneset001087041;geneset001200909;geneset001230262;geneset001232600;geneset001238755;geneset0…
K01551	arsenite-transporting ATPase	geneset000005402;geneset000035317;geneset000036675;geneset000056003;geneset000122295;geneset000133665;geneset000171302;geneset000176005;geneset000240446;geneset000455268;geneset000495760;geneset000667433;geneset000674691;geneset000686158;geneset000716624;geneset000748317;geneset000749844;geneset000764822;geneset000859264;geneset001004846;geneset001020847;geneset001168787;geneset001213322;geneset0…
K01555	fumarylacetoacetase	geneset000034920;geneset000051519;geneset000075824;geneset000095059;geneset000109509;geneset000129969;geneset000149256;geneset000229036;geneset000244509;geneset000247265;geneset000256252;geneset000256505;geneset000344058;geneset000366959;geneset000381403;geneset000494680;geneset000546657;geneset000592317;geneset000645575;geneset000678516;geneset000813241;geneset000997137;geneset001002553;geneset0…
K01556	kynureninase	geneset000030154;geneset000103068;geneset000110916;geneset000117639;geneset000176279;geneset000245037;geneset000365923;geneset000373561;geneset000373562;geneset000392128;geneset000396393;geneset000433711;geneset000435870;geneset000499160;geneset000513288;geneset000555837;geneset000563806;geneset000632756;geneset000632757;geneset000650546;geneset000732253;geneset000739922;geneset000751178;geneset0…
K01557	acylpyruvate hydrolase	geneset001302093;geneset001693057
K01560	2-haloacid dehalogenase	geneset000068552;geneset000101191;geneset000121986;geneset000142629;geneset000163572;geneset000222937;geneset000275091;geneset000372989;geneset000378746;geneset000378933;geneset000487036;geneset000487495;geneset000500945;geneset000511992;geneset000709716;geneset000742932;geneset000777690;geneset000782516;geneset000798837;geneset000850012;geneset001122041;geneset001140632;geneset001143067;geneset0…
K01561	haloacetate dehalogenase	geneset000031583;geneset000103326;geneset000259110;geneset000276235;geneset000605215;geneset000623253;geneset000623948;geneset000625767;geneset000823378;geneset000880625;geneset001002778;geneset001031230;geneset001135410;geneset001139220;geneset001243057;geneset001377916;geneset001422957;geneset001660303;geneset001778980;geneset001788331;geneset001805542;geneset001947237
K01563	haloalkane dehalogenase	geneset000004230;geneset000173099;geneset000198913;geneset000248447;geneset000381712;geneset000443382;geneset000455350;geneset000621681;geneset000871857;geneset000939770;geneset000955767;geneset000989338;geneset001021340;geneset001064430;geneset001086914;geneset001101886;geneset001148375;geneset001190505;geneset001326506;geneset001620175;geneset001779217;geneset001874651;geneset001931217;geneset0…
K01565	N-sulfoglucosamine sulfohydrolase	geneset000351772;geneset000856059;geneset001046916;geneset001058380;geneset001156087;geneset001165678;geneset001314504;geneset001890380
K01567	peptidoglycan-N-acetylmuramic acid deacetylase	geneset000247852;geneset000435953;geneset000737361;geneset000840117
K01568	pyruvate decarboxylase	geneset000013576;geneset000268126;geneset000511536;geneset001227814;geneset001227815;geneset001715730;geneset001801535;geneset001804367
K01569	oxalate decarboxylase	geneset000005447;geneset000008625;geneset000149767;geneset000191928;geneset000256753;geneset000337049;geneset000363772;geneset000476239;geneset000514183;geneset000621673;geneset000625597;geneset000742778;geneset000890304;geneset000997637;geneset001012672;geneset001143978;geneset001238324;geneset001388875;geneset001931715
K01571	oxaloacetate decarboxylase, alpha subunit	geneset000179351;geneset000453606;geneset000598678;geneset000650696;geneset000848613;geneset000848937;geneset001279366;geneset001382611;geneset001429836;geneset001438706;geneset001599798;geneset001638719;geneset001638720;geneset001740673;geneset001749210
K01572	oxaloacetate decarboxylase, beta subunit	geneset000189916;geneset000714892;geneset000900418;geneset001123764;geneset001599799
K01574	acetoacetate decarboxylase	geneset000451419;geneset000622454;geneset000748837;geneset000997140;geneset001514983
K01575	acetolactate decarboxylase	geneset000078812;geneset000095892;geneset000278390;geneset000466228;geneset000471492;geneset000510813;geneset000782244;geneset000789598;geneset000848766;geneset000857908;geneset000896327;geneset000994067;geneset001008214;geneset001140582;geneset001475465;geneset001605561;geneset002027963
K01576	benzoylformate decarboxylase	geneset000000462;geneset000116501;geneset000202021;geneset000208658;geneset000247027;geneset000248463;geneset000376728;geneset000455736;geneset000458258;geneset000750317;geneset001009074;geneset001278461;geneset001546834;geneset001708031
K01577	oxalyl-CoA decarboxylase	geneset000009490;geneset000015484;geneset000147466;geneset000476888;geneset000532384;geneset000759502;geneset000943626;geneset001487632;geneset001516097;geneset001801335;geneset001902554;geneset001956193
K01578	malonyl-CoA decarboxylase	geneset000009127;geneset000392078;geneset000465540;geneset000605064;geneset001000704;geneset001258512;geneset001272686;geneset001511915;geneset001603491;geneset001747268;geneset001781759;geneset001782704;geneset001928348
K01579	aspartate 1-decarboxylase	geneset000120146;geneset000185718;geneset000252313;geneset000257674;geneset000275717;geneset000388175;geneset000528501;geneset000617325;geneset000662472;geneset000668522;geneset000869939;geneset001010340;geneset001043222;geneset001082340;geneset001132663;geneset001133918;geneset001173239;geneset001265682;geneset001311474;geneset001358972;geneset001486013;geneset001526694;geneset001628773;geneset0…
K01580	glutamate decarboxylase	geneset000007044;geneset000028647;geneset000030717;geneset000093126;geneset000205223;geneset000273705;geneset000277972;geneset000509449;geneset000511077;geneset000545129;geneset000744699;geneset000805149;geneset000883016;geneset000905054;geneset001028604;geneset001051146;geneset001079121;geneset001159394;geneset001207266;geneset001257094;geneset001262894;geneset001287417;geneset001394878;geneset0…
K01581	ornithine decarboxylase	geneset000011500;geneset000015299;geneset000019603;geneset000047363;geneset000062177;geneset000074825;geneset000111991;geneset000135951;geneset000170645;geneset000226175;geneset000256013;geneset000260477;geneset000270373;geneset000274614;geneset000280151;geneset000300455;geneset000374081;geneset000375571;geneset000481285;geneset000493867;geneset000498841;geneset000534058;geneset000541694;geneset0…
K01582	lysine decarboxylase	geneset000029300;geneset000225074;geneset000233235;geneset000244849;geneset000253642;geneset000264583;geneset000265723;geneset000317629;geneset000500256;geneset000919321;geneset001062540;geneset001112400;geneset001121578;geneset001139110;geneset001482982;geneset001654933;geneset001656682;geneset001863585;geneset001917572;geneset001928524;geneset001950102;geneset001966482
K01583	arginine decarboxylase	geneset000349184;geneset000504173;geneset000601176;geneset000601779;geneset000608687;geneset000855985;geneset000859165;geneset001126313;geneset001140304;geneset001220945;geneset001348633;geneset001479807;geneset001609357;geneset001726481;geneset001757266;geneset002029389;geneset002029520;geneset002038101
K01584	arginine decarboxylase	geneset000028729;geneset000035889;geneset000037006;geneset000084724;geneset000104547;geneset000114631;geneset000285034;geneset000369412;geneset000377684;geneset000387260;geneset000388149;geneset000398511;geneset000407260;geneset000409578;geneset000476777;geneset000479121;geneset000613904;geneset000625950;geneset000773718;geneset000871044;geneset000873106;geneset000911596;geneset000997736;geneset0…
K01585	arginine decarboxylase	geneset000054485;geneset000055855;geneset000061452;geneset000067885;geneset000091826;geneset000115935;geneset000117874;geneset000139635;geneset000152899;geneset000169100;geneset000190615;geneset000199288;geneset000202784;geneset000205696;geneset000233686;geneset000233935;geneset000234389;geneset000252190;geneset000274027;geneset000274404;geneset000279404;geneset000388509;geneset000426518;geneset0…
K01586	diaminopimelate decarboxylase	geneset000005472;geneset000006172;geneset000006891;geneset000007607;geneset000007611;geneset000014984;geneset000017122;geneset000023043;geneset000023147;geneset000026343;geneset000052688;geneset000066574;geneset000073748;geneset000087266;geneset000092615;geneset000094056;geneset000094834;geneset000126737;geneset000130152;geneset000137598;geneset000138513;geneset000147611;geneset000203637;geneset0…
K01588	5-(carboxyamino)imidazole ribonucleotide mutase	geneset000093909;geneset000125684;geneset000141728;geneset000163320;geneset000254797;geneset000265040;geneset000266926;geneset000272779;geneset000277139;geneset000277225;geneset000281609;geneset000287621;geneset000375506;geneset000380221;geneset000385902;geneset000461546;geneset000474199;geneset000497634;geneset000512768;geneset000559272;geneset000574059;geneset000601143;geneset000645420;geneset0…
K01589	5-(carboxyamino)imidazole ribonucleotide synthase	geneset000001497;geneset000006831;geneset000009833;geneset000014700;geneset000024739;geneset000029452;geneset000049696;geneset000105260;geneset000105549;geneset000118701;geneset000123329;geneset000143200;geneset000169944;geneset000189448;geneset000190194;geneset000190893;geneset000223475;geneset000247615;geneset000252553;geneset000254796;geneset000259755;geneset000264453;geneset000269543;geneset0…
K01590	histidine decarboxylase	geneset000234936;geneset000608414
K01591	orotidine-5'-phosphate decarboxylase	geneset000023934;geneset000041590;geneset000050688;geneset000052587;geneset000097391;geneset000097836;geneset000116520;geneset000131656;geneset000133186;geneset000155210;geneset000174586;geneset000177482;geneset000235061;geneset000264209;geneset000265693;geneset000268500;geneset000275726;geneset000286582;geneset000290373;geneset000291161;geneset000348358;geneset000352332;geneset000356635;geneset0…
K01593	aromatic-L-amino-acid decarboxylase	geneset000413852;geneset000483291;geneset000633210;geneset000737413;geneset000757407;geneset000831116;geneset001249957;geneset001389439;geneset001627437;geneset001683636;geneset001705160;geneset001715435;geneset001985178
K01594	sulfinoalanine decarboxylase	geneset000139769;geneset000327189;geneset000349544;geneset000597027
K01595	phosphoenolpyruvate carboxylase	geneset000014349;geneset000019467;geneset000025698;geneset000062621;geneset000090104;geneset000091053;geneset000095440;geneset000098791;geneset000104496;geneset000106547;geneset000106775;geneset000111959;geneset000123746;geneset000126603;geneset000135257;geneset000152235;geneset000153672;geneset000169791;geneset000181252;geneset000203167;geneset000232712;geneset000236325;geneset000238101;geneset0…
K01596	phosphoenolpyruvate carboxykinase (GTP)	geneset000000237;geneset000055695;geneset000067021;geneset000079890;geneset000103782;geneset000108337;geneset000109520;geneset000111843;geneset000124532;geneset000145694;geneset000247318;geneset000264361;geneset000296591;geneset000313758;geneset000318996;geneset000338864;geneset000371581;geneset000377506;geneset000382833;geneset000386845;geneset000393040;geneset000467485;geneset000488649;geneset0…
K01597	diphosphomevalonate decarboxylase	geneset000171805;geneset000271989;geneset000496015;geneset000500659;geneset000629580;geneset000734506;geneset000876776;geneset000895869;geneset001078575;geneset001160473;geneset001580005;geneset001818594;geneset001902079;geneset001919844
K01598	phosphopantothenoylcysteine decarboxylase	geneset000648954;geneset000887492;geneset000893763;geneset001812094;geneset001928003
K01599	uroporphyrinogen decarboxylase	geneset000006887;geneset000018060;geneset000034262;geneset000072800;geneset000094103;geneset000097436;geneset000116406;geneset000118341;geneset000124970;geneset000134862;geneset000183600;geneset000208580;geneset000262390;geneset000311879;geneset000323287;geneset000355890;geneset000359123;geneset000361871;geneset000373552;geneset000375105;geneset000385674;geneset000391529;geneset000415739;geneset0…
K01601	ribulose-bisphosphate carboxylase large chain	geneset000112391;geneset000218739;geneset000270509;geneset000401970;geneset000461661;geneset000611070;geneset000621005;geneset000642766;geneset000657712;geneset000659184;geneset000725563;geneset000762929;geneset000861049;geneset000881055;geneset000890049;geneset000899846;geneset000911172;geneset000980751;geneset000984961;geneset000987955;geneset000995410;geneset001004827;geneset001010699;geneset0…
K01602	ribulose-bisphosphate carboxylase small chain	geneset000040343;geneset000457816;geneset000470716;geneset000472081;geneset000860574;geneset000862033;geneset000890050;geneset001004828;geneset001011543;geneset001027011;geneset001279060;geneset001338238;geneset001487396;geneset001641915;geneset001758066;geneset001791141
K01607	4-carboxymuconolactone decarboxylase	geneset000030867;geneset000104785;geneset000115571;geneset000130023;geneset000202468;geneset000280595;geneset000283469;geneset000363836;geneset000396703;geneset000400847;geneset000412312;geneset000467306;geneset000477701;geneset000489814;geneset000492845;geneset000577258;geneset000623532;geneset000631418;geneset000698235;geneset000739653;geneset000750646;geneset000773943;geneset000814588;geneset0…
K01608	tartronate-semialdehyde synthase	geneset000009622;geneset000085693;geneset000112047;geneset000365623;geneset000428332;geneset000487553;geneset000492199;geneset000493423;geneset000504775;geneset000539379;geneset001011979;geneset001014458;geneset001027518;geneset001035736;geneset001150906;geneset001172890;geneset001202926;geneset001226260;geneset001361425;geneset001521715;geneset001712400;geneset001772620;geneset001841897;geneset0…
K01609	indole-3-glycerol phosphate synthase	geneset000000518;geneset000015704;geneset000040071;geneset000041674;geneset000044122;geneset000088660;geneset000093912;geneset000094639;geneset000096630;geneset000097862;geneset000112584;geneset000121201;geneset000126400;geneset000129939;geneset000135508;geneset000144450;geneset000175208;geneset000194976;geneset000233075;geneset000250360;geneset000278629;geneset000280232;geneset000328197;geneset0…
K01610	phosphoenolpyruvate carboxykinase (ATP)	geneset000017944;geneset000023693;geneset000079808;geneset000125841;geneset000130351;geneset000184256;geneset000204308;geneset000249256;geneset000259816;geneset000263629;geneset000272628;geneset000282240;geneset000314693;geneset000368663;geneset000385227;geneset000391614;geneset000407952;geneset000432320;geneset000445506;geneset000463783;geneset000499719;geneset000536339;geneset000551820;geneset0…
K01611	S-adenosylmethionine decarboxylase	geneset000062520;geneset000093125;geneset000093320;geneset000095979;geneset000099201;geneset000129009;geneset000145078;geneset000175332;geneset000248918;geneset000250365;geneset000320323;geneset000329040;geneset000351142;geneset000351162;geneset000436066;geneset000468019;geneset000482479;geneset000606350;geneset000620267;geneset000684919;geneset000757295;geneset000776812;geneset000863307;geneset0…
K01613	phosphatidylserine decarboxylase	geneset000016050;geneset000033376;geneset000070306;geneset000113647;geneset000118816;geneset000152232;geneset000175056;geneset000198453;geneset000212183;geneset000235852;geneset000257758;geneset000265575;geneset000268124;geneset000268125;geneset000367279;geneset000390010;geneset000396302;geneset000400902;geneset000401434;geneset000403589;geneset000441455;geneset000441543;geneset000442082;geneset0…
K01616	2-oxoglutarate decarboxylase	geneset000637951;geneset001262855;geneset001359466
K01617	2-oxo-3-hexenedioate decarboxylase	geneset000001159;geneset000110781;geneset000375819;geneset001171233;geneset001377386;geneset001526174;geneset001662764
K01619	deoxyribose-phosphate aldolase	geneset000012404;geneset000032966;geneset000094207;geneset000095543;geneset000098759;geneset000129276;geneset000235410;geneset000241733;geneset000276282;geneset000346030;geneset000411120;geneset000463021;geneset000479830;geneset000505375;geneset000509952;geneset000518507;geneset000526177;geneset000534376;geneset000618168;geneset000624915;geneset000629876;geneset000649229;geneset000660147;geneset0…
K01620	threonine aldolase	geneset000009926;geneset000010393;geneset000025984;geneset000027223;geneset000042043;geneset000079581;geneset000106048;geneset000108615;geneset000171567;geneset000178309;geneset000189926;geneset000201918;geneset000250680;geneset000268411;geneset000338842;geneset000386343;geneset000392055;geneset000392347;geneset000394580;geneset000401674;geneset000482282;geneset000492058;geneset000499905;geneset0…
K01621	xylulose-5-phosphate/fructose-6-phosphate phosphoketolase	geneset000023421;geneset000023422;geneset000024163;geneset000130390;geneset000133183;geneset000242894;geneset000247871;geneset000250682;geneset000257841;geneset000263416;geneset000267814;geneset000279686;geneset000282672;geneset000320214;geneset000353482;geneset000353483;geneset000354888;geneset000368316;geneset000372075;geneset000467173;geneset000481139;geneset000496391;geneset000502310;geneset0…
K01622	fructose 1,6-bisphosphate aldolase/phosphatase	geneset001962368
K01623	fructose-bisphosphate aldolase, class I	geneset000114040;geneset000131762;geneset000143312;geneset000206457;geneset000238718;geneset000238719;geneset000245651;geneset000267785;geneset000296326;geneset000391604;geneset000468498;geneset000480483;geneset000520970;geneset000522157;geneset000546724;geneset000566622;geneset000613469;geneset000615334;geneset000623326;geneset000625522;geneset000662510;geneset000686882;geneset000726724;geneset0…
K01624	fructose-bisphosphate aldolase, class II	geneset000021148;geneset000028897;geneset000029103;geneset000031167;geneset000038081;geneset000130470;geneset000132479;geneset000140232;geneset000150705;geneset000159251;geneset000207948;geneset000232466;geneset000237111;geneset000250876;geneset000256669;geneset000274743;geneset000277374;geneset000283642;geneset000288299;geneset000320593;geneset000333268;geneset000345450;geneset000352007;geneset0…
K01625	2-dehydro-3-deoxyphosphogluconate aldolase / (4S)-4-hydroxy-2-oxoglutarate aldolase	geneset000040179;geneset000091963;geneset000109707;geneset000127909;geneset000157962;geneset000221316;geneset000238273;geneset000246276;geneset000259312;geneset000265326;geneset000358958;geneset000371360;geneset000445728;geneset000462582;geneset000480019;geneset000498024;geneset000505092;geneset000523399;geneset000531753;geneset000599285;geneset000602050;geneset000611622;geneset000631409;geneset0…
K01626	3-deoxy-7-phosphoheptulonate synthase	geneset000013477;geneset000027340;geneset000110567;geneset000110824;geneset000111095;geneset000114529;geneset000119243;geneset000121318;geneset000123436;geneset000124269;geneset000132123;geneset000132269;geneset000195384;geneset000220369;geneset000232987;geneset000239762;geneset000269157;geneset000272957;geneset000274796;geneset000286554;geneset000291831;geneset000309764;geneset000318438;geneset0…
K01627	2-dehydro-3-deoxyphosphooctonate aldolase (KDO 8-P synthase)	geneset000013240;geneset000014252;geneset000018860;geneset000033661;geneset000090486;geneset000097194;geneset000103874;geneset000132319;geneset000157323;geneset000179336;geneset000232744;geneset000236193;geneset000254514;geneset000280521;geneset000304984;geneset000362447;geneset000365869;geneset000387682;geneset000393327;geneset000427334;geneset000434520;geneset000463227;geneset000471800;geneset0…
K01628	L-fuculose-phosphate aldolase	geneset000000565;geneset000005311;geneset000036834;geneset000088390;geneset000100819;geneset000142217;geneset000245083;geneset000263824;geneset000399935;geneset000418488;geneset000457147;geneset000461225;geneset000481502;geneset000497395;geneset000511818;geneset000523860;geneset000534155;geneset000645845;geneset000744770;geneset000746456;geneset000751512;geneset000760193;geneset001039997;geneset0…
K01629	rhamnulose-1-phosphate aldolase	geneset000747233;geneset001335561;geneset001488583
K01630	2-dehydro-3-deoxyglucarate aldolase	geneset000114204;geneset000364038;geneset000366039;geneset000379562;geneset000735139;geneset000743778;geneset000765878;geneset000777267;geneset000871130;geneset001002755;geneset001138160;geneset001652033
K01631	2-dehydro-3-deoxyphosphogalactonate aldolase	geneset000009505;geneset000053466;geneset000127452;geneset000260243;geneset000271713;geneset000364997;geneset000374539;geneset000663982;geneset000748279;geneset001017518;geneset001246579;geneset001475432;geneset001500241;geneset001634005;geneset001723140;geneset001897942;geneset001911970;geneset001946563
K01633	dihydroneopterin aldolase / 7,8-dihydroneopterin epimerase	geneset000006461;geneset000013505;geneset000019813;geneset000139580;geneset000250797;geneset000255341;geneset000258378;geneset000270057;geneset000284126;geneset000291701;geneset000313419;geneset000327418;geneset000328437;geneset000470628;geneset000499798;geneset000536170;geneset000573277;geneset000628979;geneset000630222;geneset000635325;geneset000651437;geneset000652908;geneset000718211;geneset0…
K01634	sphinganine-1-phosphate aldolase	geneset000027578;geneset000027579;geneset000131413;geneset000142635;geneset000381216;geneset001428399;geneset001771990
K01635	tagatose 1,6-diphosphate aldolase	geneset001352544;geneset001601590;geneset001806299;geneset001887360
K01637	isocitrate lyase	geneset000003434;geneset000005826;geneset000010001;geneset000031617;geneset000065568;geneset000075228;geneset000101755;geneset000109388;geneset000111502;geneset000119001;geneset000124095;geneset000124096;geneset000137078;geneset000137296;geneset000140690;geneset000159119;geneset000167341;geneset000209470;geneset000237456;geneset000243736;geneset000247482;geneset000259459;geneset000260474;geneset0…
K01638	malate synthase	geneset000003084;geneset000005827;geneset000008899;geneset000016909;geneset000031759;geneset000096398;geneset000105230;geneset000106534;geneset000106961;geneset000109927;geneset000134901;geneset000136969;geneset000208201;geneset000221659;geneset000248363;geneset000279149;geneset000305430;geneset000321449;geneset000328319;geneset000348421;geneset000373962;geneset000379587;geneset000386267;geneset0…
K01639	N-acetylneuraminate lyase	geneset000585884;geneset000585885;geneset000713218;geneset000870755;geneset000954441;geneset001018339;geneset001211569;geneset001221155;geneset001390255;geneset001578253;geneset001832233;geneset002010256
K01640	hydroxymethylglutaryl-CoA lyase	geneset000001710;geneset000005674;geneset000025081;geneset000058342;geneset000111580;geneset000117696;geneset000150630;geneset000166030;geneset000188740;geneset000194436;geneset000250916;geneset000261427;geneset000263126;geneset000296667;geneset000363372;geneset000365931;geneset000368990;geneset000386357;geneset000420795;geneset000449828;geneset000470144;geneset000479926;geneset000486697;geneset0…
K01641	hydroxymethylglutaryl-CoA synthase	geneset000231310;geneset000287726;geneset000293988;geneset000495765;geneset000521840;geneset000642201;geneset001134436;geneset001162950;geneset001180553;geneset001489018;geneset001557291;geneset001601481;geneset001622050;geneset001622051;geneset001796229;geneset001903360;geneset001980905
K01643	citrate lyase subunit alpha / citrate CoA-transferase	geneset000017064;geneset000258318;geneset000599119;geneset000642925;geneset000996776;geneset001084367;geneset001168540;geneset001395855;geneset001506152;geneset001599802;geneset001638013;geneset001638722;geneset001711547;geneset001951793
K01644	citrate lyase subunit beta / citryl-CoA lyase	geneset000023175;geneset000024270;geneset000082432;geneset000087818;geneset000110982;geneset000115669;geneset000246479;geneset000255390;geneset000260112;geneset000287429;geneset000366139;geneset000368068;geneset000378734;geneset000379552;geneset000399079;geneset000494192;geneset000642924;geneset000652505;geneset000714405;geneset000746256;geneset000761490;geneset000794625;geneset000813828;geneset0…
K01646	citrate lyase subunit gamma (acyl carrier protein)	geneset000391875;geneset000453268;geneset000642923;geneset001816951
K01647	citrate synthase	geneset000013554;geneset000015238;geneset000017976;geneset000025734;geneset000034255;geneset000057836;geneset000068313;geneset000088990;geneset000106078;geneset000107396;geneset000108248;geneset000115319;geneset000126473;geneset000131214;geneset000131898;geneset000131964;geneset000138726;geneset000138736;geneset000144836;geneset000152199;geneset000166510;geneset000180215;geneset000203573;geneset0…
K01648	ATP citrate (pro-S)-lyase	geneset000645477;geneset000645478;geneset000645479;geneset000645482;geneset001304173;geneset001446469
K01649	2-isopropylmalate synthase	geneset000000613;geneset000014271;geneset000014547;geneset000016186;geneset000026193;geneset000026262;geneset000028615;geneset000029988;geneset000050419;geneset000060439;geneset000071296;geneset000089256;geneset000091344;geneset000092182;geneset000092552;geneset000094011;geneset000099284;geneset000103480;geneset000108495;geneset000113741;geneset000125449;geneset000130114;geneset000131357;geneset0…
K01652	acetolactate synthase I/II/III large subunit	geneset000002229;geneset000004287;geneset000010933;geneset000011834;geneset000017154;geneset000017980;geneset000019263;geneset000019890;geneset000023872;geneset000025073;geneset000029256;geneset000029391;geneset000036319;geneset000066248;geneset000067143;geneset000067868;geneset000069577;geneset000088445;geneset000093295;geneset000093354;geneset000095942;geneset000101615;geneset000102152;geneset0…
K01653	acetolactate synthase I/III small subunit	geneset000001939;geneset000041389;geneset000044091;geneset000092305;geneset000169872;geneset000233993;geneset000236814;geneset000265959;geneset000274136;geneset000351058;geneset000384203;geneset000390906;geneset000400645;geneset000407435;geneset000410453;geneset000420186;geneset000497490;geneset000503483;geneset000507747;geneset000525657;geneset000602271;geneset000655656;geneset000667564;geneset0…
K01654	N-acetylneuraminate synthase	geneset000020345;geneset000086750;geneset000091982;geneset000099792;geneset000231539;geneset000233545;geneset000234230;geneset000239136;geneset000242898;geneset000275133;geneset000293976;geneset000347099;geneset000353563;geneset000356989;geneset000465585;geneset000467236;geneset000469488;geneset000506000;geneset000512986;geneset000515139;geneset000582325;geneset000588777;geneset000602289;geneset0…
K01655	homocitrate synthase	geneset000114702;geneset000871453;geneset001243298;geneset001939562
K01657	anthranilate synthase component I	geneset000005026;geneset000006470;geneset000019469;geneset000026270;geneset000091619;geneset000095977;geneset000100495;geneset000119502;geneset000123744;geneset000131031;geneset000135819;geneset000138334;geneset000153837;geneset000166890;geneset000170201;geneset000174599;geneset000175997;geneset000206011;geneset000222725;geneset000228464;geneset000236266;geneset000250262;geneset000251334;geneset0…
K01658	anthranilate synthase component II	geneset000005025;geneset000019143;geneset000023309;geneset000034543;geneset000092284;geneset000148202;geneset000187785;geneset000222726;geneset000233636;geneset000247990;geneset000250358;geneset000274032;geneset000286580;geneset000291163;geneset000369101;geneset000436629;geneset000510141;geneset000605019;geneset000625372;geneset000647197;geneset000673867;geneset000700279;geneset000812337;geneset0…
K01659	2-methylcitrate synthase	geneset000034535;geneset000036024;geneset000046213;geneset000114550;geneset000216201;geneset000232602;geneset000262728;geneset000275486;geneset000375192;geneset000381252;geneset000383710;geneset000383846;geneset000561897;geneset000675827;geneset000774464;geneset000800645;geneset000872322;geneset000925617;geneset000939012;geneset001008032;geneset001010334;geneset001014308;geneset001264901;geneset0…
K01661	naphthoate synthase	geneset000094260;geneset000130636;geneset000236934;geneset000320353;geneset000352802;geneset000376177;geneset000404987;geneset000471316;geneset000473187;geneset000502613;geneset000514176;geneset000645937;geneset000723426;geneset000739513;geneset000758502;geneset000764487;geneset000810124;geneset000865551;geneset000866801;geneset000928490;geneset001024457;geneset001127598;geneset001264397;geneset0…
K01662	1-deoxy-D-xylulose-5-phosphate synthase	geneset000005000;geneset000018969;geneset000021853;geneset000023685;geneset000024766;geneset000050560;geneset000051233;geneset000058378;geneset000060088;geneset000074202;geneset000088831;geneset000098181;geneset000113324;geneset000115189;geneset000125583;geneset000150648;geneset000162192;geneset000211432;geneset000212293;geneset000228846;geneset000240392;geneset000246351;geneset000257944;geneset0…
K01663	glutamine amidotransferase / cyclase	geneset001016639;geneset001016640
K01664	para-aminobenzoate synthetase component II	geneset000022354;geneset000058915;geneset000087513;geneset000196744;geneset000234259;geneset000348442;geneset000368437;geneset000369354;geneset000399796;geneset000433644;geneset000545256;geneset000604155;geneset000652077;geneset000718982;geneset000721689;geneset000855092;geneset000855886;geneset000861339;geneset000887278;geneset000986448;geneset001025505;geneset001027071;geneset001122773;geneset0…
K01665	para-aminobenzoate synthetase component I	geneset000055853;geneset000074793;geneset000104219;geneset000186569;geneset000209839;geneset000235631;geneset000237737;geneset000252948;geneset000262580;geneset000271441;geneset000274031;geneset000277192;geneset000307137;geneset000312120;geneset000312551;geneset000317515;geneset000349634;geneset000353350;geneset000367588;geneset000369353;geneset000372583;geneset000405027;geneset000426972;geneset0…
K01666	4-hydroxy 2-oxovalerate aldolase	geneset000018537;geneset000087756;geneset000346699;geneset000347957;geneset000375821;geneset000597932;geneset000602145;geneset000626347;geneset000642818;geneset000657351;geneset000877392;geneset001135603;geneset001190148;geneset001211613;geneset001220458;geneset001230534;geneset001234799;geneset001383078;geneset001496169;geneset001528661;geneset001561714;geneset001584834;geneset001809210;geneset0…
K01667	tryptophanase	geneset000537879;geneset000643848;geneset000752345;geneset000865999;geneset001345054;geneset001815353
K01668	tyrosine phenol-lyase	geneset000131893;geneset000402007
K01669	deoxyribodipyrimidine photo-lyase	geneset000019991;geneset000020744;geneset000022023;geneset000026485;geneset000032848;geneset000038554;geneset000056481;geneset000057425;geneset000091852;geneset000091918;geneset000092922;geneset000093069;geneset000093178;geneset000095078;geneset000095516;geneset000097589;geneset000105897;geneset000112718;geneset000119274;geneset000130656;geneset000135135;geneset000136498;geneset000174543;geneset0…
K01671	sulfofructosephosphate aldolase	geneset001030342;geneset001632933;geneset001632934;geneset001761006
K01673	carbonic anhydrase	geneset000000387;geneset000005760;geneset000014684;geneset000019742;geneset000025932;geneset000065752;geneset000121247;geneset000125243;geneset000126841;geneset000212016;geneset000241502;geneset000242986;geneset000250775;geneset000250780;geneset000255485;geneset000279808;geneset000285069;geneset000290930;geneset000292249;geneset000373304;geneset000392437;geneset000427095;geneset000442109;geneset0…
K01674	carbonic anhydrase	geneset000103978;geneset000126309;geneset000158562;geneset000181622;geneset000271559;geneset000312853;geneset000346382;geneset000391987;geneset000396990;geneset000708883;geneset000740584;geneset000794033;geneset000905174;geneset001022395;geneset001043509;geneset001055307;geneset001091749;geneset001153923;geneset001394124;geneset001495719;geneset001539693;geneset001807251;geneset001865708;geneset0…
K01676	fumarate hydratase, class I	geneset000007806;geneset000120233;geneset000139149;geneset000139268;geneset000166433;geneset000168002;geneset000245342;geneset000249019;geneset000259868;geneset000314959;geneset000353503;geneset000372073;geneset000372810;geneset000382170;geneset000396546;geneset000401147;geneset000435265;geneset000469086;geneset000491917;geneset000492216;geneset000543603;geneset000558493;geneset000575877;geneset0…
K01677	fumarate hydratase subunit alpha	geneset000086794;geneset000185252;geneset001117916;geneset001469246
K01678	fumarate hydratase subunit beta	geneset000325535;geneset001117917;geneset001753258
K01679	fumarate hydratase, class II	geneset000010042;geneset000014819;geneset000015034;geneset000017786;geneset000035698;geneset000058185;geneset000061611;geneset000080225;geneset000097544;geneset000112049;geneset000113730;geneset000122382;geneset000130105;geneset000160924;geneset000179132;geneset000225750;geneset000244872;geneset000271245;geneset000276914;geneset000288425;geneset000303266;geneset000320823;geneset000353322;geneset0…
K01681	aconitate hydratase	geneset000005137;geneset000007695;geneset000009189;geneset000023011;geneset000031321;geneset000034147;geneset000038211;geneset000053665;geneset000058571;geneset000059864;geneset000064761;geneset000075308;geneset000080129;geneset000101594;geneset000101928;geneset000112363;geneset000117150;geneset000119690;geneset000127573;geneset000165459;geneset000165914;geneset000168649;geneset000170426;geneset0…
K01682	aconitate hydratase 2 / 2-methylisocitrate dehydratase	geneset000071559;geneset000086761;geneset000090205;geneset000093249;geneset000111054;geneset000113585;geneset000119064;geneset000130097;geneset000136848;geneset000156682;geneset000191020;geneset000193489;geneset000210638;geneset000228023;geneset000234623;geneset000238262;geneset000240921;geneset000241230;geneset000244350;geneset000253018;geneset000253121;geneset000259774;geneset000267220;geneset0…
K01684	galactonate dehydratase	geneset000003175;geneset000058957;geneset000108522;geneset000278497;geneset000364996;geneset000367752;geneset000375313;geneset000386352;geneset000474761;geneset000477304;geneset000622201;geneset000629608;geneset000738993;geneset000740156;geneset000750723;geneset000867591;geneset000873841;geneset000879813;geneset000883377;geneset000900889;geneset000925353;geneset001011504;geneset001017519;geneset0…
K01685	altronate hydrolase	geneset000048999;geneset000188654;geneset000279836;geneset000336573;geneset000336706;geneset000340991;geneset000393064;geneset000443730;geneset000461556;geneset000591005;geneset000635109;geneset000732019;geneset000741536;geneset000744521;geneset000755160;geneset000770503;geneset000781355;geneset000846722;geneset000847895;geneset000848760;geneset000900316;geneset000997484;geneset001085333;geneset0…
K01686	mannonate dehydratase	geneset000100673;geneset000103240;geneset000123455;geneset000277194;geneset000345987;geneset000380728;geneset000383219;geneset000397746;geneset000608736;geneset000615236;geneset000632240;geneset000939651;geneset000997854;geneset001017750;geneset001071170;geneset001134561;geneset001138632;geneset001138864;geneset001153690;geneset001160188;geneset001236294;geneset001334248;geneset001545971;geneset0…
K01687	dihydroxy-acid dehydratase	geneset000000542;geneset000004865;geneset000009547;geneset000010670;geneset000011044;geneset000011337;geneset000011491;geneset000012427;geneset000013480;geneset000013812;geneset000020166;geneset000024447;geneset000025172;geneset000030135;geneset000031549;geneset000032552;geneset000039300;geneset000039753;geneset000060813;geneset000087422;geneset000087423;geneset000093300;geneset000104894;geneset0…
K01689	enolase	geneset000004210;geneset000014750;geneset000015488;geneset000030972;geneset000043348;geneset000067459;geneset000069818;geneset000091029;geneset000102888;geneset000110716;geneset000115276;geneset000115436;geneset000115695;geneset000116028;geneset000136968;geneset000140806;geneset000158401;geneset000158909;geneset000219647;geneset000221484;geneset000240877;geneset000254366;geneset000258793;geneset0…
K01690	phosphogluconate dehydratase	geneset000010719;geneset000058288;geneset000118563;geneset000132768;geneset000246277;geneset000255444;geneset000345391;geneset000371361;geneset000373749;geneset000513800;geneset000555863;geneset000598509;geneset000635180;geneset000667970;geneset000702595;geneset000744809;geneset000750155;geneset000750323;geneset000750743;geneset000783515;geneset000896728;geneset000951087;geneset001013812;geneset0…
K01692	enoyl-CoA hydratase	geneset000002429;geneset000005921;geneset000008422;geneset000016237;geneset000016830;geneset000045569;geneset000067209;geneset000085126;geneset000091238;geneset000093695;geneset000111434;geneset000130188;geneset000136726;geneset000156652;geneset000175826;geneset000185302;geneset000186497;geneset000246423;geneset000261727;geneset000263579;geneset000263580;geneset000271045;geneset000353516;geneset0…
K01693	imidazoleglycerol-phosphate dehydratase	geneset000001570;geneset000016136;geneset000026034;geneset000029462;geneset000083217;geneset000091992;geneset000095246;geneset000113516;geneset000113820;geneset000115269;geneset000131186;geneset000210039;geneset000223246;geneset000241780;geneset000265933;geneset000271084;geneset000272186;geneset000361902;geneset000457063;geneset000466626;geneset000469588;geneset000490773;geneset000512164;geneset0…
K01694	tryptophan synthase	geneset000129018;geneset000629396;geneset000652120;geneset001040052;geneset001368955;geneset001389102;geneset001505468
K01695	tryptophan synthase alpha chain	geneset000000725;geneset000001021;geneset000011033;geneset000034013;geneset000065127;geneset000090974;geneset000094597;geneset000108875;geneset000138038;geneset000169320;geneset000261964;geneset000262510;geneset000264386;geneset000267234;geneset000270333;geneset000320831;geneset000372029;geneset000377999;geneset000393691;geneset000395413;geneset000396113;geneset000418396;geneset000449289;geneset0…
K01696	tryptophan synthase beta chain	geneset000000724;geneset000005021;geneset000044120;geneset000077871;geneset000096027;geneset000098652;geneset000098658;geneset000115407;geneset000121289;geneset000123482;geneset000131218;geneset000191028;geneset000202980;geneset000214240;geneset000233066;geneset000243990;geneset000308500;geneset000319516;geneset000325671;geneset000334941;geneset000339006;geneset000349023;geneset000349772;geneset0…
K01697	cystathionine beta-synthase	geneset000000513;geneset000002681;geneset000006218;geneset000034530;geneset000052853;geneset000080646;geneset000092526;geneset000111671;geneset000138496;geneset000143661;geneset000246981;geneset000263573;geneset000281552;geneset000348494;geneset000363584;geneset000388543;geneset000388978;geneset000411807;geneset000500723;geneset000512099;geneset000555198;geneset000591420;geneset000613482;geneset0…
K01698	porphobilinogen synthase	geneset000005886;geneset000008948;geneset000009483;geneset000019931;geneset000024590;geneset000031813;geneset000045432;geneset000062764;geneset000074310;geneset000086920;geneset000093610;geneset000101592;geneset000109467;geneset000110944;geneset000129378;geneset000132055;geneset000133517;geneset000198635;geneset000213575;geneset000227941;geneset000235002;geneset000239666;geneset000240679;geneset0…
K01699	propanediol dehydratase large subunit	geneset000914990;geneset000980770;geneset001165531;geneset001280607;geneset001343759;geneset001389665;geneset001534801;geneset001960520
K01702	3-isopropylmalate dehydratase	geneset001792466
K01703	3-isopropylmalate/(R)-2-methylmalate dehydratase large subunit	geneset000007565;geneset000008096;geneset000017486;geneset000032534;geneset000038214;geneset000056636;geneset000057180;geneset000071059;geneset000084032;geneset000092139;geneset000092650;geneset000101276;geneset000111173;geneset000111675;geneset000131066;geneset000147233;geneset000160629;geneset000214098;geneset000239532;geneset000257615;geneset000263484;geneset000264534;geneset000270833;geneset0…
K01704	3-isopropylmalate/(R)-2-methylmalate dehydratase small subunit	geneset000007543;geneset000097405;geneset000111456;geneset000113315;geneset000137567;geneset000137740;geneset000182584;geneset000224987;geneset000264535;geneset000352639;geneset000352966;geneset000353844;geneset000366955;geneset000372542;geneset000388890;geneset000404920;geneset000411719;geneset000437641;geneset000501703;geneset000511849;geneset000514499;geneset000515689;geneset000530522;geneset0…
K01705	homoaconitate hydratase	geneset001163005;geneset001243368;geneset001364173;geneset001920635
K01706	glucarate dehydratase	geneset000065241;geneset000248018;geneset000253139;geneset000436236;geneset000568835;geneset000743399;geneset000827321;geneset001343281;geneset001493746;geneset001631175;geneset001636200
K01707	5-dehydro-4-deoxyglucarate dehydratase	geneset000033692;geneset000699971;geneset000821995;geneset000866554;geneset001040606;geneset001142051;geneset001368261;geneset001776014;geneset001969677;geneset002006272
K01708	galactarate dehydratase	geneset000010273;geneset000374625;geneset000404378;geneset000460835;geneset000507155;geneset000629380;geneset000824373;geneset000867474;geneset000934325;geneset001084736;geneset001142052;geneset001185707;geneset001549246;geneset001640525;geneset001713850;geneset001736176;geneset002007633
K01709	CDP-glucose 4,6-dehydratase	geneset000013107;geneset000231832;geneset000279690;geneset000378574;geneset000439909;geneset000461816;geneset000462287;geneset000462548;geneset000490978;geneset000628212;geneset000682253;geneset000848156;geneset001117626;geneset001210748;geneset001227081;geneset001231995;geneset001382332;geneset001407398;geneset001470269;geneset001604620;geneset001615383;geneset001618687;geneset001626891;geneset0…
K01710	dTDP-glucose 4,6-dehydratase	geneset000000493;geneset000014101;geneset000023725;geneset000027678;geneset000038295;geneset000039071;geneset000049371;geneset000061567;geneset000086275;geneset000086372;geneset000086759;geneset000086840;geneset000086982;geneset000087449;geneset000087716;geneset000087947;geneset000088043;geneset000088144;geneset000088274;geneset000088277;geneset000097355;geneset000097786;geneset000100440;geneset0…
K01711	GDPmannose 4,6-dehydratase	geneset000000129;geneset000040531;geneset000062703;geneset000086451;geneset000087197;geneset000087465;geneset000087925;geneset000092162;geneset000092937;geneset000097860;geneset000100801;geneset000124840;geneset000124841;geneset000130533;geneset000130914;geneset000131036;geneset000158465;geneset000230619;geneset000230888;geneset000231189;geneset000231263;geneset000231554;geneset000232919;geneset0…
K01712	urocanate hydratase	geneset000009708;geneset000017466;geneset000020878;geneset000058945;geneset000083952;geneset000110273;geneset000110374;geneset000126395;geneset000163992;geneset000245213;geneset000254308;geneset000272603;geneset000293789;geneset000296583;geneset000318210;geneset000344104;geneset000378187;geneset000379724;geneset000404166;geneset000413506;geneset000436394;geneset000450273;geneset000476512;geneset0…
K01713	cyclohexadienyl dehydratase	geneset000177565;geneset000843225;geneset001788129
K01714	4-hydroxy-tetrahydrodipicolinate synthase	geneset000005310;geneset000021202;geneset000039307;geneset000051936;geneset000097606;geneset000103722;geneset000110927;geneset000111821;geneset000113230;geneset000125793;geneset000127367;geneset000135786;geneset000138533;geneset000141038;geneset000189780;geneset000196227;geneset000228439;geneset000234701;geneset000237620;geneset000244428;geneset000248395;geneset000256192;geneset000259585;geneset0…
K01715	enoyl-CoA hydratase	geneset000056074;geneset000092004;geneset000114538;geneset000132529;geneset000213977;geneset000245107;geneset000248011;geneset000323281;geneset000362688;geneset000381383;geneset000387658;geneset000424544;geneset000477568;geneset000495720;geneset000497506;geneset000499879;geneset000669099;geneset000679891;geneset000681966;geneset000740535;geneset000740536;geneset000872128;geneset000881183;geneset0…
K01716	3-hydroxyacyl-[acyl-carrier protein] dehydratase / trans-2-decenoyl-[acyl-carrier protein] isomerase [EC:4.2.1.59 5.3.3.14]	geneset000006027;geneset000039325;geneset000059474;geneset000116531;geneset000124387;geneset000268195;geneset000327317;geneset000373808;geneset000378065;geneset000402385;geneset000435989;geneset000484293;geneset000503518;geneset000600840;geneset000629217;geneset000653840;geneset000719738;geneset000760795;geneset000768205;geneset000815334;geneset001070878;geneset001141933;geneset001149869;geneset0…
K01719	uroporphyrinogen-III synthase	geneset000006994;geneset000025429;geneset000025488;geneset000029154;geneset000029608;geneset000031233;geneset000095707;geneset000121267;geneset000125520;geneset000131380;geneset000146352;geneset000152274;geneset000172673;geneset000174261;geneset000181758;geneset000235419;geneset000236463;geneset000240800;geneset000250713;geneset000268880;geneset000293172;geneset000293325;geneset000321437;geneset0…
K01720	2-methylcitrate dehydratase	geneset000111053;geneset000114559;geneset000126642;geneset000152880;geneset000370331;geneset000486182;geneset000490564;geneset000517657;geneset000648783;geneset000688985;geneset000736674;geneset000748523;geneset000760203;geneset000866539;geneset000882365;geneset000887414;geneset000903989;geneset000927942;geneset001005209;geneset001014309;geneset001030809;geneset001030810;geneset001034876;geneset0…
K01721	nitrile hydratase subunit alpha	geneset000266031;geneset000607172;geneset001235697;geneset001412688;geneset001440913;geneset001788249;geneset002009678
K01724	4a-hydroxytetrahydrobiopterin dehydratase	geneset000007658;geneset000019645;geneset000069241;geneset000076205;geneset000082646;geneset000113137;geneset000116840;geneset000124700;geneset000160406;geneset000169642;geneset000172660;geneset000177749;geneset000233530;geneset000392334;geneset000400051;geneset000503098;geneset000540033;geneset000575003;geneset000616388;geneset000641945;geneset000646733;geneset000673118;geneset000750090;geneset0…
K01725	cyanate lyase	geneset000252749;geneset000349692;geneset000349940;geneset000381455;geneset000400883;geneset000427378;geneset000517125;geneset000605771;geneset000606502;geneset000717215;geneset000851260;geneset000854707;geneset000989499;geneset000991763;geneset000992427;geneset000994936;geneset001127741;geneset001164207;geneset001215648;geneset001215753;geneset001238639;geneset001263186;geneset001263442;geneset0…
K01728	pectate lyase	geneset000003364;geneset000003365;geneset000011447;geneset000110253;geneset000894915;geneset001152905;geneset001181048;geneset001486060;geneset001643652;geneset001643653
K01729	poly(beta-D-mannuronate) lyase	geneset000111334;geneset000363109;geneset000377006;geneset000484411;geneset000857632;geneset000898780;geneset001138218;geneset001234474;geneset001373369;geneset001448955;geneset001490140;geneset001510276;geneset001943408
K01730	oligogalacturonide lyase	geneset000256968;geneset000730366;geneset000874841;geneset001805863
K01732	pectin lyase	geneset000026216;geneset000026217;geneset000510220;geneset000510221
K01733	threonine synthase	geneset000004041;geneset000005433;geneset000007833;geneset000019015;geneset000019102;geneset000040834;geneset000055784;geneset000088822;geneset000095219;geneset000106977;geneset000111078;geneset000111571;geneset000118523;geneset000129215;geneset000132208;geneset000142352;geneset000149989;geneset000184775;geneset000190511;geneset000221610;geneset000249407;geneset000249412;geneset000264967;geneset0…
K01734	methylglyoxal synthase	geneset000070135;geneset000094846;geneset000115274;geneset000124226;geneset000178630;geneset000235562;geneset000275702;geneset000379702;geneset000509244;geneset000584486;geneset000601171;geneset000608053;geneset000857062;geneset000891183;geneset000912961;geneset001011073;geneset001114105;geneset001119559;geneset001265080;geneset001559996;geneset001603576;geneset001683608;geneset001722633;geneset0…
K01735	3-dehydroquinate synthase	geneset000007078;geneset000016817;geneset000020094;geneset000028277;geneset000034729;geneset000044830;geneset000049751;geneset000094498;geneset000099562;geneset000112728;geneset000126091;geneset000134457;geneset000137382;geneset000149847;geneset000207065;geneset000234157;geneset000266391;geneset000269545;geneset000275492;geneset000278161;geneset000283768;geneset000299869;geneset000327987;geneset0…
K01736	chorismate synthase	geneset000001155;geneset000011818;geneset000014232;geneset000014692;geneset000018019;geneset000027347;geneset000047858;geneset000089972;geneset000091369;geneset000094249;geneset000094258;geneset000103055;geneset000125259;geneset000129585;geneset000131530;geneset000138790;geneset000149355;geneset000161655;geneset000226697;geneset000238275;geneset000238426;geneset000274828;geneset000277331;geneset0…
K01737	6-pyruvoyltetrahydropterin/6-carboxytetrahydropterin synthase	geneset000004947;geneset000025178;geneset000026466;geneset000031812;geneset000046668;geneset000094404;geneset000105098;geneset000125258;geneset000126852;geneset000131863;geneset000133518;geneset000212259;geneset000213030;geneset000225623;geneset000235048;geneset000240783;geneset000242182;geneset000245952;geneset000250565;geneset000251922;geneset000256200;geneset000269456;geneset000286207;geneset0…
K01738	cysteine synthase A	geneset000010520;geneset000022630;geneset000028778;geneset000031604;geneset000056385;geneset000057328;geneset000076228;geneset000091912;geneset000092955;geneset000094290;geneset000103641;geneset000128434;geneset000136058;geneset000180038;geneset000215809;geneset000234859;geneset000241837;geneset000252794;geneset000254065;geneset000272466;geneset000273681;geneset000275862;geneset000278790;geneset0…
K01739	cystathionine gamma-synthase	geneset000009513;geneset000094478;geneset000098979;geneset000114585;geneset000121652;geneset000125935;geneset000128262;geneset000173895;geneset000184239;geneset000236789;geneset000260762;geneset000263571;geneset000275801;geneset000275802;geneset000295860;geneset000343548;geneset000352775;geneset000352875;geneset000357513;geneset000358807;geneset000374848;geneset000464544;geneset000466740;geneset0…
K01740	O-acetylhomoserine (thiol)-lyase	geneset000003824;geneset000033117;geneset000057316;geneset000066708;geneset000067826;geneset000083328;geneset000091697;geneset000104619;geneset000110156;geneset000116483;geneset000132095;geneset000132299;geneset000141583;geneset000160168;geneset000229449;geneset000235628;geneset000239911;geneset000248192;geneset000249291;geneset000249749;geneset000251224;geneset000254879;geneset000258154;geneset0…
K01741	DNA-(apurinic or apyrimidinic site) lyase	geneset000374888
K01744	aspartate ammonia-lyase	geneset000003383;geneset000027833;geneset000030317;geneset000037658;geneset000072249;geneset000081228;geneset000141720;geneset000144834;geneset000149443;geneset000210928;geneset000287283;geneset000307184;geneset000367069;geneset000373983;geneset000378524;geneset000384265;geneset000393406;geneset000442586;geneset000495920;geneset000531077;geneset000620780;geneset000655354;geneset000660747;geneset0…
K01745	histidine ammonia-lyase	geneset000001617;geneset000009533;geneset000011298;geneset000015251;geneset000022475;geneset000034681;geneset000035056;geneset000043857;geneset000108144;geneset000152763;geneset000212631;geneset000251690;geneset000277548;geneset000292712;geneset000299024;geneset000320153;geneset000322484;geneset000348403;geneset000363684;geneset000404201;geneset000413509;geneset000445083;geneset000450272;geneset0…
K01746	formiminotetrahydrofolate cyclodeaminase	geneset001380949
K01749	hydroxymethylbilane synthase	geneset000000394;geneset000004815;geneset000027308;geneset000121259;geneset000125986;geneset000137692;geneset000153346;geneset000229307;geneset000239870;geneset000249283;geneset000250712;geneset000258043;geneset000352549;geneset000353913;geneset000360825;geneset000381122;geneset000389838;geneset000399689;geneset000401139;geneset000402444;geneset000437187;geneset000441520;geneset000450997;geneset0…
K01750	ornithine cyclodeaminase	geneset000009128;geneset000015066;geneset000038708;geneset000065410;geneset000068188;geneset000083151;geneset000084616;geneset000115840;geneset000158312;geneset000178859;geneset000200877;geneset000212284;geneset000246814;geneset000254736;geneset000265109;geneset000294358;geneset000319087;geneset000327373;geneset000330534;geneset000354531;geneset000366084;geneset000376770;geneset000379390;geneset0…
K01751	diaminopropionate ammonia-lyase	geneset000222008;geneset000862159;geneset001168820;geneset001209550;geneset001345013;geneset001359923;geneset001505130;geneset001533470;geneset001603723;geneset001894973
K01752	L-serine dehydratase	geneset000002452;geneset000015811;geneset000026338;geneset000032595;geneset000033754;geneset000062750;geneset000079516;geneset000084385;geneset000103708;geneset000107298;geneset000125781;geneset000136552;geneset000137770;geneset000167458;geneset000192233;geneset000210127;geneset000247649;geneset000251263;geneset000270683;geneset000290515;geneset000301326;geneset000314365;geneset000329960;geneset0…
K01753	D-serine dehydratase	geneset000106962;geneset000114795;geneset000129016;geneset000347949;geneset000370435;geneset000374390;geneset000380321;geneset000431232;geneset000462831;geneset000617689;geneset000738683;geneset000827480;geneset000848365;geneset000908111;geneset001000987;geneset001120552;geneset001146914;geneset001211625;geneset001248339;geneset001371516;geneset001372373;geneset001469870;geneset001473406;geneset0…
K01754	threonine dehydratase	geneset000003693;geneset000005683;geneset000007162;geneset000013920;geneset000016361;geneset000024545;geneset000025473;geneset000025615;geneset000028347;geneset000028959;geneset000053373;geneset000058286;geneset000060827;geneset000061625;geneset000106371;geneset000108849;geneset000110826;geneset000113152;geneset000113505;geneset000115786;geneset000132218;geneset000135816;geneset000145364;geneset0…
K01755	argininosuccinate lyase	geneset000012496;geneset000012516;geneset000013331;geneset000023333;geneset000033032;geneset000062781;geneset000092618;geneset000101410;geneset000105044;geneset000105711;geneset000111327;geneset000111328;geneset000116113;geneset000117680;geneset000119483;geneset000127681;geneset000127995;geneset000217143;geneset000234397;geneset000234975;geneset000236822;geneset000239563;geneset000241311;geneset0…
K01756	adenylosuccinate lyase	geneset000000777;geneset000003157;geneset000015540;geneset000015620;geneset000027412;geneset000038874;geneset000042517;geneset000061092;geneset000087575;geneset000110801;geneset000114320;geneset000120668;geneset000130746;geneset000133311;geneset000134674;geneset000145178;geneset000146941;geneset000153468;geneset000171249;geneset000176360;geneset000235482;geneset000235760;geneset000235789;geneset0…
K01758	cystathionine gamma-lyase	geneset000002682;geneset000006888;geneset000016580;geneset000089654;geneset000281551;geneset000288233;geneset000479140;geneset000484112;geneset000497886;geneset000525439;geneset000613489;geneset000629865;geneset000630181;geneset000632809;geneset000855396;geneset000874213;geneset000940797;geneset000974971;geneset001009256;geneset001021822;geneset001233129;geneset001247855;geneset001247856;geneset0…
K01759	lactoylglutathione lyase	geneset000011847;geneset000020777;geneset000088242;geneset000114564;geneset000133683;geneset000177936;geneset000197210;geneset000211733;geneset000221632;geneset000326825;geneset000349982;geneset000357219;geneset000397001;geneset000405015;geneset000440033;geneset000443231;geneset000480290;geneset000483540;geneset000486924;geneset000489631;geneset000508198;geneset000513784;geneset000516405;geneset0…
K01760	cystathionine beta-lyase	geneset000003350;geneset000005090;geneset000007130;geneset000019172;geneset000104567;geneset000109349;geneset000111181;geneset000132903;geneset000218262;geneset000231014;geneset000258578;geneset000262454;geneset000285954;geneset000347137;geneset000395237;geneset000396938;geneset000476169;geneset000487253;geneset000489580;geneset000511412;geneset000525510;geneset000525937;geneset000560508;geneset0…
K01761	methionine-gamma-lyase	geneset000008767;geneset000016410;geneset000028490;geneset000126264;geneset000129391;geneset000284387;geneset000370120;geneset000384665;geneset000400031;geneset000559788;geneset000617433;geneset000652018;geneset000660224;geneset000676534;geneset000771526;geneset000868139;geneset000997826;geneset001002864;geneset001012374;geneset001018585;geneset001023653;geneset001110942;geneset001139654;geneset0…
K01764	cytochrome c heme-lyase	geneset000388678;geneset000973279;geneset001074314;geneset001393164;geneset001627137;geneset001935752
K01766	cysteine sulfinate desulfinase	geneset000002435;geneset000368177;geneset000620441;geneset000628844;geneset000939039;geneset001342193;geneset001464730;geneset001574881
K01768	adenylate cyclase	geneset000001235;geneset000006625;geneset000006752;geneset000014691;geneset000020214;geneset000030742;geneset000067681;geneset000068820;geneset000091322;geneset000092460;geneset000093799;geneset000094576;geneset000094872;geneset000100626;geneset000101411;geneset000104346;geneset000107779;geneset000108484;geneset000109117;geneset000111696;geneset000111697;geneset000122799;geneset000131282;geneset0…
K01769	guanylate cyclase, other	geneset000195964;geneset001463132
K01770	2-C-methyl-D-erythritol 2,4-cyclodiphosphate synthase	geneset000008635;geneset000043443;geneset000091172;geneset000104127;geneset000137883;geneset000192630;geneset000240796;geneset000244741;geneset000250768;geneset000348761;geneset000352442;geneset000384229;geneset000419836;geneset000470191;geneset000474120;geneset000474178;geneset000491448;geneset000494958;geneset000495264;geneset000608313;geneset000617335;geneset000641141;geneset000645673;geneset0…
K01771	1-phosphatidylinositol phosphodiesterase	geneset000014569;geneset000073256;geneset000274761;geneset000381377;geneset000574356;geneset000670541;geneset000827271;geneset000830599;geneset000977041;geneset001020481;geneset001113757;geneset001265279;geneset001378736;geneset001409405;geneset001435609;geneset001551959;geneset001682577;geneset002021616
K01772	protoporphyrin/coproporphyrin ferrochelatase	geneset000003648;geneset000004799;geneset000021867;geneset000026497;geneset000027480;geneset000052736;geneset000053914;geneset000095240;geneset000098253;geneset000115705;geneset000121633;geneset000122827;geneset000133306;geneset000197980;geneset000200002;geneset000216499;geneset000229585;geneset000236491;geneset000245652;geneset000276747;geneset000325789;geneset000332713;geneset000350168;geneset0…
K01775	alanine racemase	geneset000011190;geneset000011532;geneset000014142;geneset000021619;geneset000025896;geneset000029938;geneset000061795;geneset000086579;geneset000088773;geneset000093493;geneset000094982;geneset000095645;geneset000100930;geneset000108162;geneset000108989;geneset000112014;geneset000173306;geneset000190876;geneset000233997;geneset000242023;geneset000245176;geneset000249190;geneset000261113;geneset0…
K01776	glutamate racemase	geneset000000392;geneset000009767;geneset000033465;geneset000055779;geneset000107826;geneset000251483;geneset000255763;geneset000280069;geneset000304550;geneset000358635;geneset000361224;geneset000372337;geneset000390831;geneset000392943;geneset000394818;geneset000395752;geneset000407549;geneset000407910;geneset000428274;geneset000448155;geneset000461654;geneset000465947;geneset000466633;geneset0…
K01777	proline racemase	geneset000629566;geneset001535313;geneset001535314;geneset001651326;geneset001890880
K01778	diaminopimelate epimerase	geneset000006497;geneset000011840;geneset000024782;geneset000095718;geneset000102402;geneset000103158;geneset000129023;geneset000135475;geneset000137597;geneset000178550;geneset000218173;geneset000235224;geneset000241897;geneset000248044;geneset000251661;geneset000253207;geneset000253761;geneset000269926;geneset000346339;geneset000352778;geneset000382713;geneset000390117;geneset000390370;geneset0…
K01779	aspartate racemase	geneset000006712;geneset000014531;geneset000020804;geneset000093329;geneset000102465;geneset000163077;geneset000260898;geneset000271582;geneset000370726;geneset000383725;geneset000480088;geneset000629598;geneset000679588;geneset000754434;geneset000867846;geneset000889088;geneset000911942;geneset001003873;geneset001006891;geneset001007843;geneset001011052;geneset001011053;geneset001011749;geneset0…
K01781	mandelate racemase	geneset001623449
K01782	3-hydroxyacyl-CoA dehydrogenase / enoyl-CoA hydratase / 3-hydroxybutyryl-CoA epimerase	geneset000027267;geneset000037147;geneset000079735;geneset000097623;geneset000105285;geneset000115881;geneset000154757;geneset000169988;geneset000187506;geneset000190617;geneset000191778;geneset000244743;geneset000245360;geneset000258947;geneset000278997;geneset000313257;geneset000329859;geneset000363331;geneset000373317;geneset000375019;geneset000377937;geneset000386936;geneset000395548;geneset0…
K01783	ribulose-phosphate 3-epimerase	geneset000006468;geneset000017723;geneset000074328;geneset000095238;geneset000100490;geneset000121396;geneset000124875;geneset000125632;geneset000175963;geneset000213921;geneset000215259;geneset000229534;geneset000237690;geneset000251747;geneset000257448;geneset000268317;geneset000273627;geneset000279787;geneset000283185;geneset000286392;geneset000288165;geneset000290566;geneset000317744;geneset0…
K01784	UDP-glucose 4-epimerase	geneset000000162;geneset000000497;geneset000001017;geneset000003309;geneset000005460;geneset000010713;geneset000011746;geneset000012659;geneset000014146;geneset000015513;geneset000017745;geneset000019124;geneset000022395;geneset000026637;geneset000030205;geneset000031357;geneset000034612;geneset000044150;geneset000055613;geneset000086259;geneset000086428;geneset000086429;geneset000086831;geneset0…
K01785	aldose 1-epimerase	geneset000015150;geneset000022513;geneset000026637;geneset000040290;geneset000053112;geneset000068118;geneset000160005;geneset000202794;geneset000250150;geneset000256279;geneset000264958;geneset000265284;geneset000265833;geneset000271903;geneset000276051;geneset000278204;geneset000289690;geneset000293086;geneset000366425;geneset000371401;geneset000382919;geneset000411706;geneset000466997;geneset0…
K01786	L-ribulose-5-phosphate 4-epimerase	geneset000133526;geneset000971350;geneset000979655;geneset000997396;geneset001187404;geneset001351629;geneset001377806;geneset001752013
K01787	N-acylglucosamine 2-epimerase	geneset000184481;geneset000708144;geneset000921385;geneset000985524;geneset001164887
K01788	N-acylglucosamine-6-phosphate 2-epimerase	geneset000066423;geneset000121414;geneset000135721;geneset000239961;geneset000265000;geneset000271553;geneset000283134;geneset000356692;geneset000394940;geneset000438821;geneset000488263;geneset000509699;geneset000525535;geneset000551548;geneset000636816;geneset000652947;geneset000656455;geneset000895351;geneset000899861;geneset000916984;geneset000982203;geneset001119380;geneset001151986;geneset0…
K01790	dTDP-4-dehydrorhamnose 3,5-epimerase	geneset000000494;geneset000010268;geneset000027677;geneset000032460;geneset000066121;geneset000087582;geneset000087607;geneset000087750;geneset000087788;geneset000088009;geneset000088381;geneset000092063;geneset000094054;geneset000104078;geneset000106682;geneset000118724;geneset000123505;geneset000128783;geneset000133098;geneset000136900;geneset000138051;geneset000141965;geneset000168037;geneset0…
K01791	UDP-N-acetylglucosamine 2-epimerase (non-hydrolysing)	geneset000006687;geneset000015763;geneset000025592;geneset000030175;geneset000031548;geneset000058247;geneset000086219;geneset000086320;geneset000086577;geneset000087155;geneset000087333;geneset000087616;geneset000087782;geneset000088047;geneset000088213;geneset000088272;geneset000088294;geneset000094677;geneset000111507;geneset000139371;geneset000147769;geneset000149033;geneset000231094;geneset0…
K01792	glucose-6-phosphate 1-epimerase	geneset000248943;geneset000251833;geneset000391267;geneset000541681;geneset000614092;geneset001027494;geneset001033616;geneset001163874;geneset001246958;geneset001372083;geneset001434058;geneset001540586;geneset001617294;geneset001783704;geneset001798987;geneset001798988
K01793	heparosan-N-sulfate-glucuronate 5-epimerase	geneset000062542;geneset000972676
K01795	mannuronan 5-epimerase	geneset000307366;geneset000450271;geneset000743814;geneset001138806;geneset001424593
K01796	alpha-methylacyl-CoA racemase	geneset000027406;geneset000072838;geneset000178816;geneset000220279;geneset000383812;geneset000497928;geneset000498080;geneset000627658;geneset000648421;geneset000734156;geneset000741814;geneset000909432;geneset000950945;geneset001014336;geneset001144584;geneset001235355;geneset001244977;geneset001257879;geneset001380353;geneset001568028;geneset001617987;geneset001646305;geneset001646675;geneset0…
K01799	maleate isomerase	geneset000108583;geneset000109619;geneset000132057;geneset000237026;geneset000276043;geneset000500960;geneset000558089;geneset000621246;geneset000648330;geneset000655089;geneset000776686;geneset000899713;geneset001041678;geneset001056115;geneset001137877;geneset001173767;geneset001360052;geneset001371063;geneset001397298;geneset001610917;geneset001615788;geneset001635700;geneset001779920;geneset0…
K01800	maleylacetoacetate isomerase	geneset000138085;geneset000494679;geneset000813242;geneset001358868;geneset001359396;geneset001362577;geneset001484891;geneset001809793;geneset001940114
K01801	maleylpyruvate isomerase	geneset000009755;geneset000083904;geneset000291462;geneset000368261;geneset000389203;geneset000669624;geneset000671011;geneset001141489;geneset001235868;geneset001376160;geneset001503962;geneset001706978;geneset001857966;geneset001884295
K01802	peptidylprolyl isomerase	geneset000004915;geneset000011632;geneset000020251;geneset000033142;geneset000104001;geneset000121367;geneset000161399;geneset000170061;geneset000177428;geneset000179215;geneset000187362;geneset000238678;geneset000264438;geneset000279972;geneset000280334;geneset000290681;geneset000343028;geneset000355246;geneset000372390;geneset000444381;geneset000447961;geneset000471122;geneset000475527;geneset0…
K01803	triosephosphate isomerase (TIM)	geneset000012180;geneset000020169;geneset000024151;geneset000030572;geneset000035285;geneset000069229;geneset000084602;geneset000088689;geneset000093562;geneset000106778;geneset000145471;geneset000145480;geneset000218127;geneset000232196;geneset000251187;geneset000274742;geneset000278563;geneset000314919;geneset000322055;geneset000352458;geneset000352664;geneset000355626;geneset000391395;geneset0…
K01804	L-arabinose isomerase	geneset000057863;geneset000111119;geneset000493359;geneset000795850;geneset000881803;geneset001197044;geneset001601241;geneset001751315;geneset001790070;geneset001822857;geneset001957120
K01805	xylose isomerase	geneset000130861;geneset000185362;geneset000248910;geneset000263235;geneset000294644;geneset000328940;geneset000371403;geneset000427155;geneset000494350;geneset000592459;geneset000612092;geneset000637279;geneset000637292;geneset000855007;geneset000890523;geneset000894287;geneset000914972;geneset000930527;geneset000984000;geneset000989583;geneset000997968;geneset001005295;geneset001012094;geneset0…
K01807	ribose 5-phosphate isomerase A	geneset000001533;geneset000032143;geneset000043327;geneset000152242;geneset000250874;geneset000346073;geneset000352646;geneset000363396;geneset000366149;geneset000374468;geneset000384205;geneset000405615;geneset000444972;geneset000467774;geneset000494939;geneset000499599;geneset000499882;geneset000505624;geneset000569551;geneset000604710;geneset000639059;geneset000670719;geneset000705025;geneset0…
K01808	ribose 5-phosphate isomerase B	geneset000042943;geneset000202725;geneset000251816;geneset000263121;geneset000396034;geneset000485987;geneset000510106;geneset000598032;geneset000629948;geneset000760408;geneset000875770;geneset000889428;geneset000893031;geneset001031772;geneset001032751;geneset001110533;geneset001133709;geneset001183820;geneset001215350;geneset001310873;geneset001353319;geneset001477149;geneset001479973;geneset0…
K01809	mannose-6-phosphate isomerase	geneset000010775;geneset000051253;geneset000087978;geneset000121989;geneset000136921;geneset000209302;geneset000247169;geneset000276462;geneset000347490;geneset000367231;geneset000387287;geneset000401146;geneset000408202;geneset000462648;geneset000462931;geneset000512473;geneset000552933;geneset000559815;geneset000587607;geneset000634522;geneset000657477;geneset000659154;geneset000715178;geneset0…
K01810	glucose-6-phosphate isomerase	geneset000000472;geneset000007982;geneset000012658;geneset000013585;geneset000015512;geneset000018157;geneset000018440;geneset000019221;geneset000021063;geneset000023494;geneset000027459;geneset000030119;geneset000037635;geneset000041107;geneset000060344;geneset000067374;geneset000098030;geneset000102747;geneset000107587;geneset000108000;geneset000128594;geneset000163217;geneset000183431;geneset0…
[truncated: 7,948 more rows]
