# Supplementary material for: Characteristic flavor metabolic network of fish sauce microbiota with different fermentation processes based on metagenomics
Source: Front Nutr. 2023 Mar 6;10:1121310. doi: 10.3389/fnut.2023.1121310 (PMC10025566; doi:10.3389/fnut.2023.1121310)
Supplement: Supplementary file 3 [file Data_Sheet_3.xlsx]

## Sheet: kegg.KO.relabundance
KO_id	KO_function	IF3M1	IF3M2	IF3M3	IFK3M1	IFK3M2	IFK3M3	NF3M1	NF3M2	NF3M3	NFK3M1	NFK3M2	NFK3M3
K00001	alcohol dehydrogenase	3.63e-05	5.19e-05	4.2e-05	1.17e-05	1.36e-05	8.95e-06	0.00027509	0.00028231	0.000299353	0.000237226	0.000276268	0.000284916
K00002	alcohol dehydrogenase (NADP+)	3.11e-07	3.14e-06	1.35e-06	0	1.49e-06	3.73e-07	0	0	0	2.84e-06	2.24e-06	0
K00003	homoserine dehydrogenase	5.47e-05	8.52e-05	4.86e-05	1.96e-05	2.6e-05	1.71e-05	0.00024652	0.000259416	0.000271823	0.000252061	0.000291184	0.00029602
K00004	(R,R)-butanediol dehydrogenase / meso-butanediol dehydrogenase / diacetyl reductase	5.59e-06	1.32e-06	3.2e-06	1.54e-06	4.08e-06	1.86e-06	0	0	0	0	0	0
K00005	glycerol dehydrogenase	2.64e-05	3.47e-05	3.58e-05	6.52e-06	8.54e-06	6.9e-06	0.00011877	0.000141426	0.00015422	0.00038248	0.00036563	0.000491189
K00006	glycerol-3-phosphate dehydrogenase (NAD+)	1.4e-06	3.47e-06	1.52e-06	4.29e-06	6.5e-06	5.78e-06	0	0	0	0	0	0
K00007	D-arabinitol 4-dehydrogenase	1.71e-06	4.95e-07	0	5.15e-07	1.67e-06	1.49e-06	0	0	0	0	0	0
K00008	L-iditol 2-dehydrogenase	1.16e-05	2.73e-05	9.44e-06	3.43e-07	1.67e-06	1.12e-06	5.25e-05	5.64e-05	5.76e-05	3.34e-06	2.51e-06	1.05e-06
K00009	mannitol-1-phosphate 5-dehydrogenase	2.27e-05	2.84e-05	2.21e-05	8.23e-06	9.28e-06	8.39e-06	9.74e-05	9.88e-05	8.59e-05	0.000110763	0.000147044	0.000211237
K00010	myo-inositol 2-dehydrogenase / D-chiro-inositol 1-dehydrogenase	4.02e-05	1.52e-05	1.06e-05	6.86e-07	1.49e-06	3.73e-07	0	0	0	6.3e-06	7.92e-07	0
K00011	aldehyde reductase	0	4.95e-07	0	0	0	7.46e-07	0	0	0	0	0	0
K00012	UDPglucose 6-dehydrogenase	0.000127193	0.000133281	0.000107089	3.72e-05	4.7e-05	2.83e-05	0.000332503	0.000366976	0.000341851	0.000263187	0.000314943	0.000313002
K00013	histidinol dehydrogenase	6.34e-05	6.13e-05	3.64e-05	1.44e-05	2.51e-05	1.79e-05	0.000142035	0.000178814	0.000276902	0.000237103	0.000275608	0.000284393
K00014	shikimate dehydrogenase	8.57e-05	8.42e-05	7.27e-05	2.62e-05	3.12e-05	2.39e-05	0.000245568	0.000223247	0.000215695	0.000278515	0.000311511	0.000331553
K00015	glyoxylate reductase	1.24e-06	1.32e-06	5.06e-07	5.15e-07	0	5.59e-07	0	0	0	3.71e-07	0	0
K00016	L-lactate dehydrogenase	2.76e-05	5.38e-05	6.26e-05	2.35e-05	1.86e-05	1.55e-05	0.000188971	0.000227717	0.000216229	0.000241429	0.000282604	0.000306732
K00018	glycerate dehydrogenase	2.42e-05	3.19e-05	2.83e-05	7.03e-06	1.04e-05	6.71e-06	0.000143803	0.000182607	0.000152617	0.000229438	0.000278248	0.000291056
K00019	3-hydroxybutyrate dehydrogenase	5.96e-05	3.15e-05	3.36e-05	1.46e-05	1.26e-05	8.39e-06	0	0	0	3.71e-07	0	3.92e-07
K00020	3-hydroxyisobutyrate dehydrogenase	8.34e-05	5.9e-05	2.75e-05	7.38e-06	1.3e-05	8.95e-06	2.72e-07	2.71e-07	2.67e-07	1.92e-05	8.05e-06	1.44e-06
K00021	hydroxymethylglutaryl-CoA reductase (NADPH)	2.64e-06	7.1e-06	1.18e-06	7.89e-06	7.24e-06	5.22e-06	0	0	0	0	0	0
K00022	3-hydroxyacyl-CoA dehydrogenase	3.11e-07	3.3e-07	0	1.2e-06	0	5.59e-07	0	0	0	0	0	0
K00023	acetoacetyl-CoA reductase	4.89e-05	2.79e-05	3.29e-05	1.22e-05	1.08e-05	5.03e-06	0	0	0	1.36e-06	1.32e-07	3.92e-07
K00024	malate dehydrogenase	6.35e-05	4.77e-05	3.86e-05	2.54e-05	2.78e-05	1.83e-05	0	0	2.67e-07	5.19e-06	6.6e-07	3.92e-07
K00025	malate dehydrogenase	6.21e-07	1.16e-06	0	2.06e-06	2.6e-06	2.61e-06	0	0	0	0	0	0
K00026	malate dehydrogenase	3.11e-06	1.11e-05	0	1.03e-06	1.86e-07	0	0	0	0	0	0	0
K00027	malate dehydrogenase (oxaloacetate-decarboxylating)	8.23e-05	9.66e-05	0.000104054	9.26e-06	1.91e-05	1.36e-05	0.000718336	0.00101789	0.000828967	0.000347495	0.000406681	0.00042548
K00029	malate dehydrogenase (oxaloacetate-decarboxylating)(NADP+)	8.62e-05	3.93e-05	3.29e-05	2.3e-05	3.29e-05	1.86e-05	5.44e-07	4.06e-07	6.68e-07	3.96e-06	2.64e-07	0
K00030	isocitrate dehydrogenase (NAD+)	4.16e-05	3.02e-05	3.09e-05	3.77e-06	4.08e-06	5.03e-06	0.000181897	0.000309674	0.000130299	0.000217447	0.000261221	0.000277208
K00031	isocitrate dehydrogenase	9.04e-05	7.88e-05	5.82e-05	3.23e-05	5.01e-05	3.58e-05	0	2.71e-07	4.01e-07	3.29e-05	1.39e-05	2.48e-06
K00032	phosphogluconate 2-dehydrogenase	0	0	0	3.43e-07	0	0	0	0	0	0	0	0
K00033	6-phosphogluconate dehydrogenase	8.31e-05	7.96e-05	4.81e-05	1.97e-05	2.02e-05	1.98e-05	0.00012911	0.00010634	0.000141525	0.000252926	0.000281944	0.000290011
K00034	glucose 1-dehydrogenase	2.64e-06	6.28e-06	5.06e-07	6.86e-07	9.28e-07	5.59e-07	0	0	0	1.85e-06	1.06e-06	0
K00035	D-galactose 1-dehydrogenase	3.88e-06	1.82e-06	0	3.43e-07	7.43e-07	3.73e-07	0	0	0	0	0	0
K00036	glucose-6-phosphate 1-dehydrogenase	0.000102189	0.000119903	4.89e-05	1.29e-05	2.23e-05	1.21e-05	0.000122716	0.000124764	0.000131234	0.00025305	0.000284584	0.000298633
K00038	3alpha(or 20beta)-hydroxysteroid dehydrogenase	1.2e-05	1.35e-05	4.89e-06	0	5.57e-07	5.59e-07	0	0	0	0	0	0
K00039	ribitol 2-dehydrogenase	1.55e-06	1.65e-06	8.43e-07	0	0	0	0	0	0	6.18e-07	0	0
K00040	fructuronate reductase	2.38e-05	1.87e-05	1.86e-05	3.6e-06	5.2e-06	5.96e-06	5.13e-05	5.24e-05	5.51e-05	0.000222145	0.000260957	0.000276555
K00041	tagaturonate reductase	2.55e-05	3.42e-05	4e-05	6e-06	5.94e-06	5.59e-06	0.000248697	0.000259958	0.000269284	0.000249218	0.000301876	0.000322278
K00042	2-hydroxy-3-oxopropionate reductase	3.26e-06	5.45e-06	3.37e-07	1.03e-06	3.9e-06	2.61e-06	0	0	0	5.69e-06	3.17e-06	0
K00045	mannitol 2-dehydrogenase	2.83e-05	1.42e-05	6.91e-06	1.2e-06	1.3e-06	5.59e-07	0	0	0	1.85e-06	0	0
K00046	gluconate 5-dehydrogenase	1.06e-05	8.09e-06	3.54e-06	2.74e-06	4.83e-06	2.8e-06	0	0	0	6.18e-07	1.06e-06	0
K00048	lactaldehyde reductase	0	1.16e-06	3.37e-07	0	0	0	0	0	0	0	0	0
K00050	hydroxypyruvate reductase	0	0	0	5.15e-07	9.28e-07	0	0	0	0	0	0	0
K00052	3-isopropylmalate dehydrogenase	6.97e-05	8.62e-05	5.04e-05	8.58e-06	1.84e-05	8.95e-06	0.000224616	0.000163642	0.000165179	0.000232529	0.000213306	0.000320318
K00053	ketol-acid reductoisomerase	7.87e-05	7.4e-05	6.73e-05	1.46e-05	1.89e-05	1.62e-05	0.000262982	0.000244515	0.000221976	0.000361464	0.000420276	0.000440764
K00054	hydroxymethylglutaryl-CoA reductase	5.28e-06	5.28e-06	3.2e-06	8.58e-07	0	0	4.08e-07	6.77e-07	4.01e-07	0	0	0
K00055	aryl-alcohol dehydrogenase	3.57e-06	4.95e-07	3.37e-07	1.37e-06	4.46e-06	1.86e-06	0	0	0	0	0	0
K00057	glycerol-3-phosphate dehydrogenase (NAD(P)+)	7.41e-05	7.2e-05	6.41e-05	4.08e-05	2.6e-05	2.33e-05	0.000169516	0.000158224	0.000186294	0.000241553	0.000284716	0.000181061
K00058	D-3-phosphoglycerate dehydrogenase	0.000136977	0.00063073	9.39e-05	2.85e-05	4.25e-05	2.74e-05	0.000416036	0.000400978	0.000439274	0.000470744	0.000546597	0.000578715
K00059	3-oxoacyl-[acyl-carrier protein] reductase [EC:1.1.1.100]	0.00024864	0.000171927	0.00012075	4.43e-05	5.94e-05	4.57e-05	0.000198087	0.000222434	0.000239482	0.00023463	0.000291184	0.00026114
K00060	threonine 3-dehydrogenase	3.03e-05	1.59e-05	1.15e-05	3.43e-06	3.34e-06	4.47e-06	6.8e-07	8.13e-07	5.35e-07	2.35e-06	0	0
K00064	D-threo-aldose 1-dehydrogenase	8.7e-06	1.02e-05	3.04e-06	1.37e-06	3.53e-06	1.68e-06	0	0	0	3.71e-07	0	0
K00065	2-deoxy-D-gluconate 3-dehydrogenase	1.2e-05	9.58e-06	4.55e-06	6.86e-07	2.04e-06	1.12e-06	2.35e-05	2.71e-05	2.54e-05	1.98e-06	1.45e-06	9.14e-07
K00066	GDP-mannose 6-dehydrogenase	3.11e-07	9.91e-07	3.37e-07	6.86e-07	2.04e-06	2.05e-06	0	0	0	9.89e-07	0	0
K00067	dTDP-4-dehydrorhamnose reductase	5.67e-05	5.81e-05	4.57e-05	2.09e-05	2.69e-05	1.23e-05	0.000105438	0.000117313	0.000122013	0.000303239	0.000371306	0.000349842
K00068	sorbitol-6-phosphate 2-dehydrogenase	7.77e-07	0	6.75e-07	0	3.71e-07	0	0	0	0	0	0	0
K00072	sepiapterin reductase	0	3.3e-07	0	0	3.71e-07	7.46e-07	0	0	0	0	0	0
K00073	ureidoglycolate dehydrogenase (NAD+)	3.11e-07	1.32e-06	3.37e-07	0	0	0	0	0	0	0	0	0
K00074	3-hydroxybutyryl-CoA dehydrogenase	7.19e-05	5.96e-05	4.08e-05	2.59e-05	2.26e-05	1.75e-05	0	0	0	1.85e-06	0	5.23e-07
K00075	UDP-N-acetylmuramate dehydrogenase	7.66e-05	7.56e-05	6.95e-05	1.42e-05	1.8e-05	1.58e-05	0.000220943	0.000225956	0.000260063	0.000232034	0.000262277	0.000278907
K00076	7-alpha-hydroxysteroid dehydrogenase	3.88e-06	3.47e-06	2.7e-06	1.54e-06	2.41e-06	2.8e-06	0	0	0	1.11e-06	0	0
K00077	2-dehydropantoate 2-reductase	4.85e-05	2.82e-05	1.23e-05	1.15e-05	1.52e-05	9.51e-06	5.44e-07	0	8.02e-07	0	5.28e-07	0
K00078	dihydrodiol dehydrogenase / D-xylose 1-dehydrogenase (NADP)	1.24e-06	0	6.75e-07	1.89e-06	2.41e-06	2.8e-06	0	0	0	0	0	0
K00079	carbonyl reductase 1	3.26e-06	4.95e-07	2.7e-06	6e-06	5.94e-06	5.59e-06	0	0	0	0	0	0
K00082	5-amino-6-(5-phosphoribosylamino)uracil reductase	1.24e-06	3.3e-06	1.69e-07	3.43e-07	9.28e-07	7.46e-07	0	0	0	6.43e-06	4.36e-06	0
K00086	1,3-propanediol dehydrogenase	0	0	6.75e-07	0	0	0	0	0	0	0	0	0
K00088	IMP dehydrogenase	0.000100326	0.000133446	8.8e-05	3.83e-05	5.03e-05	3.63e-05	0.000180672	0.000210649	0.000173999	0.00022746	0.000227166	0.000218814
K00090	gluconate 2-dehydrogenase	7.14e-06	2.31e-06	2.7e-06	1.2e-06	2.97e-06	7.46e-07	0	0	0	0	0	0
K00091	dihydroflavonol-4-reductase	4.97e-06	5.12e-06	1.35e-06	6.86e-07	9.28e-07	9.32e-07	0	0	0	0	0	0
K00094	galactitol-1-phosphate 5-dehydrogenase	4.66e-07	0	0	0	0	0	0	0	0	0	0	0
K00096	glycerol-1-phosphate dehydrogenase [NAD(P)+] [EC:1.1.1.261]	1.29e-05	1.45e-05	2.28e-05	7.89e-06	1.06e-05	8.76e-06	0.000161354	0.000137904	0.000205137	0.000232405	0.000275344	0.000295497
K00097	4-hydroxythreonine-4-phosphate dehydrogenase	6.72e-05	5.43e-05	3.96e-05	1.77e-05	1.58e-05	1.44e-05	1.86e-05	2.3e-05	2.31e-05	1.59e-05	6.07e-06	1.57e-06
K00098	L-idonate 5-dehydrogenase	7.45e-06	3.96e-06	1.01e-06	1.37e-06	1.67e-06	1.3e-06	0	0	0	0	2.64e-07	0
K00099	1-deoxy-D-xylulose-5-phosphate reductoisomerase	6.62e-05	7.09e-05	5.5e-05	3.52e-05	3.16e-05	2.39e-05	7.59e-05	9.01e-05	0.000108382	0.000264917	0.000299368	0.000311043
K00100	butanol dehydrogenase	9.94e-06	1.47e-05	1.92e-05	2.74e-06	3.34e-06	2.98e-06	0.000139178	0.000261313	0.000142594	0.00023154	0.000273496	0.000294975
K00101	L-lactate dehydrogenase (cytochrome)	7.49e-05	5.19e-05	2.28e-05	6e-06	9.65e-06	4.1e-06	0	0	2.67e-07	1.98e-06	0	0
K00102	D-lactate dehydrogenase (cytochrome)	1.58e-05	1.82e-05	3.2e-06	3.09e-06	4.64e-06	2.8e-06	0	0	4.01e-07	8.65e-07	2.64e-07	0
K00104	glycolate oxidase	5.87e-05	7.43e-05	5.38e-05	3.6e-06	8.35e-06	7.46e-06	0.000208562	0.000205772	0.000227321	1.79e-05	1e-05	1.7e-06
K00105	alpha-glycerophosphate oxidase	4.66e-07	1.82e-06	6.75e-07	0	0	0	0	5.42e-07	0	0	0	0
K00106	xanthine dehydrogenase/oxidase	6.06e-06	7.93e-06	2.19e-06	2.57e-06	5.38e-06	4.47e-06	0	0	0	0	0	0
K00107	D-arabinono-1,4-lactone oxidase	7.77e-07	1.82e-06	0	0	0	0	0	0	0	0	0	0
K00108	choline dehydrogenase	1.54e-05	6.77e-06	4.72e-06	4.46e-06	1e-05	5.22e-06	0	0	0	2.35e-06	1.19e-06	0
K00109	2-hydroxyglutarate dehydrogenase	0	0	0	0	0	1.49e-06	0	0	0	0	0	0
K00111	glycerol-3-phosphate dehydrogenase	0.000114458	0.000102231	7.49e-05	3.38e-05	4.96e-05	3.21e-05	0.000270192	0.000221892	0.000348132	0.000397685	0.000471359	0.000477211
K00112	glycerol-3-phosphate dehydrogenase subunit B	2.33e-06	4.95e-07	0	7.03e-06	8.17e-06	5.96e-06	2.72e-07	0	0	0	0	0
K00113	glycerol-3-phosphate dehydrogenase subunit C	1.86e-06	6.61e-07	3.37e-07	6.35e-06	7.8e-06	5.96e-06	0	0	0	0	0	0
K00114	alcohol dehydrogenase (cytochrome c)	4.81e-06	4.95e-07	5.06e-07	8.58e-07	3.16e-06	3.73e-07	0	0	0	0	2.64e-07	0
K00116	malate dehydrogenase (quinone)	2.61e-05	2.73e-05	7.42e-06	4.12e-06	5.57e-06	7.46e-06	5.44e-07	0	0	1.76e-05	1.23e-05	1.18e-06
K00117	quinoprotein glucose dehydrogenase	7.64e-05	2.21e-05	2.14e-05	5.49e-06	1.08e-05	7.08e-06	0	0	0	2.23e-06	3.96e-07	0
K00118	glucose-fructose oxidoreductase	1.4e-06	3.63e-06	0	0	0	0	0	0	0	0	0	0
K00121	S-(hydroxymethyl)glutathione dehydrogenase / alcohol dehydrogenase	8.03e-05	5.71e-05	2.92e-05	1.9e-05	2.32e-05	1.83e-05	0	0	0	6.06e-06	1.58e-06	1.31e-07
K00122	formate dehydrogenase	8.85e-06	1.47e-05	1.69e-06	2.4e-06	1.11e-06	9.32e-07	0	0	0	9.89e-07	0	0
K00123	formate dehydrogenase major subunit	6.03e-05	3.88e-05	1.48e-05	4.12e-06	1.61e-05	1.16e-05	5.44e-07	0	0	7.17e-06	1.06e-06	0
K00124	formate dehydrogenase iron-sulfur subunit	2.27e-05	1.37e-05	5.57e-06	1.89e-06	4.08e-06	2.61e-06	0	0	0	1.11e-06	5.28e-07	0
K00125	formate dehydrogenase, beta subunit	0	0	1.01e-06	0	0	0	0	0	0	0	0	0
K00126	formate dehydrogenase subunit delta	5.28e-06	1.98e-06	8.43e-07	3.43e-07	9.28e-07	0	0	0	0	0	0	0
K00127	formate dehydrogenase subunit gamma	1.43e-05	3.47e-06	1.69e-06	6.86e-07	3.16e-06	3.73e-07	1.36e-07	0	0	1.11e-06	0	0
K00128	aldehyde dehydrogenase (NAD+)	0.000126727	0.000103553	4.54e-05	4.44e-05	6.05e-05	5.33e-05	4.08e-07	0	8.02e-07	2.91e-05	7.26e-06	2.35e-06
K00129	aldehyde dehydrogenase (NAD(P)+)	2.64e-06	6.28e-06	6.75e-07	0	0	0	0	0	0	2.47e-07	0	0
K00130	betaine-aldehyde dehydrogenase	2.75e-05	1.68e-05	8.26e-06	8.06e-06	1.52e-05	8.39e-06	4.08e-07	0	0	2.72e-06	0	0
K00131	glyceraldehyde-3-phosphate dehydrogenase (NADP+)	2.02e-06	2.15e-06	2.53e-06	2.04e-05	9.1e-06	4.66e-06	0	0	0	0	0	0
K00132	acetaldehyde dehydrogenase (acetylating)	0	0	3.37e-07	0	0	0	0	0	0	0	0	0
K00133	aspartate-semialdehyde dehydrogenase	8.63e-05	9.4e-05	7.23e-05	2.62e-05	3.23e-05	2.59e-05	0.000251009	0.000272421	0.000289998	0.000274436	0.000197863	0.000204314
K00134	glyceraldehyde 3-phosphate dehydrogenase	0.000112905	0.000125188	0.000110631	6.26e-05	5.62e-05	7.16e-05	0.000284886	0.000299785	0.00031833	0.000262321	0.00029752	0.000313525
K00135	succinate-semialdehyde dehydrogenase / glutarate-semialdehyde dehydrogenase	8.26e-05	7.42e-05	4.99e-05	3.17e-05	3.73e-05	2.76e-05	2.72e-07	2.71e-07	0	7.54e-06	3.83e-06	5.23e-07
K00137	aminobutyraldehyde dehydrogenase	2.64e-06	1.82e-06	1.52e-06	6.86e-07	9.28e-07	3.73e-07	0	0	0	0	0	0
K00138	aldehyde dehydrogenase	2.66e-05	1.57e-05	1.35e-05	4.97e-06	1.45e-05	2.98e-06	0	0	0	0	0	0
K00140	malonate-semialdehyde dehydrogenase (acetylating) / methylmalonate-semialdehyde dehydrogenase	7.55e-05	4.94e-05	2.36e-05	7.21e-06	1.26e-05	4.29e-06	0	0	0	2.35e-06	0	0
K00141	benzaldehyde dehydrogenase (NAD)	7.3e-06	6.11e-06	2.02e-06	3.43e-07	1.49e-06	5.59e-07	0	0	0	0	0	0
K00143	L-aminoadipate-semialdehyde dehydrogenase	4.5e-06	4.79e-06	3.37e-07	0	0	0	0	0	0	0	0	0
K00145	N-acetyl-gamma-glutamyl-phosphate reductase	6.6e-05	5.43e-05	4.15e-05	8.92e-06	1.19e-05	1.17e-05	0.000150742	0.000218912	0.000204602	0.000241924	0.000185851	0.000290272
K00146	phenylacetaldehyde dehydrogenase	6.21e-06	1.32e-06	1.35e-06	0	1.86e-06	0	0	0	0	0	0	0
K00147	glutamate-5-semialdehyde dehydrogenase	7.73e-05	8.21e-05	5.94e-05	1.08e-05	1.78e-05	1.01e-05	0.000280124	0.000281226	0.000297616	0.000249465	0.00028366	0.000290664
K00148	glutathione-independent formaldehyde dehydrogenase	4.19e-06	3.3e-06	3.37e-07	0	1.11e-06	9.32e-07	0	0	0	0	0	0
K00150	glyceraldehyde-3-phosphate dehydrogenase (NAD(P))	4.66e-06	1.35e-05	7.59e-06	1.6e-05	1.49e-05	1.49e-05	5.44e-07	0	0	1.83e-05	8.45e-06	1.96e-06
K00151	5-carboxymethyl-2-hydroxymuconic-semialdehyde dehydrogenase	1.21e-05	5.28e-06	2.7e-06	1.37e-06	2.97e-06	2.98e-06	0	0	0	0	1.32e-07	0
K00153	S-(hydroxymethyl)mycothiol dehydrogenase	3.42e-06	4.46e-06	6.75e-07	0	3.71e-07	3.73e-07	0	0	0	0	0	0
K00154	coniferyl-aldehyde dehydrogenase	3.28e-05	1.07e-05	8.77e-06	2.74e-06	5.57e-06	4.1e-06	0	0	0	9.89e-07	0	0
K00156	pyruvate dehydrogenase (quinone)	4.49e-05	2.48e-05	1.25e-05	8.58e-07	2.78e-06	1.68e-06	0	1.35e-07	0	0	0	0
K00158	pyruvate oxidase	3.11e-07	6.61e-07	2.7e-06	0	5.57e-07	5.59e-07	8.16e-07	0	5.35e-07	0	0	0
K00161	pyruvate dehydrogenase E1 component alpha subunit	6.06e-05	5.9e-05	2.99e-05	2.73e-05	2.77e-05	2.53e-05	1.22e-06	6.77e-07	5.35e-07	1.87e-05	9.24e-06	2.61e-06
K00162	pyruvate dehydrogenase E1 component beta subunit	6.51e-05	5.7e-05	2.41e-05	2.26e-05	2.17e-05	2.24e-05	1.36e-06	0	8.02e-07	1.97e-05	8.98e-06	2.09e-06
K00163	pyruvate dehydrogenase E1 component	7.72e-05	6.38e-05	4.98e-05	2.2e-05	2.06e-05	1.51e-05	5.44e-07	4.06e-07	2.67e-07	7.29e-06	1.98e-06	2.61e-07
K00164	2-oxoglutarate dehydrogenase E1 component	8.17e-05	7.22e-05	4.79e-05	3.47e-05	4.84e-05	3.49e-05	0	0	8.02e-07	5.32e-06	2.38e-06	6.53e-07
K00166	2-oxoisovalerate dehydrogenase E1 component alpha subunit	1.51e-05	1.01e-05	2.19e-06	3.77e-06	4.64e-06	5.59e-06	0	0	0	1.24e-06	0	0
K00167	2-oxoisovalerate dehydrogenase E1 component beta subunit	1.68e-05	8.42e-06	3.04e-06	2.74e-06	2.41e-06	1.68e-06	0	0	0	4.94e-07	0	5.23e-07
K00169	pyruvate ferredoxin oxidoreductase alpha subunit	1.55e-06	1.65e-06	2.87e-06	6.86e-06	7.05e-06	5.4e-06	1.43e-05	1.42e-05	1.43e-05	0	0	0
K00170	pyruvate ferredoxin oxidoreductase beta subunit	1.71e-06	2.48e-06	2.36e-06	7.38e-06	5.38e-06	5.59e-06	1.4e-05	1.4e-05	1.38e-05	0	0	0
K00171	pyruvate ferredoxin oxidoreductase delta subunit	7.77e-07	8.26e-07	1.18e-06	0	0	0	1.58e-05	1.34e-05	1.31e-05	0	0	0
K00172	pyruvate ferredoxin oxidoreductase gamma subunit	1.24e-06	1.32e-06	1.86e-06	0	0	0	1.37e-05	1.33e-05	1.38e-05	0	0	0
K00174	2-oxoglutarate/2-oxoacid ferredoxin oxidoreductase subunit alpha	3.34e-05	3.14e-05	4.47e-05	1.2e-05	1.13e-05	8.2e-06	0.000182849	0.000150638	0.000147939	0.000237103	0.000273232	0.000279299
K00175	2-oxoglutarate/2-oxoacid ferredoxin oxidoreductase subunit beta	2.31e-05	3.02e-05	2.16e-05	1.1e-05	1.13e-05	8.39e-06	0.000134552	0.000133569	0.000133239	0.000224988	0.000262937	0.000273551
K00177	2-oxoglutarate ferredoxin oxidoreductase subunit gamma	0	0	0	3.43e-07	0	0	0	0	0	0	0	0
K00179	indolepyruvate ferredoxin oxidoreductase, alpha subunit	9.94e-06	6.61e-06	1.86e-06	1.89e-06	1.3e-06	5.59e-07	0	0	0	0	0	0
K00180	indolepyruvate ferredoxin oxidoreductase, beta subunit	8.23e-06	2.81e-06	5.06e-07	2.06e-06	1.3e-06	5.59e-07	0	0	0	0	0	0
K00183	prokaryotic molybdopterin-containing oxidoreductase family, molybdopterin binding subunit	3.11e-07	4.95e-07	3.37e-07	6.35e-06	7.24e-06	5.96e-06	0	0	0	0	0	0
K00184	prokaryotic molybdopterin-containing oxidoreductase family, iron-sulfur binding subunit	3.73e-06	2.81e-06	4.72e-06	7.89e-06	1.02e-05	8.39e-06	0	0	0	3.71e-07	0	0
K00185	prokaryotic molybdopterin-containing oxidoreductase family, membrane subunit	2.33e-06	4.13e-06	1.52e-06	7.38e-06	1.06e-05	7.83e-06	0	0	0	4.94e-07	0	0
K00187	2-oxoisovalerate ferredoxin oxidoreductase, beta subunit	0	0	5.06e-07	0	0	0	0	0	0	0	0	0
K00196	carbon-monoxide dehydrogenase iron sulfur subunit	3.57e-06	5.12e-06	6.07e-06	8.58e-07	1.49e-06	1.12e-06	2.19e-05	2.98e-05	2.66e-05	9.21e-05	0.000106521	0.000110518
K00198	carbon-monoxide dehydrogenase catalytic subunit	3.73e-06	4.46e-06	6.24e-06	8.58e-07	1.3e-06	9.32e-07	4.57e-05	5.68e-05	0.000111723	9.43e-05	0.000107445	0.000111693
K00200	formylmethanofuran dehydrogenase subunit A	4.66e-07	5.62e-06	3.2e-06	0	0	0	0	0	1.34e-07	2.47e-07	0	0
K00201	formylmethanofuran dehydrogenase subunit B	1.71e-06	2.97e-06	1.52e-06	0	0	0	0	0	0	9.89e-07	0	0
K00202	formylmethanofuran dehydrogenase subunit C	3.11e-07	4.13e-06	3.04e-06	0	0	0	0	0	0	8.65e-07	0	0
K00203	formylmethanofuran dehydrogenase subunit D	0	0	6.75e-07	0	0	0	0	0	0	0	0	0
K00207	dihydropyrimidine dehydrogenase (NADP+)	1.86e-06	3.63e-06	8.43e-07	3.95e-06	2.04e-06	4.1e-06	0	0	0	0	0	0
K00208	enoyl-[acyl-carrier protein] reductase I [EC:1.3.1.9 1.3.1.10]	3.43e-05	4.54e-05	3.2e-05	1.54e-05	1.78e-05	1.53e-05	1.16e-05	1.31e-05	1.24e-05	1.64e-05	7.52e-06	1.44e-06
K00209	enoyl-[acyl-carrier protein] reductase / trans-2-enoyl-CoA reductase (NAD+) [EC:1.3.1.9 1.3.1.44]	2.66e-05	6.94e-06	6.58e-06	2.06e-06	4.08e-06	1.3e-06	0	0	0	0	0	0
K00210	prephenate dehydrogenase	0	4.95e-07	0	3.43e-07	2.04e-06	5.59e-07	0	0	0	0	0	0
K00211	prephenate dehydrogenase (NADP+)	3.11e-06	8.09e-06	0	0	0	0	0	0	0	0	0	0
K00213	7-dehydrocholesterol reductase	2.8e-06	5.62e-06	0	0	7.43e-07	9.32e-07	0	0	0	0	0	0
K00215	4-hydroxy-tetrahydrodipicolinate reductase	8.7e-05	9.88e-05	6.59e-05	1.8e-05	2.02e-05	1.68e-05	0.000139994	0.000217828	0.000129363	0.000264423	0.000306627	0.00031457
K00216	2,3-dihydro-2,3-dihydroxybenzoate dehydrogenase	1.86e-06	0	0	1.03e-06	7.43e-07	3.73e-07	0	0	0	0	0	0
K00218	protochlorophyllide reductase	2.33e-06	1.75e-05	6.07e-06	1.54e-06	2.41e-06	2.61e-06	0	0	0	3.02e-05	1.43e-05	1.18e-06
K00219	2,4-dienoyl-CoA reductase (NADPH2)	4.57e-05	1.78e-05	1.11e-05	1.18e-05	1.54e-05	8.39e-06	0	0	0	9.89e-07	0	0
K00220	cyclohexadieny/prephenate dehydrogenase	4.81e-06	3.3e-06	5.06e-07	1.54e-06	1.3e-06	3.73e-07	0	0	0	1.36e-06	2.64e-07	0
K00221	alkylmercury lyase	4.66e-06	4.95e-06	1.86e-06	0	0	0	0	0	0	0	0	0
K00222	Delta14-sterol reductase	2.95e-06	3.96e-06	8.43e-07	6.86e-07	3.71e-07	1.68e-06	0	0	0	0	0	0
K00223	Delta24(24(1))-sterol reductase	1.86e-06	5.78e-06	0	0	0	0	0	0	0	0	0	0
K00225	L-galactono-1,4-lactone dehydrogenase	1.55e-06	1.82e-06	1.86e-06	2.57e-06	3.34e-06	3.17e-06	0	0	0	0	0	0
K00226	dihydroorotate dehydrogenase (fumarate)	3.11e-07	2.15e-06	0	0	0	0	5.44e-07	0	0	0	0	0
K00227	Delta7-sterol 5-desaturase	4.66e-07	0	0	3.43e-07	1.11e-06	0	0	0	0	0	0	0
K00228	coproporphyrinogen III oxidase	4.66e-05	4.43e-05	3.59e-05	1.68e-05	1.93e-05	1.45e-05	2.72e-07	2.71e-07	4.01e-07	1.87e-05	9.5e-06	7.84e-07
K00230	menaquinone-dependent protoporphyrinogen oxidase	1.55e-06	4.95e-07	0	8.58e-07	1.49e-06	5.59e-07	0	0	4.01e-07	0	0	0
K00231	protoporphyrinogen/coproporphyrinogen III oxidase	0.000179685	2.11e-05	4.72e-06	1.37e-06	7.43e-07	9.32e-07	0	0	0	2.47e-07	0	0
K00232	acyl-CoA oxidase	1.16e-05	1.85e-05	4.22e-06	2.06e-06	1.49e-06	2.98e-06	0	0	0	0	0	0
K00234	succinate dehydrogenase (ubiquinone) flavoprotein subunit	3.42e-06	9.91e-06	1.18e-06	3.09e-06	1.49e-06	7.83e-06	0	0	0	0	0	0
K00235	succinate dehydrogenase (ubiquinone) iron-sulfur subunit	1.4e-06	8.75e-06	0	0	0	2.05e-06	0	0	0	0	0	0
K00236	succinate dehydrogenase (ubiquinone) cytochrome b560 subunit	1.09e-06	3.96e-06	0	0	0	0	0	0	0	0	0	0
K00237	succinate dehydrogenase (ubiquinone) membrane anchor subunit	9.32e-07	5.28e-06	0	0	0	0	0	0	0	0	0	0
K00239	succinate dehydrogenase / fumarate reductase, flavoprotein subunit	0.000125329	0.000133281	0.000111137	2.9e-05	3.43e-05	2.65e-05	0.000460252	0.000556763	0.00058601	2.26e-05	1.21e-05	1.31e-06
K00240	succinate dehydrogenase / fumarate reductase, iron-sulfur subunit	6.1e-05	6.24e-05	4.42e-05	2.56e-05	2.64e-05	2.03e-05	2.72e-07	0	6.68e-07	1.48e-05	4.22e-06	7.84e-07
K00241	succinate dehydrogenase / fumarate reductase, cytochrome b subunit	3.6e-05	3.02e-05	1.25e-05	1.3e-05	1.61e-05	1.42e-05	0	0	0	7.66e-06	3.96e-06	0
K00242	succinate dehydrogenase / fumarate reductase, membrane anchor subunit	4.44e-05	3.62e-05	3.37e-05	1.82e-05	2.02e-05	1.6e-05	0	4.06e-07	0	1.98e-06	0	2.61e-07
K00243	uncharacterized protein	2.47e-05	3.27e-05	3.88e-05	4.97e-06	7.43e-06	4.66e-06	0.000113464	0.000253049	0.000277303	0.0002329	0.000285772	0.000295367
K00244	fumarate reductase flavoprotein subunit	1.2e-05	1.6e-05	2.39e-05	2.57e-06	4.46e-06	3.17e-06	9.69e-05	0.000116365	9.94e-05	0.000106931	0.000122757	0.00012737
K00245	fumarate reductase iron-sulfur subunit	9.32e-07	3.3e-07	0	5.15e-07	1.67e-06	7.46e-07	0	0	0	0	0	0
K00246	fumarate reductase subunit C	4.66e-07	0	0	0	0	0	0	0	0	0	0	0
K00247	fumarate reductase subunit D	6.21e-07	0	0	0	0	5.59e-07	0	0	0	0	0	0
K00248	butyryl-CoA dehydrogenase	4.19e-06	6.61e-07	1.18e-06	3.6e-06	7.24e-06	2.98e-06	0	0	0	0	5.28e-07	0
K00249	acyl-CoA dehydrogenase	0.000101723	8.93e-05	2.77e-05	6.18e-06	1.19e-05	1.08e-05	0	0	0	4.94e-06	1.85e-06	1.31e-07
K00252	glutaryl-CoA dehydrogenase	5.53e-05	3.2e-05	1.59e-05	1.58e-05	2.1e-05	1.86e-05	0	0	0	1.98e-06	0	0
K00253	isovaleryl-CoA dehydrogenase	3.51e-05	2.13e-05	1.18e-05	7.72e-06	1.04e-05	8.39e-06	0	0	0	7.42e-07	0	0
K00254	dihydroorotate dehydrogenase	5.39e-05	4.56e-05	3.49e-05	2.2e-05	2.43e-05	1.51e-05	0	0	0	2.4e-05	9.77e-06	5.23e-07
K00255	long-chain-acyl-CoA dehydrogenase	6.21e-07	0	3.37e-07	0	0	0	0	0	0	0	0	0
K00257	[EC:1.3.99.-]	6.21e-07	8.26e-07	0	3.43e-07	0	0	0	0	0	0	0	0
K00259	alanine dehydrogenase	5.37e-05	5.73e-05	4.76e-05	1.53e-05	1.52e-05	1.44e-05	0.000125709	0.000146574	0.000360426	0.000229686	0.000236801	0.00026323
K00260	glutamate dehydrogenase	0	0	1.18e-06	0	0	0	0	0	0	0	0	0
K00261	glutamate dehydrogenase (NAD(P)+)	1.63e-05	1.65e-05	9.95e-06	1.7e-05	2.13e-05	1.53e-05	0	0	0	2.97e-06	0	2.61e-07
K00262	glutamate dehydrogenase (NADP+)	3.35e-05	3.72e-05	3.98e-05	4.8e-06	8.17e-06	6.9e-06	0.000101628	9.37e-05	9.94e-05	0.000239328	0.000285376	0.000298633
K00263	leucine dehydrogenase	3.04e-05	1.9e-05	1.23e-05	4.63e-06	4.27e-06	3.91e-06	0	0	0	1.47e-05	7.66e-06	5.23e-07
K00264	glutamate synthase (NADPH/NADH)	6.21e-07	4.95e-07	0	0	0	0	0	0	0	0	0	0
K00265	glutamate synthase (NADPH/NADH) large chain	9.22e-05	5.93e-05	4.1e-05	1.87e-05	3.66e-05	2.29e-05	1.09e-06	0	4.01e-07	1e-05	2.24e-06	3.92e-07
K00266	glutamate synthase (NADPH/NADH) small chain	8.4e-05	0.000415202	0.000183823	0.000205347	0.000121217	0.000176874	0.000420662	0.000453809	0.000412813	0.000479521	0.000486802	0.000395956
K00271	valine dehydrogenase (NAD+)	0	0	0	0	0	0	0	0	0	1.24e-06	0	0
K00273	D-amino-acid oxidase	2.95e-06	8.09e-06	5.06e-07	1.2e-06	2.6e-06	1.68e-06	0	0	0	0	0	0
K00274	monoamine oxidase	6.49e-05	3.55e-05	2.02e-05	1.1e-05	9.84e-06	1.12e-05	2.72e-07	0	0	1.36e-05	5.68e-06	5.23e-07
K00275	pyridoxamine 5'-phosphate oxidase	4.4e-05	4.11e-05	2.97e-05	9.44e-06	1.37e-05	9.88e-06	2.72e-07	0	0	2.35e-06	0	3.92e-07
K00276	primary-amine oxidase	2.36e-05	3.91e-05	2.87e-06	3.09e-06	3.34e-06	4.66e-06	0	0	0	0	3.96e-07	0
K00278	L-aspartate oxidase	3.8e-05	4.49e-05	3.07e-05	2.35e-05	2.17e-05	1.7e-05	0	0	1.34e-07	1.98e-05	1.15e-05	1.31e-06
K00280	lysyl oxidase-like protein 2/3/4	6.21e-07	1.32e-06	0	0	0	0	0	0	0	0	0	0
K00281	glycine dehydrogenase	7.19e-05	6.95e-05	2.58e-05	1.73e-05	3.16e-05	1.9e-05	1.36e-07	0	2.67e-07	4.03e-05	1.97e-05	2.74e-06
K00282	glycine dehydrogenase subunit 1	4.15e-05	5.62e-05	6.21e-05	1.85e-05	1.71e-05	1.7e-05	0.000225841	0.000231781	0.000243091	0.00025614	0.000308871	0.00028583
K00283	glycine dehydrogenase subunit 2	2.73e-05	4.81e-05	5.48e-05	1.87e-05	1.93e-05	1.53e-05	0.0001453	0.000128557	0.000187898	0.000111381	0.000166579	0.00021999
K00284	glutamate synthase (ferredoxin)	3.32e-05	6.47e-05	4.62e-05	4.97e-06	5.38e-06	3.73e-06	0.000400663	0.000374833	0.000421099	0.00027493	0.000251057	0.000303858
K00285	D-amino-acid dehydrogenase	7.02e-05	3.09e-05	2.46e-05	7.38e-06	1.36e-05	8.01e-06	0	0	0	4.08e-06	2.64e-07	0
K00286	pyrroline-5-carboxylate reductase	6.74e-05	6.99e-05	4.91e-05	1.06e-05	1.63e-05	9.13e-06	0.000234139	0.000246141	0.000255118	0.000227213	0.000248153	0.000268325
K00287	dihydrofolate reductase	5.98e-05	6.66e-05	5.77e-05	4.08e-05	2.84e-05	2.44e-05	0.000120403	0.000141968	0.000146469	0.000169359	0.00028366	0.000206273
K00288	methylenetetrahydrofolate dehydrogenase (NADP+) / methenyltetrahydrofolate cyclohydrolase / formyltetrahydrofolate synthetase	2.48e-06	6.28e-06	3.37e-07	3.6e-06	1.67e-06	9.32e-07	0	0	0	0	0	0
K00290	saccharopine dehydrogenase (NAD+, L-lysine forming)	3.73e-06	5.78e-06	1.18e-06	1.2e-06	2.41e-06	1.49e-06	0	0	0	1.24e-06	0	0
K00293	saccharopine dehydrogenase (NADP+, L-glutamate forming)	1.09e-06	1.65e-06	0	1.2e-06	1.49e-06	1.86e-06	0	0	0	1.24e-06	0	0
K00294	1-pyrroline-5-carboxylate dehydrogenase	1.55e-05	2.13e-05	2.7e-06	1.72e-06	3.71e-06	2.61e-06	0	0	0	0	0	0
K00295	methylenetetrahydrofolate dehydrogenase (NAD+)	2.02e-06	4.46e-06	0	0	0	0	0	0	0	0	0	0
K00297	methylenetetrahydrofolate reductase (NADPH)	6.77e-05	7.17e-05	5.23e-05	1.32e-05	2.13e-05	1.51e-05	0.000222167	0.000265512	0.000249505	0.000248599	0.000288544	0.000299155
K00298	N5-(carboxyethyl)ornithine synthase	0	1.65e-07	0	0	0	0	6.8e-07	1.63e-06	1.87e-06	0	0	0
K00299	FMN reductase	1.71e-05	1.06e-05	3.04e-06	5.15e-07	3.71e-06	5.59e-07	0	0	0	4.94e-07	0	0
K00301	sarcosine oxidase	3.57e-06	1.32e-05	4.89e-06	5.15e-07	1.3e-06	1.68e-06	0	0	0	1.04e-05	6.6e-06	1.31e-06
K00302	sarcosine oxidase, subunit alpha	3.15e-05	2.2e-05	6.91e-06	8.75e-06	1.17e-05	8.39e-06	0	0	0	6.8e-06	6.6e-07	0
K00303	sarcosine oxidase, subunit beta	2.21e-05	1.54e-05	5.73e-06	9.78e-06	1.37e-05	8.95e-06	0	0	0	5.44e-06	0	0
K00304	sarcosine oxidase, subunit delta	1.24e-06	2.81e-06	3.37e-07	1.03e-06	2.23e-06	2.24e-06	0	0	0	4.08e-06	0	0
K00305	sarcosine oxidase, subunit gamma	2.33e-06	3.47e-06	6.75e-07	8.58e-07	2.78e-06	1.68e-06	0	0	0	2.23e-06	2.64e-07	0
K00306	sarcosine oxidase / L-pipecolate oxidase	4.35e-06	9.25e-06	0	0	0	0	0	0	0	0	0	0
K00311	electron-transferring-flavoprotein dehydrogenase	5.78e-05	2.21e-05	1.62e-05	1.39e-05	2.12e-05	1.44e-05	2.72e-07	0	0	9.89e-07	0	0
K00313	electron transfer flavoprotein-quinone oxidoreductase	4.66e-07	0	5.06e-07	3.43e-07	0	0	0	0	0	0	0	0
K00314	sarcosine dehydrogenase	0	0	8.43e-07	0	0	0	0	0	0	0	0	0
K00315	dimethylglycine dehydrogenase	4.97e-06	1.06e-05	1.01e-06	1.58e-05	1.97e-05	1.55e-05	0	0	0	9.77e-06	2.64e-07	0
K00316	spermidine dehydrogenase	1.09e-06	4.95e-07	0	0	0	0	0	0	0	1.24e-06	1.98e-06	0
K00317	dimethylamine/trimethylamine dehydrogenase	6.21e-07	1.32e-06	1.69e-07	8.41e-06	2.97e-06	4.29e-06	0	0	0	6.18e-07	1.32e-07	0
K00318	proline dehydrogenase	1.09e-05	7.76e-06	3.71e-06	7.72e-06	1.13e-05	9.51e-06	0	0	0	4.94e-07	0	0
K00319	methylenetetrahydromethanopterin dehydrogenase	0	0	5.06e-07	0	0	0	0	0	0	0	0	0
K00320	5,10-methylenetetrahydromethanopterin reductase	3.57e-06	4.13e-06	2.36e-06	0	0	0	0	0	0	3.71e-07	2.64e-07	0
K00322	NAD(P) transhydrogenase	1.3e-05	6.28e-06	5.57e-06	4.29e-06	8.91e-06	8.39e-06	2.72e-07	0	0	2.35e-06	0	0
K00323	NAD(P) transhydrogenase	5.9e-06	1.12e-05	3.2e-06	4.8e-06	5.94e-06	9.32e-06	0	0	2.67e-07	0	0	0
K00324	NAD(P) transhydrogenase subunit alpha	4.67e-05	5.22e-05	2.43e-05	6.69e-06	2.43e-05	1.47e-05	2.08e-05	2.53e-05	2.33e-05	3.45e-05	1.27e-05	7.84e-07
K00325	NAD(P) transhydrogenase subunit beta	4.12e-05	4.91e-05	2.72e-05	1.01e-05	1.49e-05	8.2e-06	4.03e-05	4.5e-05	4.76e-05	1.84e-05	9.5e-06	9.14e-07
K00326	cytochrome-b5 reductase	3.42e-06	8.26e-06	1.35e-06	1.89e-06	4.83e-06	1.68e-06	0	0	0	0	0	0
K00327	NADPH-ferrihemoprotein reductase	4.5e-06	1.11e-05	1.69e-06	2.23e-06	3.34e-06	6.9e-06	0	0	0	0	0	0
K00329	NADH dehydrogenase	3.09e-05	1.21e-05	7.76e-06	7.21e-06	8.17e-06	6.34e-06	0	0	0	1.61e-06	0	0
K00330	NADH-quinone oxidoreductase subunit A	0.00210621	0.00284729	0.00345418	0.00458866	0.00216371	0.00245648	0.000295089	0.000143051	0	0.000189386	0.000198654	0.000295628
K00331	NADH-quinone oxidoreductase subunit B	5.09e-05	3.67e-05	3.54e-05	2.4e-05	1.91e-05	1.6e-05	0	0	0	2.35e-06	5.28e-07	0
K00332	NADH-quinone oxidoreductase subunit C	4.29e-05	4.28e-05	3.32e-05	1.34e-05	9.47e-06	8.01e-06	1.36e-07	0	2.67e-07	1.73e-06	0	2.61e-07
K00333	NADH-quinone oxidoreductase subunit D	5.2e-05	4.81e-05	3.58e-05	1.3e-05	1.02e-05	1.01e-05	0	1.35e-07	1.34e-07	4.82e-06	1.06e-06	2.61e-07
K00334	NADH-quinone oxidoreductase subunit E	7.31e-05	6.87e-05	6.27e-05	1.63e-05	2.02e-05	1.25e-05	0.000103397	0.000258874	0.00026327	0.000240317	0.000287224	0.000312088
K00335	NADH-quinone oxidoreductase subunit F	7.19e-05	7.42e-05	6.91e-05	2.21e-05	5.09e-05	1.53e-05	0.000126933	0.00025481	0.000214225	0.000238215	0.000276796	0.00029811
K00336	NADH-quinone oxidoreductase subunit G	9.02e-05	7.25e-05	6.95e-05	2.3e-05	2.88e-05	2.22e-05	0.000280124	0.000281497	0.000245363	0.00024316	0.000284848	0.000301245
K00337	NADH-quinone oxidoreductase subunit H	0.000500075	0.000612398	0.00346632	0.00120583	0.000564502	0.00150091	0.000244615	4.36e-05	4.81e-06	0.000146242	0.000125397	0.000380672
K00338	NADH-quinone oxidoreductase subunit I	5.05e-05	4.82e-05	3.73e-05	2.33e-05	2.15e-05	1.77e-05	0	0	0	2.35e-06	0	3.92e-07
K00339	NADH-quinone oxidoreductase subunit J	5.51e-05	3.98e-05	3.51e-05	2.13e-05	2.32e-05	1.6e-05	0	0	4.01e-07	1.85e-06	2.64e-07	7.84e-07
K00340	NADH-quinone oxidoreductase subunit K	5.3e-05	4.29e-05	4.1e-05	2.78e-05	2.73e-05	2.61e-05	0	0	0	1.24e-06	5.28e-07	0
K00341	NADH-quinone oxidoreductase subunit L	0.000363408	0.000143025	0.00252832	0.00174571	0.00151177	0.000212286	0.000315633	0.000109185	0.000233068	4.45e-05	2.38e-06	3e-06
K00342	NADH-quinone oxidoreductase subunit M	0.00123636	0.000220648	0.00093446	0.00192241	0.00227137	8.87e-05	0.000177407	0.000192361	0.000196985	0.000212873	0.000251321	0.000270677
K00343	NADH-quinone oxidoreductase subunit N	7.73e-05	7.81e-05	5.73e-05	2.97e-05	3.38e-05	2.85e-05	6.8e-07	1.35e-07	2.67e-07	3.34e-06	6.6e-07	2.61e-07
K00344	NADPH2:quinone reductase	3.32e-05	2.64e-05	6.07e-06	2.06e-06	5.2e-06	3.35e-06	0	0	0	1.61e-06	5.28e-07	0
K00346	Na+-transporting NADH:ubiquinone oxidoreductase subunit A	3.57e-06	4.79e-06	3.37e-06	6.35e-06	8.72e-06	8.2e-06	0	0	0	2.35e-06	1.32e-07	0
K00347	Na+-transporting NADH:ubiquinone oxidoreductase subunit B	5.28e-06	2.31e-06	2.19e-06	5.83e-06	9.1e-06	5.59e-06	0	0	0	1.85e-06	3.96e-07	0
K00348	Na+-transporting NADH:ubiquinone oxidoreductase subunit C	2.95e-06	1.32e-06	1.01e-06	3.95e-06	5.57e-06	3.35e-06	2.72e-07	0	0	1.73e-06	2.64e-07	0
K00349	Na+-transporting NADH:ubiquinone oxidoreductase subunit D	3.57e-06	2.31e-06	3.04e-06	3.6e-06	5.38e-06	2.05e-06	4.08e-07	0	0	9.89e-07	0	0
K00350	Na+-transporting NADH:ubiquinone oxidoreductase subunit E	2.17e-06	2.97e-06	4.05e-06	3.77e-06	4.27e-06	1.68e-06	0	0	0	1.48e-06	0	0
K00351	Na+-transporting NADH:ubiquinone oxidoreductase subunit F	3.26e-06	1.98e-06	3.88e-06	5.32e-06	8.91e-06	8.2e-06	0	0	0	3.09e-06	2.64e-07	0
K00354	NADPH2 dehydrogenase	6.83e-06	8.59e-06	1.2e-05	1.29e-05	1.39e-05	1.25e-05	6.8e-07	2.71e-07	0	1.24e-07	3.96e-07	2.09e-06
K00355	NAD(P)H dehydrogenase (quinone)	2.56e-05	8.09e-06	7.76e-06	6.18e-06	4.46e-06	2.42e-06	0	0	0	0	0	0
K00356	NADH dehydrogenase	3.09e-05	1.35e-05	7.76e-06	7.21e-06	8.17e-06	6.34e-06	0	0	0	1.61e-06	0	0
K00362	nitrite reductase (NADH) large subunit	5.12e-05	4.64e-05	3.2e-05	8.23e-06	1.02e-05	9.88e-06	0.000210059	0.000235574	0.000178409	0.000244396	0.000289336	0.00031248
K00363	nitrite reductase (NADH) small subunit	9.16e-06	7.93e-06	3.54e-06	3.43e-07	3.71e-07	3.73e-07	0	0	0	0	3.96e-07	0
K00364	GMP reductase	1.71e-06	1.19e-05	4.55e-06	1.54e-06	3.16e-06	2.05e-06	0	6.77e-07	8.02e-07	1.85e-06	5.28e-07	5.23e-07
K00365	urate oxidase	1.55e-06	2.64e-06	3.37e-07	0	9.28e-07	0	0	0	0	0	0	0
K00366	ferredoxin-nitrite reductase	2.95e-06	1.6e-05	5.23e-06	3.09e-06	2.41e-06	4.66e-06	0	0	0	2.3e-05	1.44e-05	2.61e-06
K00367	ferredoxin-nitrate reductase	2.64e-06	1.24e-05	7.08e-06	3.6e-06	1.3e-06	2.98e-06	5.44e-07	0	0	2e-05	8.71e-06	1.7e-06
K00368	nitrite reductase (NO-forming)	1.51e-05	8.75e-06	4.55e-06	3.43e-06	2.78e-06	1.12e-06	0	0	0	0	0	0
K00370	nitrate reductase / nitrite oxidoreductase, alpha subunit	3.46e-05	1.55e-05	1.26e-05	3.09e-06	6.13e-06	5.59e-06	0	0	0	3.83e-06	0	0
K00371	nitrate reductase / nitrite oxidoreductase, beta subunit	1.65e-05	1.07e-05	5.06e-06	8.58e-07	3.53e-06	3.73e-07	0	0	0	7.42e-07	0	0
K00372	assimilatory nitrate reductase catalytic subunit	1.58e-05	4.46e-06	4.55e-06	4.97e-06	9.84e-06	4.47e-06	0	0	0	2.47e-07	0	0
K00373	nitrate reductase molybdenum cofactor assembly chaperone NarJ/NarW	1.23e-05	7.1e-06	6.07e-06	1.54e-06	1.11e-06	9.32e-07	0	0	0	7.42e-07	0	0
K00374	nitrate reductase gamma subunit	1.01e-05	7.1e-06	3.88e-06	1.54e-06	5.57e-07	9.32e-07	0	0	0	9.89e-07	0	0
K00375	GntR family transcriptional regulator / MocR family aminotransferase	7.56e-05	2.25e-05	1.74e-05	6.35e-06	1.04e-05	9.32e-06	5.44e-07	0	0	9.89e-07	0	0
K00376	nitrous-oxide reductase	7.92e-06	3.14e-06	2.53e-06	3.43e-07	3.16e-06	7.46e-07	0	0	0	0	0	0
K00380	sulfite reductase (NADPH) flavoprotein alpha-component	4.66e-05	1.64e-05	1.21e-05	4.63e-06	6.68e-06	5.22e-06	2.72e-07	0	0	0	0	0
K00381	sulfite reductase (NADPH) hemoprotein beta-component	2.3e-05	1.7e-05	6.07e-06	1.03e-05	1.52e-05	8.2e-06	5.44e-07	0	0	2.84e-06	2.64e-07	0
K00382	dihydrolipoamide dehydrogenase	0.000245999	0.000260616	0.000228176	8.37e-05	9.08e-05	7.34e-05	0.000885404	0.000815366	0.000838189	0.00124757	0.00146318	0.00155992
K00383	glutathione reductase (NADPH)	4.47e-05	3.4e-05	1.45e-05	4.97e-06	1.45e-05	8.57e-06	1.63e-06	1.35e-06	1.34e-06	1.88e-05	9.64e-06	6.53e-07
K00384	thioredoxin reductase (NADPH)	0.000152352	0.000167138	0.000148239	8.73e-05	6.83e-05	5.54e-05	0.000321211	0.000322001	0.000448896	0.000438109	0.000476111	0.0006311
K00385	anaerobic sulfite reductase subunit C	3.29e-05	4.24e-05	6.58e-05	4.97e-06	6.5e-06	4.85e-06	0.000329646	0.000276349	0.000326749	0.000388166	0.000460667	0.000477603
K00387	sulfite oxidase	2.64e-06	7.43e-06	5.06e-07	6.86e-07	2.6e-06	1.49e-06	0	0	0	0	0	0
K00389	putative membrane protein	1.13e-05	1.27e-05	2.53e-06	6.86e-07	0	0	0	0	0	1.24e-06	5.28e-07	1.31e-07
K00390	phosphoadenosine phosphosulfate reductase	1.86e-05	3.25e-05	9.61e-06	5.68e-05	2.49e-05	1.55e-05	1.36e-06	0	0	1.69e-05	6.47e-06	2.61e-07
K00392	sulfite reductase (ferredoxin)	4.88e-05	8.67e-05	6.53e-05	5.66e-06	9.47e-06	7.64e-06	0.000548275	0.000590358	0.000652028	0.000433905	0.000543561	0.000582765
K00394	adenylylsulfate reductase, subunit A	2.21e-05	2.92e-05	3.36e-05	3.43e-06	5.57e-06	4.1e-06	0.0002121	0.000227988	0.000228658	0.000339089	0.000341607	0.000431619
K00395	adenylylsulfate reductase, subunit B	9.16e-06	2.74e-05	2.66e-05	3.09e-06	2.23e-06	2.42e-06	0.000199991	0.000210513	0.000221842	0.000110763	0.000119985	0.000130374
K00399	methyl-coenzyme M reductase alpha subunit	0	0	5.06e-07	0	0	0	0	0	0	0	0	0
K00400	methyl coenzyme M reductase system, component A2	0	0	5.06e-07	0	0	0	0	0	0	0	0	0
K00404	cytochrome c oxidase cbb3-type subunit I	2.14e-05	1.39e-05	4.72e-06	1.05e-05	1.13e-05	9.13e-06	0	0	0	8.65e-07	0	0
K00405	cytochrome c oxidase cbb3-type subunit II	1.23e-05	4.29e-06	2.02e-06	6.18e-06	7.61e-06	4.29e-06	2.72e-07	0	0	0	0	0
K00406	cytochrome c oxidase cbb3-type subunit III	1.13e-05	4.46e-06	3.04e-06	2.92e-06	6.87e-06	4.1e-06	0	0	0	3.71e-07	0	0
K00407	cytochrome c oxidase cbb3-type subunit IV	4.97e-06	6.61e-07	2.7e-06	3.43e-07	5.2e-06	3.91e-06	0	0	0	0	0	0
K00410	ubiquinol-cytochrome c reductase cytochrome b/c1 subunit	2.17e-06	2.15e-06	0	0	0	0	0	0	0	0	0	0
K00411	ubiquinol-cytochrome c reductase iron-sulfur subunit	3.8e-05	3.47e-05	2.87e-05	1.22e-05	1.49e-05	1.27e-05	0	0	1.34e-07	1.85e-06	0	3.92e-07
K00412	ubiquinol-cytochrome c reductase cytochrome b subunit	0.000287931	0.000559713	0.00101406	0.000267963	0.000255613	0.000352257	0.0001136	2.56e-05	2.41e-06	3.83e-06	3.7e-06	7.07e-05
K00413	ubiquinol-cytochrome c reductase cytochrome c1 subunit	4.27e-05	3.24e-05	3.05e-05	1.2e-05	1.74e-05	1.19e-05	0	0	0	2.1e-06	1.32e-07	3.92e-07
K00415	ubiquinol-cytochrome c reductase core subunit 2	4.66e-07	3.47e-06	0	0	0	0	0	0	0	0	0	0
K00417	ubiquinol-cytochrome c reductase subunit 7	7.77e-07	5.28e-06	0	0	0	0	0	0	0	0	0	0
K00425	cytochrome d ubiquinol oxidase subunit I	8.6e-05	4.1e-05	3.29e-05	2.04e-05	3.88e-05	2.22e-05	5.44e-07	4.06e-07	5.35e-07	1.85e-06	0	0
K00426	cytochrome d ubiquinol oxidase subunit II	7.94e-05	3.35e-05	2.43e-05	1.85e-05	2.41e-05	1.77e-05	8.16e-07	1.35e-07	5.35e-07	7.42e-07	3.96e-07	0
K00427	L-lactate permease	7.14e-06	2.48e-06	2.53e-06	1.2e-06	9.28e-07	1.49e-06	0	0	0	0	0	0
K00428	cytochrome c peroxidase	3.54e-05	1.92e-05	1.16e-05	2.57e-06	2.78e-06	3.35e-06	0	0	0	1.48e-06	5.28e-07	0
K00432	glutathione peroxidase	7.04e-05	6.06e-05	3.9e-05	3.02e-05	2.25e-05	1.77e-05	5.44e-07	0	4.01e-07	1.4e-05	7.79e-06	1.96e-06
K00433	non-heme chloroperoxidase	8.39e-06	3.63e-06	1.01e-06	0	0	7.46e-07	0	0	0	0	0	0
K00435	Fe-coproporphyrin III decarboxylase	4.66e-07	0	0	5.15e-07	3.71e-07	5.59e-07	0	0	0	0	0	0
K00436	NAD-reducing hydrogenase large subunit	0	1.82e-06	0	0	0	0	0	0	0	0	0	0
K00441	coenzyme F420 hydrogenase subunit beta	1.24e-06	1.98e-06	2.19e-06	0	7.43e-07	0	8.71e-06	1.08e-05	1.12e-05	0	0	0
K00443	coenzyme F420 hydrogenase subunit gamma	0	0	8.43e-07	0	0	0	0	0	0	0	0	0
K00446	catechol 2,3-dioxygenase	3.11e-06	1.65e-06	0	8.58e-07	7.43e-07	7.46e-07	0	0	0	1.61e-06	1.19e-06	0
K00448	protocatechuate 3,4-dioxygenase, alpha subunit	9.47e-06	6.44e-06	2.53e-06	8.58e-07	1.67e-06	0	0	0	0	0	0	0
K00449	protocatechuate 3,4-dioxygenase, beta subunit	1.27e-05	1.17e-05	3.71e-06	6.86e-07	2.23e-06	1.86e-06	0	0	0	3.71e-07	3.96e-07	0
K00450	gentisate 1,2-dioxygenase	1.18e-05	4.79e-06	2.7e-06	6.86e-07	0	3.73e-07	0	0	0	0	0	0
K00451	homogentisate 1,2-dioxygenase	3.67e-05	2.43e-05	1.21e-05	1.89e-06	5.38e-06	6.15e-06	0	0	0	1.98e-06	1.32e-07	0
K00452	3-hydroxyanthranilate 3,4-dioxygenase	2.45e-05	1.5e-05	6.24e-06	8.58e-07	3.71e-07	7.46e-07	0	0	0	0	0	0
K00453	tryptophan 2,3-dioxygenase	3.04e-05	1.17e-05	6.91e-06	2.92e-06	4.46e-06	2.24e-06	0	0	0	1.36e-06	0	0
K00455	3,4-dihydroxyphenylacetate 2,3-dioxygenase	5.9e-06	6.61e-07	1.01e-06	3.43e-07	0	0	2.72e-07	0	0	0	0	0
K00456	cysteine dioxygenase	7.77e-07	1.82e-06	0	0	0	0	0	0	0	0	0	0
K00457	4-hydroxyphenylpyruvate dioxygenase	4.15e-05	2.31e-05	1.47e-05	5.15e-06	1.37e-05	9.51e-06	0	0	0	2.72e-06	1.32e-07	0
K00459	nitronate monooxygenase	8.25e-05	5.57e-05	4.65e-05	1.53e-05	1.43e-05	9.32e-06	0	0	1.34e-07	7.42e-07	3.96e-07	7.84e-07
K00461	arachidonate 5-lipoxygenase	2.48e-06	5.62e-06	1.86e-06	3.26e-06	1.86e-06	2.98e-06	0	0	0	0	0	0
K00463	indoleamine 2,3-dioxygenase	3.57e-06	1.64e-05	0	0	0	0	0	0	0	0	0	0
K00464	all-trans-8'-apo-beta-carotenal 15,15'-oxygenase	4.19e-06	1.55e-05	4.22e-06	0	2.23e-06	7.46e-07	0	0	0	2.11e-05	1e-05	2.35e-06
K00466	tryptophan 2-monooxygenase	1.86e-06	6.61e-07	6.75e-07	0	4.08e-06	0	0	0	0	0	0	0
K00467	lactate 2-monooxygenase	3.11e-07	0	0	0	0	0	0	0	0	0	0	0
K00469	inositol oxygenase	4.66e-07	3.14e-06	1.01e-06	0	3.71e-07	0	0	0	0	7.42e-07	0	0
K00471	gamma-butyrobetaine dioxygenase	1.09e-06	8.26e-07	6.75e-07	1.72e-06	4.27e-06	1.49e-06	0	0	0	2.35e-06	0	0
K00472	prolyl 4-hydroxylase	2.27e-05	2.23e-05	6.58e-06	3.26e-06	3.34e-06	2.05e-06	0	0	0	2.25e-05	1.27e-05	1.18e-06
K00474	trimethyllysine dioxygenase	1.4e-06	1.98e-06	0	1.72e-06	1.86e-06	1.86e-06	0	0	0	0	0	0
K00476	aspartate beta-hydroxylase	0	0	0	1.03e-06	1.86e-06	0	0	0	0	3.71e-07	0	0
K00477	phytanoyl-CoA hydroxylase	6.21e-06	3.47e-06	1.01e-06	0	3.71e-07	3.73e-07	0	0	0	0	0	0
K00479	Rieske 2Fe-2S family protein	5.9e-06	3.47e-06	5.06e-07	2.06e-06	3.16e-06	7.46e-07	0	0	0	2.23e-06	0	0
K00480	salicylate hydroxylase	2.92e-05	2.56e-05	1.35e-06	5.15e-07	2.6e-06	1.49e-06	0	0	0	7.42e-07	0	0
K00481	p-hydroxybenzoate 3-monooxygenase	6.68e-06	4.29e-06	1.86e-06	1.37e-06	1.3e-06	1.68e-06	0	0	0	0	0	0
K00483	4-hydroxyphenylacetate 3-monooxygenase	1.09e-06	8.26e-07	1.01e-06	0	0	0	0	0	0	0	0	0
K00484	flavin reductase (NADH)	0	0	0	0	0	0	2.72e-07	0	0	0	0	0
K00485	dimethylaniline monooxygenase (N-oxide forming)	1.4e-06	9.91e-07	1.52e-06	1.2e-06	3.71e-07	1.3e-06	0	0	0	3.71e-07	0	2.61e-07
K00486	kynurenine 3-monooxygenase	2.02e-05	8.59e-06	4.89e-06	1.72e-07	1.3e-06	2.24e-06	0	0	0	0	0	0
K00488	cholestanetriol 26-monooxygenase	0	0	0	0	1.49e-06	0	0	0	0	0	0	0
K00489	cholesterol 7alpha-monooxygenase	6.21e-07	4.95e-07	8.43e-07	1.03e-06	1.11e-06	1.86e-06	0	0	0	0	0	0
K00491	nitric-oxide synthase, bacterial	4.66e-07	3.47e-05	1.69e-07	1.37e-06	5.57e-07	4.29e-06	0	0	0	0	0	0
K00493	unspecific monooxygenase	9.78e-06	1.35e-05	3.71e-06	0	0	0	0	0	0	0	0	0
K00496	alkane 1-monooxygenase	1.89e-05	2.05e-05	9.61e-06	3.6e-06	6.68e-06	2.61e-06	0	0	0	1.48e-06	0	0
K00499	choline monooxygenase	9.32e-07	1.98e-06	3.37e-07	1.72e-06	1.11e-06	1.12e-06	0	0	0	0	2.64e-07	0
K00500	phenylalanine-4-hydroxylase	2.47e-05	7.6e-06	5.4e-06	6.69e-06	4.08e-06	4.66e-06	0	0	0	1.48e-06	3.96e-07	0
K00505	tyrosinase	1.4e-06	2.64e-06	0	5.15e-07	0	9.32e-07	0	0	0	0	0	0
K00507	stearoyl-CoA desaturase (Delta-9 desaturase)	8.36e-05	6.61e-05	4.33e-05	1.97e-05	3.4e-05	1.94e-05	0	8.13e-07	0	5.91e-05	3.19e-05	4.57e-06
K00508	linoleoyl-CoA desaturase	3.98e-05	2.97e-05	1.52e-05	1.37e-06	2.04e-06	2.42e-06	0	0	0	0	0	0
K00510	heme oxygenase (biliverdin-producing)	9.78e-06	1.82e-05	6.24e-06	4.46e-06	4.27e-06	7.08e-06	0	0	0	1.48e-05	1.02e-05	1.7e-06
K00511	squalene monooxygenase	3.42e-06	6.28e-06	1.52e-06	1.03e-06	2.97e-06	1.12e-06	0	0	0	0	0	0
K00514	zeta-carotene desaturase	1.4e-06	8.59e-06	5.23e-06	2.23e-06	9.28e-07	3.17e-06	4.08e-07	0	0	1.64e-05	9.24e-06	1.96e-06
K00518	nickel superoxide dismutase	7.77e-07	8.09e-06	2.19e-06	1.2e-06	1.3e-06	1.3e-06	0	0	0	1.16e-05	5.28e-06	2.48e-06
K00520	mercuric reductase	1.6e-05	1.6e-05	5.23e-06	1.37e-05	1.39e-05	1.17e-05	4.08e-07	0	0	8.65e-07	0	0
K00522	ferritin heavy chain	7.77e-07	2.97e-06	0	0	0	0	0	0	0	0	0	0
K00523	CDP-4-dehydro-6-deoxyglucose reductase, E3	3.04e-05	1.02e-05	8.43e-06	1.03e-06	1.86e-06	5.59e-07	0	2.71e-07	0	0	0	0
K00524	ribonucleotide reductase, class II	1.32e-05	2.89e-05	1.97e-05	1.06e-05	9.84e-06	8.95e-06	1.5e-05	1.87e-05	2.87e-05	4.83e-05	2.24e-05	1.03e-05
K00525	ribonucleoside-diphosphate reductase alpha chain	0.000846866	0.00125073	0.0011763	0.000469193	0.000558933	0.0003763	0.00511134	0.00482514	0.00370757	0.00104471	0.000669089	0.000427439
K00526	ribonucleoside-diphosphate reductase beta chain	0.000208727	0.000273333	0.00021772	0.000189736	0.000209391	0.000141462	1.28e-05	1.3e-05	1.14e-05	0.000290259	0.000161696	7.46e-05
K00527	ribonucleoside-triphosphate reductase	7.11e-05	0.000102727	0.000119569	0.000131065	8.43e-05	6.17e-05	0.000428009	0.000434031	0.000432191	0.000244273	0.000271252	0.000259573
K00528	ferredoxin--NADP+ reductase	7.13e-05	6.64e-05	7.44e-05	8.75e-06	1.24e-05	8.01e-06	0.000327061	0.00032173	0.000143262	0.000235743	0.000232446	0.000295628
K00529	3-phenylpropionate/trans-cinnamate dioxygenase ferredoxin reductase component	2.55e-05	1.45e-05	7.76e-06	1.54e-06	1.3e-06	3.73e-07	0	0	0	7.42e-07	0	0
K00537	arsenate reductase	6.68e-05	2.91e-05	1.8e-05	4.29e-06	7.8e-06	5.22e-06	0	0	0	8.41e-06	5.41e-06	6.53e-07
K00542	guanidinoacetate N-methyltransferase	6.21e-07	4.95e-07	5.06e-07	1.37e-06	5.57e-07	7.46e-07	0	0	0	2.35e-06	5.28e-07	0
K00544	betaine-homocysteine S-methyltransferase	0	4.95e-07	0	0	0	0	0	0	0	0	0	0
K00545	catechol O-methyltransferase	5.9e-06	5.62e-06	1.69e-06	1.72e-07	7.43e-07	0	0	0	0	0	0	0
K00547	homocysteine S-methyltransferase	3.88e-06	3.3e-07	8.43e-07	6.86e-07	2.97e-06	1.49e-06	0	0	0	6.18e-07	5.28e-07	0
K00548	5-methyltetrahydrofolate--homocysteine methyltransferase	0.000124863	0.000106691	8.26e-05	2.61e-05	3.55e-05	2.98e-05	0.000246248	0.000262803	0.000272759	0.000275425	0.000297652	0.000300853
K00549	5-methyltetrahydropteroyltriglutamate--homocysteine methyltransferase	6.26e-05	3.4e-05	1.72e-05	1.27e-05	1.74e-05	1.03e-05	0	6.77e-07	6.68e-07	2.47e-07	2.64e-07	0
K00550	methylene-fatty-acyl-phospholipid synthase	9.32e-07	2.97e-06	0	0	0	0	0	0	0	0	0	0
K00554	tRNA (guanine37-N1)-methyltransferase	9.3e-05	0.00010025	9.44e-05	4.55e-05	4.08e-05	2.83e-05	0.000256315	0.00027215	0.000285054	0.000265535	0.000301216	0.000312741
K00555	tRNA (guanine26-N2/guanine27-N2)-dimethyltransferase	2.02e-06	1.17e-05	2.36e-06	6.69e-06	8.17e-06	4.85e-06	0	0	0	1.11e-05	5.94e-06	0
K00556	tRNA (guanosine-2'-O-)-methyltransferase	3.88e-06	9.25e-06	1.52e-06	6.86e-07	2.41e-06	1.68e-06	0	0	5.35e-07	1.03e-05	7e-06	7.84e-07
K00557	tRNA (uracil-5-)-methyltransferase	7.14e-06	2.48e-06	5.23e-06	3.77e-06	7.8e-06	6.52e-06	5.44e-07	4.06e-07	2.67e-07	4.94e-07	3.96e-07	0
K00558	DNA (cytosine-5)-methyltransferase 1	0.000235439	0.000287867	0.00026005	0.000165032	0.00015166	0.000102322	0.000994242	0.000806426	0.000765756	0.000200882	0.000101769	5.63e-05
K00559	sterol 24-C-methyltransferase	2.95e-06	1.6e-05	3.37e-07	0	0	0	0	0	0	0	2.64e-07	0
K00560	thymidylate synthase	0.000165863	0.000197196	0.000178089	0.000220272	0.000163355	0.00012562	0.000490319	0.000533192	0.000447159	0.00054368	0.00059372	0.000479563
K00561	23S rRNA (adenine-N6)-dimethyltransferase	1.55e-07	9.91e-07	0	0	0	0	0	0	0	0	0	0
K00563	23S rRNA (guanine745-N1)-methyltransferase	5.75e-06	3.8e-06	3.2e-06	3.26e-06	5.2e-06	2.24e-06	2.72e-07	5.42e-07	0	4.94e-07	0	0
K00564	16S rRNA (guanine1207-N2)-methyltransferase	2.59e-05	1.78e-05	1.13e-05	3.26e-06	8.17e-06	3.54e-06	9.52e-07	4.06e-07	8.02e-07	1.36e-06	0	0
K00565	mRNA (guanine-N7-)-methyltransferase	1.86e-06	3.3e-06	3.37e-07	0	0	9.32e-07	0	0	0	0	0	0
K00566	tRNA-uridine 2-sulfurtransferase	0.000101102	0.000115774	9.39e-05	6e-05	4.86e-05	4.23e-05	0.00021278	0.000204011	0.000242155	0.000248229	0.000296464	0.000301115
K00567	methylated-DNA-[protein]-cysteine S-methyltransferase [EC:2.1.1.63]	5.45e-05	5.73e-05	5.8e-05	1.51e-05	1.8e-05	1.79e-05	0.000312095	0.000313061	0.000452772	0.000469014	0.000411169	0.000605103
K00568	2-polyprenyl-6-hydroxyphenyl methylase / 3-demethylubiquinone-9 3-methyltransferase	4.64e-05	3.15e-05	3.19e-05	1.8e-05	1.43e-05	1.06e-05	0	0	0	1.61e-06	3.96e-07	0
K00569	thiopurine S-methyltransferase	5.28e-06	1.32e-06	1.69e-06	2.06e-06	3.16e-06	9.32e-07	0	0	0	1.24e-07	0	0
K00570	phosphatidylethanolamine/phosphatidyl-N-methylethanolamine N-methyltransferase	3.57e-06	1.98e-06	0	0	0	3.73e-07	0	0	0	0	0	0
K00571	site-specific DNA-methyltransferase (adenine-specific)	0.000120981	0.000188608	0.000208614	0.000150794	0.000183774	0.000107727	0.0010405	0.0010653	0.000948174	0.000135364	7.47e-05	3.59e-05
K00573	protein-L-isoaspartate(D-aspartate) O-methyltransferase	8.45e-05	6.99e-05	7.49e-05	2.21e-05	2.04e-05	1.85e-05	0.00025169	0.000256301	0.000269819	0.000234012	0.00027112	0.00029184
K00574	cyclopropane-fatty-acyl-phospholipid synthase	0.000186363	0.000159706	0.000109956	1.17e-05	1.54e-05	1.08e-05	0.000502971	0.000393662	0.000413214	0.000479645	0.000561248	0.000609806
K00575	chemotaxis protein methyltransferase CheR	8.81e-05	7.12e-05	5.04e-05	1.2e-05	1.65e-05	8.2e-06	0.000147613	0.000138039	0.000160234	0.000221403	0.000404833	0.000436584
K00577	tetrahydromethanopterin S-methyltransferase subunit A	4.04e-06	9.91e-07	8.43e-07	0	0	0	0	0	0	0	0	0
K00578	tetrahydromethanopterin S-methyltransferase subunit B	0	0	5.06e-07	0	0	0	0	0	0	0	0	0
K00579	tetrahydromethanopterin S-methyltransferase subunit C	0	0	3.37e-07	0	0	0	0	0	0	0	0	0
K00581	tetrahydromethanopterin S-methyltransferase subunit E	0	0	3.37e-07	0	0	0	0	0	0	0	0	0
K00584	tetrahydromethanopterin S-methyltransferase subunit H	0	0	5.06e-07	0	0	0	0	0	0	0	0	0
K00586	diphthine methyl ester synthase	1.4e-06	4.62e-06	1.18e-06	1.2e-06	1.3e-06	1.3e-06	0	0	0	0	0	0
K00587	protein-S-isoprenylcysteine O-methyltransferase	1.71e-06	2.15e-06	0	0	1.11e-06	2.42e-06	0	0	0	0	0	0
K00588	caffeoyl-CoA O-methyltransferase	7.77e-07	4.95e-07	8.43e-07	0	0	1.3e-06	0	0	0	0	0	0
K00589	uroporphyrin-III C-methyltransferase	1.4e-06	5.28e-06	0	0	0	0	0	0	0	0	0	0
K00590	site-specific DNA-methyltransferase (cytosine-N4-specific)	1.55e-06	4.95e-07	1.35e-06	6.69e-06	8.54e-06	4.66e-06	0	0	0	0	0	0
K00594	xylitol oxidase	2.17e-06	1.98e-06	3.37e-07	1.54e-06	3.71e-07	2.24e-06	0	0	0	0	0	0
K00595	precorrin-6Y C5,15-methyltransferase (decarboxylating)	6.83e-06	1.93e-05	5.9e-06	3.77e-06	3.16e-06	2.8e-06	0	1.35e-07	0	1.43e-05	7.26e-06	3.92e-07
K00596	2,2-dialkylglycine decarboxylase (pyruvate)	3.42e-06	6.61e-07	8.43e-07	0	0	0	0	0	0	0	0	0
K00597	methionine synthase reductase	0	0	1.01e-06	0	0	0	0	0	0	2.47e-07	0	0
K00598	trans-aconitate 2-methyltransferase	1.12e-05	8.59e-06	1.01e-06	6.86e-07	0	1.3e-06	0	0	0	0	0	0
K00599	methyltransferase-like protein 6	0	0	3.37e-07	1.37e-06	1.11e-06	0	0	0	0	0	0	0
K00600	glycine hydroxymethyltransferase	0.000103587	0.000107682	9.93e-05	4.87e-05	5.38e-05	4.58e-05	0.000255907	0.000256842	0.00027022	0.000239699	0.00027574	0.000279037
K00601	phosphoribosylglycinamide formyltransferase	1.71e-06	4.79e-06	0	1.72e-07	0	0	0	0	0	0	0	0
K00602	phosphoribosylaminoimidazolecarboxamide formyltransferase / IMP cyclohydrolase	8.85e-05	8.62e-05	6.22e-05	2.95e-05	3.62e-05	3.35e-05	9.55e-05	9.36e-05	0.000108916	0.000164909	0.000259109	0.000147618
K00603	glutamate formiminotransferase	3.11e-07	6.61e-07	3.37e-07	0	0	0	0	0	0	0	0	0
K00604	methionyl-tRNA formyltransferase	9.69e-05	0.000114123	0.000108776	4.61e-05	3.88e-05	3.17e-05	0.000288695	0.000153211	0.000331828	0.000384087	0.000457895	0.000476819
K00605	aminomethyltransferase	7.04e-05	8.9e-05	7.72e-05	3.74e-05	4.05e-05	3.19e-05	0.000188563	0.000205095	0.000189234	0.000228202	0.000263597	0.000264145
K00606	3-methyl-2-oxobutanoate hydroxymethyltransferase	4.32e-05	3.45e-05	1.4e-05	1.6e-05	1.52e-05	1.23e-05	2.72e-07	0	0	1.31e-05	6.34e-06	1.05e-06
K00609	aspartate carbamoyltransferase catalytic subunit	7.35e-05	8.41e-05	4.98e-05	2.08e-05	2.34e-05	1.53e-05	0.000117954	0.000107966	0.000171193	0.000253791	0.000259109	0.000300723
K00610	aspartate carbamoyltransferase regulatory subunit	1.24e-06	0	1.01e-06	0	7.43e-07	0	0	0	0	0	0	0
K00611	ornithine carbamoyltransferase	6.93e-05	0.000109003	8.92e-05	5.25e-05	4.12e-05	3.99e-05	0.000256724	0.000273776	0.000283984	0.000256758	0.000304912	0.000316791
K00612	carbamoyltransferase	1.3e-05	1.37e-05	1.13e-05	6.52e-06	8.91e-06	6.52e-06	1.09e-06	4.06e-07	5.35e-07	1.61e-05	8.32e-06	1.96e-06
K00613	glycine amidinotransferase	0	3.14e-06	3.37e-07	6.86e-07	2.23e-06	9.32e-07	0	0	0	1.61e-06	3.96e-07	0
K00615	transketolase	0.000132007	0.000151118	0.000118557	0.000107906	8.28e-05	6.8e-05	0.000227609	0.000232594	0.000258727	0.000539353	0.000574976	0.000683484
K00616	transaldolase	6.03e-05	5.88e-05	2.95e-05	1.44e-05	2.19e-05	1.47e-05	1.09e-06	6.77e-07	8.02e-07	4.82e-05	2.79e-05	3.14e-06
K00618	amino-acid N-acetyltransferase	1.09e-06	4.13e-06	0	0	0	0	0	0	0	0	0	0
K00619	amino-acid N-acetyltransferase	7.77e-06	1.11e-05	2.53e-06	6.86e-07	5.57e-07	3.73e-07	0	0	0	9.89e-07	0	0
K00620	glutamate N-acetyltransferase / amino-acid N-acetyltransferase	2.89e-05	4.06e-05	1.28e-05	5.66e-06	1.3e-05	6.15e-06	0	0	0	1.85e-05	1.19e-05	3.92e-07
K00621	glucosamine-phosphate N-acetyltransferase	6.21e-07	6.44e-06	5.06e-07	0	0	0	0	0	0	0	0	0
K00622	arylamine N-acetyltransferase	3.11e-06	5.28e-06	2.02e-06	0	7.43e-07	1.49e-06	0	0	0	0	0	0
K00624	carnitine O-acetyltransferase	4.04e-06	9.08e-06	0	5.15e-07	3.71e-07	7.46e-07	0	0	0	0	0	0
K00625	phosphate acetyltransferase	3.77e-05	4.24e-05	4.67e-05	2.04e-05	1.28e-05	1.12e-05	0.000240398	0.000255488	0.000266745	0.000231416	0.000277192	0.000296542
K00626	acetyl-CoA C-acetyltransferase	0.000200185	0.000160201	9.87e-05	4.08e-05	4.94e-05	3.54e-05	0	2.71e-07	4.01e-07	7.29e-06	2.24e-06	3.92e-07
K00627	pyruvate dehydrogenase E2 component (dihydrolipoamide acetyltransferase)	0.00013061	0.000109168	6.68e-05	4.84e-05	5.48e-05	4.32e-05	3.54e-06	1.08e-06	2.81e-06	2.24e-05	8.58e-06	4.05e-06
K00630	glycerol-3-phosphate O-acyltransferase	0	4.95e-07	0	0	0	0	0	0	0	0	0	0
K00631	glycerol-3-phosphate O-acyltransferase	4.32e-05	1.87e-05	1.5e-05	6.86e-06	1.65e-05	9.32e-06	0	0	0	1.36e-06	0	0
K00632	acetyl-CoA acyltransferase	6.31e-05	4.91e-05	2.06e-05	2.56e-05	3.69e-05	2.14e-05	1.36e-07	0	0	2.6e-06	5.28e-07	0
K00633	galactoside O-acetyltransferase	0	0	0	0	0	0	5.44e-07	8.13e-07	9.35e-07	0	0	0
K00634	phosphate butyryltransferase	3.11e-07	3.3e-07	5.06e-07	0	0	3.73e-07	0	0	0	0	0	0
K00635	diacylglycerol O-acyltransferase	0	3.3e-07	0	0	0	0	0	0	0	0	0	0
K00637	sterol O-acyltransferase	1.24e-06	4.46e-06	0	0	0	0	0	0	0	0	0	0
K00638	chloramphenicol O-acetyltransferase type B	4.35e-06	2.64e-06	1.01e-06	3.43e-07	7.43e-07	0	0	6.77e-07	5.35e-07	0	0	0
K00639	glycine C-acetyltransferase	2.98e-05	1.85e-05	1.72e-05	3.26e-06	4.64e-06	5.96e-06	9.52e-07	5.42e-07	8.02e-07	6.18e-07	0	0
K00640	serine O-acetyltransferase	7.38e-05	6.61e-05	5.08e-05	1.36e-05	1.78e-05	1.49e-05	0.00025237	0.000134653	0.000215962	0.000227337	0.000258713	0.0001953
K00641	homoserine O-acetyltransferase	6.13e-05	4.33e-05	1.89e-05	6.86e-06	1.87e-05	9.69e-06	0	0	0	1.11e-06	0	0
K00643	5-aminolevulinate synthase	1.18e-05	9.25e-06	2.87e-06	5.32e-06	7.24e-06	9.13e-06	4.08e-07	0	0	1.24e-06	0	0
K00645	[acyl-carrier-protein] S-malonyltransferase [EC:2.3.1.39]	7.98e-05	8.8e-05	7.62e-05	1.78e-05	2.02e-05	1.85e-05	0.000241622	0.000258739	0.000273427	0.000232652	0.000296068	0.000317444
K00647	3-oxoacyl-[acyl-carrier-protein] synthase I [EC:2.3.1.41]	7.72e-05	2.66e-05	2.38e-05	5.66e-06	1.26e-05	7.64e-06	2.72e-07	2.71e-07	5.35e-07	1.61e-06	3.96e-07	0
K00648	3-oxoacyl-[acyl-carrier-protein] synthase III [EC:2.3.1.180]	9.66e-05	0.000100084	8.25e-05	2.18e-05	1.89e-05	1.64e-05	0.000233459	0.000239232	0.000258994	0.000247858	0.000282472	0.00028792
K00649	glyceronephosphate O-acyltransferase	0	0	6.75e-07	1.2e-06	5.57e-07	5.59e-07	0	0	0	0	0	0
K00650	lecithin-cholesterol acyltransferase	0	2.31e-06	0	0	0	0	0	0	0	0	0	0
K00651	homoserine O-succinyltransferase	1.21e-05	2.3e-05	1.32e-05	5.49e-06	7.24e-06	6.52e-06	9.16e-05	7.27e-05	0.000108115	0.000133015	0.000143216	0.000147879
K00652	8-amino-7-oxononanoate synthase	6.63e-05	5.02e-05	3.63e-05	1.34e-05	1.41e-05	1.03e-05	1.36e-07	0	2.67e-07	1.53e-05	8.84e-06	6.53e-07
K00654	serine palmitoyltransferase	4.19e-06	1.32e-05	1.52e-06	4.29e-06	3.9e-06	5.78e-06	0	0	0	0	0	0
K00655	1-acyl-sn-glycerol-3-phosphate acyltransferase	8.37e-05	6.82e-05	6.31e-05	3.19e-05	2.8e-05	2.31e-05	0.000112376	9.08e-05	0.000222777	0.00026331	0.000300556	0.000313133
K00656	formate C-acetyltransferase	2.11e-05	2.43e-05	1.86e-05	5.15e-06	8.54e-06	4.47e-06	8.6e-05	0.00011948	0.000107446	0.000230675	0.000277456	0.00029184
K00657	diamine N-acetyltransferase	5.75e-06	4.46e-06	4.22e-06	8.58e-07	1.67e-06	1.68e-06	1.5e-06	9.48e-07	2.14e-06	0	0	0
K00658	2-oxoglutarate dehydrogenase E2 component (dihydrolipoamide succinyltransferase)	5.95e-05	6.21e-05	3.27e-05	1.89e-05	2.23e-05	2.05e-05	2.72e-07	0	4.01e-07	3.21e-06	1.19e-06	3.92e-07
K00661	maltose O-acetyltransferase	2.52e-05	3.47e-05	4.22e-05	2.57e-06	3.71e-06	4.29e-06	0.000261621	0.000184504	0.000305233	0.000226966	0.00021159	0.000275118
K00662	aminoglycoside 3-N-acetyltransferase	2.02e-05	1.98e-05	3.88e-05	3.77e-06	5.01e-06	3.73e-06	0.000219718	0.000188974	0.00022986	0.000304723	0.000336459	0.000358725
K00663	aminoglycoside 6'-N-acetyltransferase	4.66e-07	0	0	0	0	0	0	0	0	0	0	0
K00666	fatty-acyl-CoA synthase	0.000164155	0.000114123	5.5e-05	2.85e-05	5.29e-05	3.52e-05	0	0	0	4.7e-06	5.28e-07	0
K00667	fatty acid synthase subunit alpha, fungi type	4.5e-06	1.01e-05	0	0	0	0	0	0	0	0	0	0
K00668	fatty acid synthase subunit beta, fungi type	4.97e-06	9.91e-06	0	0	0	0	0	0	0	0	0	0
K00670	N-alpha-acetyltransferase 30	2.17e-06	5.12e-06	3.37e-07	1.2e-06	1.11e-06	0	0	0	0	0	0	0
K00671	glycylpeptide N-tetradecanoyltransferase	3.11e-06	6.61e-06	1.69e-06	1.72e-06	3.34e-06	2.8e-06	0	0	0	0	0	0
K00672	formylmethanofuran--tetrahydromethanopterin N-formyltransferase	7.77e-07	3.96e-06	1.35e-06	0	0	0	0	0	0	6.18e-07	0	0
K00673	arginine N-succinyltransferase	4.66e-06	1.32e-06	1.35e-06	3.6e-06	5.38e-06	3.17e-06	0	0	0	2.47e-07	0	0
K00674	2,3,4,5-tetrahydropyridine-2-carboxylate N-succinyltransferase	5.62e-05	4.84e-05	4.2e-05	1.82e-05	1.69e-05	1.45e-05	0	0	6.68e-07	2.23e-06	1.32e-07	3.92e-07
K00675	N-hydroxyarylamine O-acetyltransferase	6.21e-06	1.49e-06	2.02e-06	2.23e-06	2.41e-06	3.35e-06	2.72e-07	1.35e-07	0	0	0	0
K00677	UDP-N-acetylglucosamine acyltransferase	5.16e-05	3.75e-05	3.1e-05	7.21e-06	1.3e-05	8.57e-06	0.0001	9.12e-05	9.3e-05	0.000352935	0.000427272	0.000439196
K00679	phospholipid:diacylglycerol acyltransferase	1.55e-06	3.8e-06	3.37e-07	0	0	0	0	0	0	0	0	0
K00681	gamma-glutamyltranspeptidase / glutathione hydrolase	9.78e-05	5.9e-05	2.39e-05	1.18e-05	2.65e-05	1.99e-05	2.72e-07	2.71e-07	0	1.69e-05	8.58e-06	5.23e-07
K00683	glutaminyl-peptide cyclotransferase	1.24e-06	3.3e-07	3.37e-07	3.43e-07	0	2.05e-06	0	0	0	0	0	0
K00684	leucyl/phenylalanyl-tRNA--protein transferase	3.31e-05	1.21e-05	9.78e-06	3.26e-06	5.2e-06	6.34e-06	0	0	0	2.35e-06	1.72e-06	0
K00685	arginine-tRNA-protein transferase	2.78e-05	6.61e-06	6.58e-06	2.23e-06	4.64e-06	1.49e-06	0	0	0	7.42e-07	0	0
K00687	penicillin-binding protein 2B	1.55e-07	1.98e-06	1.18e-06	0	0	0	1.36e-07	4.06e-07	4.01e-07	0	0	0
K00688	glycogen phosphorylase	6.09e-05	8.46e-05	6.16e-05	1.56e-05	2.3e-05	2.37e-05	0.000416853	0.000284342	0.000312583	0.000279875	0.000301084	0.000303597
K00689	dextransucrase	0	0	3.37e-07	0	0	0	0	0	0	0	0	0
K00690	sucrose phosphorylase	1.06e-05	2.44e-05	1.82e-05	4.29e-06	4.83e-06	4.47e-06	9.66e-05	7.8e-05	9.57e-05	0.000159964	0.000275212	0.000167213
K00691	maltose phosphorylase	2.5e-05	3.75e-05	4.55e-05	2.4e-06	3.34e-06	2.61e-06	0.000323795	0.000314822	0.000400117	0.000231416	0.000243137	0.000261793
K00692	levansucrase	6.21e-07	3.3e-07	0	0	0	0	0	0	0	0	0	0
K00693	glycogen synthase	2.33e-06	7.76e-06	0	1.03e-06	1.3e-06	2.42e-06	0	0	0	0	0	0
K00694	cellulose synthase (UDP-forming)	1.37e-05	1.62e-05	4.55e-06	1.72e-06	4.64e-06	2.8e-06	2.72e-07	0	0	1.14e-05	7.26e-06	7.84e-07
K00696	sucrose-phosphate synthase	2.72e-05	4.29e-05	4.25e-05	3.77e-06	4.27e-06	3.17e-06	0.000153463	0.000206449	0.000178142	0.000252308	0.000283	0.000297457
K00697	trehalose 6-phosphate synthase	6.93e-05	7.53e-05	4.76e-05	5.15e-06	5.94e-06	4.66e-06	0.000147885	0.000103225	0.000171059	0.000217571	0.000261617	0.000274334
K00698	chitin synthase	2.62e-05	7.18e-05	1.69e-06	0	5.57e-07	0	0	0	0	0	0	0
K00700	1,4-alpha-glucan branching enzyme	7.94e-05	7.8e-05	6.68e-05	2.4e-05	3.64e-05	2.52e-05	0.000207474	0.000156192	0.000154087	0.000254904	0.000297256	0.000290664
K00702	cellobiose phosphorylase	1.93e-05	3.02e-05	3.52e-05	3.43e-06	3.16e-06	2.98e-06	0.000241758	0.000217693	0.000209414	0.000238833	0.000281152	0.000305295
K00703	starch synthase	3.93e-05	6.01e-05	4.91e-05	1.72e-05	2.3e-05	1.86e-05	0.000116458	0.000169738	0.000118405	0.000224864	0.000226506	0.000271722
K00705	4-alpha-glucanotransferase	3.91e-05	2.51e-05	1.23e-05	2.06e-06	4.46e-06	2.8e-06	0	0	0	1.57e-05	9.24e-06	2.61e-07
K00706	1,3-beta-glucan synthase	2.95e-06	5.45e-06	0	0	0	0	0	0	0	0	0	0
K00710	polypeptide N-acetylgalactosaminyltransferase	5.12e-06	5.95e-06	7.59e-06	1.87e-05	1.74e-05	2.63e-05	8.16e-07	0	0	0	0	0
K00712	poly(glycerol-phosphate) alpha-glucosyltransferase	0	1.49e-06	1.18e-06	0	0	0	0	4.06e-07	2.67e-07	0	0	0
K00720	ceramide glucosyltransferase	1.4e-06	2.15e-06	0	0	5.57e-07	0	0	0	0	0	0	0
K00721	dolichol-phosphate mannosyltransferase	3.11e-05	2.25e-05	1.01e-05	6e-06	1e-05	7.27e-06	0	0	0	1.1e-05	6.6e-06	3.92e-07
K00726	alpha-1,3-mannosyl-glycoprotein beta-1,2-N-acetylglucosaminyltransferase	0	0	0	1.37e-06	1.49e-06	7.46e-07	0	0	0	0	0	0
K00728	dolichyl-phosphate-mannose-protein mannosyltransferase	7.92e-06	2.16e-05	1.52e-06	0	0	0	0	0	0	0	0	0
K00729	dolichyl-phosphate beta-glucosyltransferase	4.66e-07	3.96e-06	0	0	0	0	0	0	0	0	0	0
K00731	glycoprotein-N-acetylgalactosamine 3-beta-galactosyltransferase	0	3.3e-07	1.01e-06	3.09e-06	1.67e-06	1.12e-06	0	0	0	0	0	0
K00736	alpha-1,6-mannosyl-glycoprotein beta-1,2-N-acetylglucosaminyltransferase	1.24e-06	9.91e-07	5.06e-07	1.89e-06	3.34e-06	2.05e-06	0	0	0	0	0	0
K00737	beta-1,4-mannosyl-glycoprotein beta-1,4-N-acetylglucosaminyltransferase	6.21e-07	8.26e-07	3.37e-07	6.86e-07	1.67e-06	9.32e-07	0	0	0	1.24e-06	7.92e-07	0
K00748	lipid-A-disaccharide synthase	5.42e-05	5.33e-05	3.79e-05	7.21e-06	1.3e-05	8.76e-06	0.000135912	0.000192632	0.000228524	0.000106313	0.000122625	0.000145136
K00749	alpha-1,3-glucan synthase	3.57e-06	1.3e-05	0	0	0	0	0	0	0	0	0	0
K00750	glycogenin	0	0	0	3.43e-07	5.57e-07	0	0	0	0	0	0	0
K00752	hyaluronan synthase	2.95e-06	1.82e-06	2.02e-06	1.89e-06	4.83e-06	3.73e-06	0	0	0	0	0	0
K00756	pyrimidine-nucleoside phosphorylase	2.35e-05	3.04e-05	2.92e-05	8.41e-06	9.28e-06	5.78e-06	0.000105982	9.75e-05	0.000130165	0.000113977	0.0002863	0.00012737
K00757	uridine phosphorylase	4.66e-06	1.65e-06	1.69e-06	1.36e-05	1.45e-05	1.17e-05	6.8e-07	5.42e-07	8.02e-07	0	0	0
K00758	thymidine phosphorylase	1.55e-05	1.62e-05	8.43e-06	1.87e-05	1.32e-05	8.76e-06	2.72e-07	2.71e-07	2.67e-07	2.84e-06	3.96e-07	0
K00759	adenine phosphoribosyltransferase	5.78e-05	6.38e-05	6.1e-05	3.76e-05	3.17e-05	2.39e-05	0.000174278	0.000261584	0.000275164	0.000242666	0.000270064	0.00028792
K00760	hypoxanthine phosphoribosyltransferase	9.61e-05	0.000134767	0.000120075	5.15e-05	4.21e-05	3.37e-05	0.000313592	0.000418724	0.000362431	0.000444908	0.000522441	0.000556376
K00761	uracil phosphoribosyltransferase	7.7e-05	8.74e-05	7.59e-05	3.72e-05	4.18e-05	3.04e-05	0.000266247	0.000199676	0.000278505	0.00022573	0.000252641	0.00027551
K00762	orotate phosphoribosyltransferase	7.28e-05	7.96e-05	7.29e-05	2.86e-05	3.68e-05	3e-05	0.000247064	0.000270118	0.000273828	0.000247734	0.0002797	0.00020771
K00763	nicotinate phosphoribosyltransferase	9.89e-05	8.11e-05	8.6e-05	3.47e-05	3.45e-05	2.27e-05	0.000350869	0.000342186	0.000378869	0.000482364	0.00051571	0.000520974
K00764	amidophosphoribosyltransferase	8.57e-05	9.61e-05	7.03e-05	2.8e-05	3.53e-05	2.37e-05	0.000119723	0.000171635	0.000302026	0.000239081	0.000271252	0.000288704
K00765	ATP phosphoribosyltransferase	6.21e-05	6.54e-05	5.77e-05	1.75e-05	1.71e-05	1.51e-05	0.000215501	0.000274859	0.000283717	0.000239452	0.000273496	0.000285438
K00766	anthranilate phosphoribosyltransferase	7.38e-05	7.63e-05	5.6e-05	2.25e-05	3.03e-05	1.77e-05	0.000231691	0.000218912	0.000344657	0.000455292	0.000510166	0.000227044
K00767	nicotinate-nucleotide pyrophosphorylase (carboxylating)	5.12e-05	4.91e-05	3.47e-05	2.11e-05	2.41e-05	1.57e-05	0	0	0	1.61e-05	6.73e-06	2.61e-07
K00768	nicotinate-nucleotide--dimethylbenzimidazole phosphoribosyltransferase	3.04e-05	1.17e-05	8.77e-06	2.06e-06	6.31e-06	2.8e-06	0	0	0	8.65e-07	0	0
K00769	xanthine phosphoribosyltransferase	3.88e-06	1.16e-06	1.01e-06	3.43e-07	1.86e-06	1.49e-06	0	0	0	4.08e-06	1.19e-06	0
K00771	protein xylosyltransferase	7.77e-07	4.95e-07	5.06e-07	2.23e-06	1.49e-06	3.17e-06	6.8e-07	0	0	0	0	0
K00772	5'-methylthioadenosine phosphorylase	8.23e-06	1.55e-05	7.08e-06	1.01e-05	1.26e-05	8.01e-06	2.72e-07	0	0	1.48e-05	7.39e-06	6.53e-07
K00773	queuine tRNA-ribosyltransferase	8.09e-05	9.12e-05	7.81e-05	1.89e-05	2.15e-05	1.99e-05	0.000253866	0.000180982	0.000217966	0.000266524	0.000309135	0.000316922
K00782	L-lactate dehydrogenase complex protein LldG	2.02e-06	4.95e-07	1.01e-06	8.58e-06	6.5e-06	4.66e-06	0	0	0	0	0	0
K00783	23S rRNA (pseudouridine1915-N3)-methyltransferase	3.9e-05	3.77e-05	3.25e-05	1.01e-05	1.65e-05	1.32e-05	8.53e-05	7.29e-05	0.000122013	0.000213368	0.000241949	0.000255131
K00784	ribonuclease Z	1.63e-05	2.87e-05	1.01e-05	1.18e-05	1.61e-05	1.45e-05	0	4.06e-07	2.67e-07	1.5e-05	7.52e-06	1.31e-07
K00786	[EC:2.4.-.-]	1.09e-06	6.61e-07	1.01e-06	6.86e-07	1.11e-06	7.46e-07	0	0	0	0	0	0
K00787	farnesyl diphosphate synthase	6.21e-07	2.81e-06	0	8.58e-07	0	7.46e-07	0	0	0	0	0	0
K00788	thiamine-phosphate pyrophosphorylase	7.07e-05	7.99e-05	6.85e-05	1.22e-05	2.08e-05	1.32e-05	0.000134416	0.000189787	0.000188165	0.000238215	0.000269537	0.000276555
K00789	S-adenosylmethionine synthetase	0.000132939	0.000166147	0.000151106	9.14e-05	0.000106181	7.75e-05	0.000195502	0.000206585	0.000240418	0.000253544	0.000293296	0.000307254
K00790	UDP-N-acetylglucosamine 1-carboxyvinyltransferase	9.27e-05	9.15e-05	9.07e-05	2.73e-05	2.8e-05	2.05e-05	0.000287743	0.000289354	0.000308574	0.000232034	0.000266237	0.000276163
K00791	tRNA dimethylallyltransferase	7.21e-05	8.32e-05	6.98e-05	4.24e-05	2.75e-05	1.83e-05	0.000255771	0.000270931	0.000275832	0.000259725	0.000300424	0.000317183
K00793	riboflavin synthase	7.89e-05	6.44e-05	6.19e-05	2.23e-05	3.4e-05	1.85e-05	0.00018557	0.000102954	0.000156626	0.00026195	0.000258977	0.000319926
K00794	6,7-dimethyl-8-ribityllumazine synthase	7.17e-05	7.91e-05	7.45e-05	2.62e-05	2.52e-05	2.18e-05	0.000163122	0.000185859	0.000166649	0.000148715	0.000216606	0.0002179
K00795	farnesyl diphosphate synthase	4.26e-05	2.51e-05	3.1e-05	1.34e-05	1.39e-05	1.03e-05	0	0	1.34e-07	1.48e-06	6.6e-07	2.61e-07
K00796	dihydropteroate synthase	5.34e-05	5.22e-05	3.29e-05	2.92e-05	2.88e-05	1.96e-05	0	0	2.67e-07	1.17e-05	5.81e-06	1.05e-06
K00797	spermidine synthase	4.3e-05	2.89e-05	1.33e-05	2.06e-06	6.87e-06	5.22e-06	1.36e-07	0	0	1.88e-05	7e-06	6.53e-07
K00798	cob(I)alamin adenosyltransferase	4.43e-05	3.5e-05	2.68e-05	1.56e-05	1.37e-05	1.16e-05	0.000121083	7.23e-05	6.09e-05	0.00015267	0.000139124	0.000146312
K00799	glutathione S-transferase	0.000213696	0.000106691	5.95e-05	1.66e-05	3.66e-05	1.55e-05	5.44e-07	0	0	5.67e-05	3e-05	2.35e-06
K00800	3-phosphoshikimate 1-carboxyvinyltransferase	7.08e-05	5.43e-05	3.24e-05	1.48e-05	1.74e-05	1.44e-05	9.75e-05	0.000131808	8.82e-05	0.000232034	0.000262277	0.000281127
K00801	farnesyl-diphosphate farnesyltransferase	2.62e-05	2.68e-05	2.93e-05	1.03e-05	1.1e-05	7.64e-06	0.000142987	0.000253727	0.000164511	0.000235496	0.000277192	0.000301245
K00802	spermine synthase	0	0	0	0	1.86e-07	7.46e-07	0	0	0	0	0	0
K00803	alkyldihydroxyacetonephosphate synthase	1.46e-05	1.49e-05	4.55e-06	3.26e-06	2.97e-06	1.49e-06	0	0	0	2.84e-06	1.06e-06	0
K00804	geranylgeranyl diphosphate synthase, type III	1.24e-06	3.96e-06	3.37e-07	6.86e-07	9.28e-07	7.46e-07	0	0	0	0	0	0
K00805	heptaprenyl diphosphate synthase	4.61e-05	8.77e-05	6.43e-05	1.54e-05	1.71e-05	1.1e-05	0.00028162	0.000247089	0.000339311	0.00033946	0.000424632	0.000516794
K00806	undecaprenyl diphosphate synthase	6.91e-05	6.41e-05	5.51e-05	2.59e-05	2.8e-05	1.88e-05	8.3e-05	0.00015714	0.000123082	0.000260961	0.000301612	0.000319404
K00808	homospermidine synthase	4.35e-06	6.94e-06	1.69e-06	5.15e-07	0	0	0	0	2.67e-07	4.94e-07	0	0
K00809	deoxyhypusine synthase	5.75e-06	7.76e-06	2.87e-06	5.32e-06	8.72e-06	5.96e-06	0	0	0	1.24e-07	0	0
K00812	aspartate aminotransferase	7.77e-05	8.77e-05	7.81e-05	2.95e-05	3.17e-05	2.76e-05	0.000148021	0.000207262	0.000263003	0.000259602	0.000295408	0.000311304
K00813	aspartate aminotransferase	1.24e-06	9.91e-07	6.75e-07	1.2e-06	3.71e-07	5.59e-07	0	0	0	7.42e-07	2.64e-07	0
K00814	alanine transaminase	3.11e-06	8.09e-06	1.52e-06	5.15e-06	5.2e-06	7.08e-06	0	0	0	0	0	0
K00815	tyrosine aminotransferase	0	0	0	0	0	1.86e-06	0	0	0	0	0	0
K00816	kynurenine---oxoglutarate transaminase / cysteine-S-conjugate beta-lyase / glutamine---phenylpyruvate transaminase	0	4.95e-07	1.01e-06	4.46e-06	5.57e-07	2.98e-06	0	0	0	0	0	0
K00817	histidinol-phosphate aminotransferase	0.000136822	0.000124858	8.84e-05	2.47e-05	4.2e-05	2.8e-05	0.000372773	0.000496887	0.000470011	0.000346259	0.000474131	0.000537303
K00818	acetylornithine aminotransferase	2.02e-06	3.47e-06	0	0	0	0	0	0	0	0	0	0
K00819	ornithine--oxo-acid transaminase	1.62e-05	1.16e-05	2.02e-06	1.72e-06	2.78e-06	3.54e-06	0	0	0	0	0	2.61e-07
K00820	glucosamine--fructose-6-phosphate aminotransferase (isomerizing)	0.000117098	0.00012139	7.83e-05	4.29e-05	4.72e-05	4.45e-05	0.000130879	0.000120564	0.000131502	0.000239699	0.000249341	0.000212544
K00821	acetylornithine/N-succinyldiaminopimelate aminotransferase	9.46e-05	9.35e-05	8.13e-05	1.41e-05	1.76e-05	1.32e-05	0.000388827	0.000368601	0.000399182	0.000400157	0.000440604	0.000565651
K00822	beta-alanine--pyruvate transaminase	2.17e-05	7.1e-06	5.57e-06	3.43e-07	9.28e-07	0	0	0	0	0	3.96e-07	0
K00823	4-aminobutyrate aminotransferase	1.46e-05	5.28e-06	5.73e-06	1.08e-05	1.28e-05	9.88e-06	0	2.71e-07	4.01e-07	0	0	0
K00824	D-alanine transaminase	9.47e-06	1.98e-06	1.52e-06	2.23e-06	1.3e-06	2.61e-06	0	0	0	1.48e-06	2.64e-07	0
K00826	branched-chain amino acid aminotransferase	0.000104208	8.93e-05	6.61e-05	2.66e-05	3.86e-05	2.67e-05	0.000233731	0.00022853	0.000232667	0.000252926	0.000276532	0.000273942
K00830	alanine-glyoxylate transaminase / serine-glyoxylate transaminase / serine-pyruvate transaminase	1.1e-05	1.62e-05	4.22e-06	6e-06	6.87e-06	5.22e-06	6.8e-07	0	0	1.62e-05	7.26e-06	1.05e-06
K00831	phosphoserine aminotransferase	5.4e-05	4.56e-05	3.73e-05	1.6e-05	1.34e-05	1.32e-05	4.08e-07	1.35e-07	4.01e-07	5.44e-06	3.96e-07	2.61e-07
K00832	aromatic-amino-acid transaminase	3.43e-05	1.02e-05	1.4e-05	3.6e-06	7.98e-06	7.64e-06	0	0	0	9.89e-07	0	0
K00833	adenosylmethionine---8-amino-7-oxononanoate aminotransferase	5.17e-05	5.1e-05	3.76e-05	1.61e-05	1.19e-05	1.03e-05	0	0	2.67e-07	1.78e-05	7.52e-06	7.84e-07
K00835	valine--pyruvate aminotransferase	1.71e-06	0	3.04e-06	6.18e-06	4.46e-06	2.8e-06	1.36e-07	0	0	0	0	0
K00836	diaminobutyrate-2-oxoglutarate transaminase	1.24e-05	4.13e-06	5.23e-06	2.92e-06	4.27e-06	2.42e-06	0	0	0	0	0	0
K00838	aromatic amino acid aminotransferase I	1.4e-06	1.82e-06	0	6.86e-07	7.43e-07	7.46e-07	0	0	0	0	0	0
K00839	(S)-ureidoglycine-glyoxylate aminotransferase	0	1.82e-06	3.37e-07	5.15e-07	9.28e-07	1.3e-06	2.72e-07	0	0	0	0	0
K00840	succinylornithine aminotransferase	4.97e-06	1.16e-06	1.35e-06	1.2e-06	2.78e-06	1.68e-06	0	0	0	0	0	0
K00841	aminotransferase	1.55e-07	8.26e-07	2.53e-06	0	0	0	0	4.06e-07	2.67e-07	0	0	0
K00842	aminotransferase	0	3.3e-07	0	0	0	0	0	0	0	0	0	0
K00844	hexokinase	7.45e-06	1.78e-05	5.06e-07	8.58e-07	1.49e-06	0	0	0	0	0	0	0
K00845	glucokinase	9.72e-05	8.22e-05	6.85e-05	3.52e-05	3.68e-05	2.98e-05	0.000330054	0.000231104	0.000283717	0.000251814	0.000276796	0.000292101
K00846	ketohexokinase	1.55e-06	3.47e-06	0	1.2e-06	0	0	0	0	0	0	0	0
K00847	fructokinase	6.43e-05	8.95e-05	5.73e-05	7.89e-06	8.91e-06	8.76e-06	0.000413315	0.000346656	0.000378869	0.000461596	0.000531813	0.000566043
K00848	rhamnulokinase	8.54e-06	1.29e-05	9.78e-06	8.58e-07	1.11e-06	9.32e-07	2.9e-05	3.36e-05	3.54e-05	9.7e-05	0.000111405	0.000115612
K00849	galactokinase	3.17e-05	4.29e-05	3.54e-05	2.25e-05	1.34e-05	1.03e-05	0.000214685	0.000226905	0.000220238	0.00019433	0.00022743	0.000185764
K00850	6-phosphofructokinase 1	3.87e-05	6.08e-05	3.93e-05	2.95e-05	2.28e-05	2.37e-05	0.000291824	0.000296669	0.000307104	0.000236485	0.00028168	0.000294975
K00851	gluconokinase	4.44e-05	5.2e-05	3.71e-05	3.6e-06	5.38e-06	4.1e-06	0.000178632	0.000178408	0.000207543	0.000210895	0.000241025	0.00026114
K00852	ribokinase	9.13e-05	7.98e-05	7.49e-05	1.36e-05	1.52e-05	1.19e-05	0.000360529	0.000436063	0.00042297	0.000253915	0.000284056	0.000294583
K00853	L-ribulokinase	1.55e-06	1.16e-06	1.18e-06	5.15e-07	2.78e-06	1.3e-06	0	4.06e-07	1.34e-07	0	0	0
K00854	xylulokinase	5.84e-05	5.38e-05	2.9e-05	4.12e-06	6.68e-06	5.96e-06	0.000135096	0.000134111	0.000127893	0.000224123	0.000267029	0.000274726
K00855	phosphoribulokinase	8.08e-06	1.42e-05	6.24e-06	2.23e-06	2.78e-06	2.05e-06	2.72e-07	0	0	1.22e-05	6.73e-06	1.96e-06
K00856	adenosine kinase	3.32e-05	2.41e-05	9.44e-06	5.15e-07	0	2.61e-06	0	0	0	1.48e-06	0	0
K00857	thymidine kinase	0.000102344	0.000138731	0.000118895	9.45e-05	7.89e-05	5.8e-05	0.000222847	0.00026497	0.000273427	0.000249712	0.000294616	0.000286353
K00858	NAD+ kinase	7.77e-05	8.39e-05	7.08e-05	4.32e-05	3.51e-05	3.08e-05	0.000108295	0.000154837	0.000140054	0.000163673	0.000298708	0.000306993
K00859	dephospho-CoA kinase	7.8e-05	9.02e-05	7.34e-05	3.59e-05	2.23e-05	2.01e-05	0.00024203	0.000267138	0.000216095	0.000257871	0.000301612	0.000310912
K00860	adenylylsulfate kinase	2.97e-05	5.24e-05	4.08e-05	7.38e-06	8.54e-06	2.8e-06	0.000145844	0.000190871	0.000219303	0.000148962	0.000255677	0.000279037
K00861	riboflavin kinase	1.09e-06	4.13e-06	0	0	0	0	0	0	0	0	0	0
K00862	erythritol kinase (D-erythritol 1-phosphate-forming)	3.11e-06	1.65e-06	3.37e-07	0	0	0	0	0	0	0	0	0
K00863	triose/dihydroxyacetone kinase / FAD-AMP lyase (cyclizing)	2.17e-06	7.1e-06	5.06e-07	0	1.3e-06	3.73e-07	0	0	0	0	0	0
K00864	glycerol kinase	8.04e-05	9.73e-05	7.18e-05	2.49e-05	3.32e-05	2.59e-05	0.000242166	0.000291251	0.00035027	0.000396572	0.000469115	0.000491189
K00865	glycerate 2-kinase	4.8e-05	4.62e-05	2.9e-05	4.12e-06	1.23e-05	6.71e-06	0.000209243	0.000193174	0.000201261	0.000217324	0.000256205	0.000222733
K00866	choline kinase	2.02e-06	3.8e-06	0	0	0	0	0	0	0	0	0	0
K00867	type I pantothenate kinase	9.94e-06	1.26e-05	4.55e-06	0	1.67e-06	5.59e-07	0	4.06e-07	0	2.47e-07	0	0
K00868	pyridoxine kinase	1.68e-05	1.72e-05	3.54e-06	1.03e-06	9.28e-07	1.12e-06	9.39e-06	1.33e-05	1.14e-05	2.47e-07	0	0
K00869	mevalonate kinase	1.09e-06	1.24e-05	4.38e-06	8.23e-06	2.64e-05	1.62e-05	2.72e-07	2.71e-07	0	0	0	0
K00872	homoserine kinase	4.91e-05	4.43e-05	4.4e-05	1.3e-05	1.32e-05	1.1e-05	0.000110607	0.000110269	0.000112124	0.000257871	0.000289072	0.000314048
K00873	pyruvate kinase	8.7e-05	9.73e-05	9.46e-05	6.64e-05	5.53e-05	4.75e-05	0.000162986	0.000291928	0.000175736	0.000251566	0.000288148	0.000291709
K00874	2-dehydro-3-deoxygluconokinase	8.03e-05	0.000109664	0.000114172	1.6e-05	1.82e-05	1.34e-05	0.000642285	0.000694531	0.000721254	0.000584722	0.000699185	0.00074214
K00875	D-ribulokinase	2.8e-06	4.95e-07	6.75e-07	0	0	0	0	0	0	0	0	0
K00876	uridine kinase	4.26e-05	7.48e-05	6.63e-05	1.7e-05	1.86e-05	1.73e-05	0.00031849	0.000487134	0.000391164	0.000487927	0.00057854	0.000623262
K00877	hydroxymethylpyrimidine/phosphomethylpyrimidine kinase / thiaminase	1.55e-06	3.3e-06	5.06e-07	0	0	0	0	0	0	0	0	0
K00878	hydroxyethylthiazole kinase	3.18e-05	5.02e-05	5.06e-05	1.41e-05	1.39e-05	9.69e-06	0.000114961	0.000147522	0.000127359	0.000231045	0.000268217	0.000283348
K00879	L-fuculokinase	6.21e-07	4.95e-07	0	0	0	0	0	0	0	0	0	0
K00880	L-xylulokinase	9.63e-06	2.64e-06	8.43e-07	1.03e-06	9.28e-07	1.68e-06	0	0	0	0	0	0
K00881	allose kinase	4.66e-07	4.95e-07	0	0	0	0	1.36e-06	3.12e-06	3.21e-06	0	0	0
K00882	1-phosphofructokinase	3.99e-05	4.94e-05	7.2e-05	5.32e-06	9.1e-06	7.46e-06	0.000312231	0.000349501	0.000372855	0.000381367	0.000512278	0.000551673
K00883	2-dehydro-3-deoxygalactonokinase	2.83e-05	1.14e-05	6.07e-06	2.92e-06	3.16e-06	2.42e-06	0	0	0	1.24e-07	2.64e-07	0
K00884	N-acetylglucosamine kinase	3.26e-06	8.26e-07	3.37e-07	0	0	0	0	0	0	0	0	0
K00886	polyphosphate glucokinase	5.9e-06	8.26e-06	2.19e-06	6.86e-07	1.49e-06	0	0	0	0	1.61e-06	0	0
K00887	undecaprenol kinase	1.24e-06	3.3e-07	1.69e-07	8.58e-07	0	0	0	0	8.02e-07	0	0	0
K00888	phosphatidylinositol 4-kinase A	2.95e-06	8.26e-06	0	0	9.28e-07	0	0	0	0	0	0	0
K00889	1-phosphatidylinositol-4-phosphate 5-kinase	2.95e-06	1.02e-05	1.01e-06	2.06e-06	3.16e-06	3.73e-06	0	0	0	0	0	0
K00891	shikimate kinase	3.93e-05	2.76e-05	1.62e-05	9.26e-06	1.52e-05	1.04e-05	0	2.71e-07	0	1.34e-05	7.39e-06	0
K00892	inosine kinase	7.77e-07	0	1.69e-07	1.03e-06	2.04e-06	7.46e-07	0	0	0	0	0	0
K00894	ethanolamine kinase	6.21e-07	2.81e-06	6.75e-07	0	1.67e-06	9.32e-07	2.72e-07	0	0	0	0	0
K00895	diphosphate-dependent phosphofructokinase	1.24e-06	4.95e-07	0	0	0	0	0	0	0	3.71e-07	0	0
K00897	kanamycin kinase	4.66e-07	0	0	0	0	0	0	0	0	0	0	0
K00898	pyruvate dehydrogenase kinase 2/3/4	1.86e-06	2.64e-06	0	0	1.3e-06	9.32e-07	0	0	0	4.94e-07	0	0
K00899	5-methylthioribose kinase	3.88e-06	2.81e-06	2.36e-06	5.15e-07	5.57e-07	1.68e-06	1.2e-05	1.53e-05	1.52e-05	2.47e-07	0	0
K00900	6-phosphofructo-2-kinase	7.77e-07	3.63e-06	0	0	0	0	0	0	0	0	0	0
K00901	diacylglycerol kinase (ATP)	5.11e-05	5.2e-05	4.38e-05	6.69e-06	1.08e-05	9.32e-06	0.000218902	0.00016879	0.000253515	0.00025441	0.000289732	0.000303597
K00902	dolichol kinase	0	9.91e-07	6.75e-07	6.86e-07	1.11e-06	7.46e-07	0	0	0	0	0	0
K00904	deoxyguanosine kinase	3.11e-07	2.15e-06	1.01e-06	0	5.57e-07	0	0	0	0	2.47e-07	0	2.61e-07
K00906	isocitrate dehydrogenase kinase/phosphatase	8.23e-06	1.82e-06	3.04e-06	1.54e-06	3.53e-06	3.73e-07	0	0	0	8.65e-07	5.28e-07	0
K00911	1D-myo-inositol-triphosphate 3-kinase	0	4.95e-07	6.75e-07	2.23e-06	5.57e-06	2.8e-06	0	0	0	0	0	0
K00912	tetraacyldisaccharide 4'-kinase	4.46e-05	2.96e-05	2.8e-05	4.97e-06	8.72e-06	6.9e-06	0.000139042	0.000145761	0.000200192	0.000113112	0.00027046	0.000280082
K00914	phosphatidylinositol 3-kinase	2.17e-06	6.28e-06	0	1.54e-06	9.28e-07	0	0	0	0	0	0	0
K00915	inositol-polyphosphate multikinase	9.32e-07	2.48e-06	5.06e-07	6.86e-07	7.43e-07	1.49e-06	0	0	0	0	0	0
K00916	CTD kinase subunit alpha	6.21e-07	3.14e-06	6.75e-07	6.86e-07	7.43e-07	2.05e-06	0	0	0	0	0	0
K00917	tagatose 6-phosphate kinase	5.28e-06	8.09e-06	6.58e-06	0	0	0	5.77e-05	5.74e-05	6.21e-05	1.24e-06	3.96e-07	0
K00918	ADP-dependent phosphofructokinase/glucokinase	0	4.95e-07	6.75e-07	0	0	0	1.22e-05	2.03e-06	2.27e-06	0	0	0
K00919	4-diphosphocytidyl-2-C-methyl-D-erythritol kinase	5.85e-05	6.77e-05	6.32e-05	2.62e-05	1.82e-05	1.62e-05	0.000136321	0.000111082	0.000133239	0.000233518	0.000177931	0.000273551
K00921	1-phosphatidylinositol-3-phosphate 5-kinase	3.88e-06	8.59e-06	5.06e-07	1.2e-06	1.86e-06	3.17e-06	0	0	0	0	0	0
K00922	phosphatidylinositol-4,5-bisphosphate 3-kinase catalytic subunit alpha/beta/delta	2.8e-06	2.64e-06	5.06e-07	3.09e-06	6.5e-06	4.85e-06	0	0	0	0	0	0
K00923	phosphatidylinositol-4-phosphate 3-kinase	0	1.65e-07	0	1.03e-06	9.28e-07	9.32e-07	0	0	0	0	0	0
K00925	acetate kinase	7.73e-05	7.93e-05	7.02e-05	3.19e-05	2.41e-05	1.96e-05	0.00028611	0.00030859	0.000324745	0.000255028	0.000292108	0.000297065
K00926	carbamate kinase	4.77e-05	5.76e-05	6.59e-05	2.33e-05	2.25e-05	1.75e-05	0.000256996	0.000266731	0.000289063	0.000113854	0.000134372	0.00013769
K00927	phosphoglycerate kinase	9.07e-05	0.000119903	9.41e-05	5.61e-05	5.96e-05	3.78e-05	0.000138906	0.000116907	0.000135644	0.000256758	0.000293428	0.000272897
K00928	aspartate kinase	6.65e-05	8.82e-05	8.16e-05	3.07e-05	3.81e-05	3.02e-05	0.000150606	0.000195206	0.000215695	0.000271222	0.000293692	0.000296412
K00929	butyrate kinase	6.21e-07	6.61e-07	1.35e-06	3.43e-07	0	0	0	0	0	0	0	0
K00930	acetylglutamate kinase	6.1e-05	5.02e-05	4.86e-05	8.41e-06	1.3e-05	7.64e-06	0.000209515	0.000215661	0.000233469	0.000155019	0.000132788	0.000250689
K00931	glutamate 5-kinase	6.63e-05	6.79e-05	5.23e-05	8.06e-06	1.41e-05	9.51e-06	0.00019006	0.000265919	0.000281178	0.000249218	0.000282736	0.000299547
K00932	propionate kinase	4.66e-07	0	0	0	5.57e-07	0	0	0	0	0	0	0
K00933	creatine kinase	3.88e-06	1.16e-06	4.55e-06	1.08e-05	6.31e-06	1.08e-05	0	0	0	0	0	0
K00937	polyphosphate kinase	8.68e-05	5.71e-05	3.02e-05	9.44e-06	2.08e-05	1.42e-05	2.72e-07	2.71e-07	4.01e-07	3.07e-05	1.41e-05	2.87e-06
K00938	phosphomevalonate kinase	2.17e-06	5.45e-06	2.19e-06	0	0	0	6.8e-07	4.06e-07	0	0	0	0
K00939	adenylate kinase	8.7e-05	0.000105039	0.000100512	5.01e-05	4.29e-05	3.24e-05	0.000286926	0.000292876	0.00024563	0.000261703	0.000295804	0.000304381
K00940	nucleoside-diphosphate kinase	5.14e-05	5.05e-05	3.85e-05	3.33e-05	3.1e-05	2.39e-05	6.8e-07	4.06e-07	5.35e-07	1.09e-05	7.66e-06	1.05e-06
K00941	hydroxymethylpyrimidine/phosphomethylpyrimidine kinase	7.36e-05	5.93e-05	7.15e-05	1.89e-05	1.82e-05	1.38e-05	0.000226521	0.000234762	0.000238547	0.000225359	0.000268745	0.000290925
K00942	guanylate kinase	9.19e-05	0.000103883	0.00010456	5.35e-05	4.62e-05	3.9e-05	0.000255499	0.000269576	0.000268215	0.000269986	0.000301216	0.000328548
K00943	dTMP kinase	7.61e-05	9.84e-05	9.07e-05	5.23e-05	4.68e-05	4.08e-05	0.000112648	0.000145761	0.000102502	0.000231169	0.000269933	0.000282172
K00944	nucleoside-triphosphate--adenylate kinase	0	0	0	1.54e-06	1.11e-06	5.59e-07	0	0	0	0	0	0
K00945	CMP/dCMP kinase	8.2e-05	8.77e-05	9.33e-05	4.73e-05	3.45e-05	3.54e-05	0.000244887	0.000245734	0.00026474	0.000260961	0.000306495	0.000216594
K00946	thiamine-monophosphate kinase	4.77e-05	4.46e-05	3.88e-05	2.13e-05	2.3e-05	1.66e-05	1.36e-07	4.06e-07	1.34e-07	1.3e-05	7.52e-06	9.14e-07
K00947	molybdenum storage protein	0	0	0	0	0	0	0	0	0	2.47e-07	0	0
K00948	ribose-phosphate pyrophosphokinase	0.000520575	0.000434525	0.000622805	0.000162116	0.000153516	8.82e-05	0.000461613	0.000450829	0.000510103	0.000604501	0.000619063	0.000662975
K00949	thiamine pyrophosphokinase	2.58e-05	2.97e-05	3.31e-05	5.32e-06	5.38e-06	3.54e-06	0.000193053	0.00016161	0.00022545	0.000257624	0.000299764	0.00032698
K00950	2-amino-4-hydroxy-6-hydroxymethyldihydropteridine diphosphokinase	5.58e-05	2.56e-05	1.65e-05	3.6e-06	8.54e-06	4.66e-06	0	0	0	1.03e-05	2.24e-06	0
K00951	GTP pyrophosphokinase	8.6e-05	8.95e-05	8.53e-05	2.35e-05	2.45e-05	2.14e-05	0.000188835	0.000275672	0.000182418	0.000260714	0.000291712	0.000237365
K00952	nicotinamide-nucleotide adenylyltransferase	4.66e-07	3.3e-07	6.75e-07	7.03e-06	8.72e-06	9.13e-06	0	0	0	0	0	0
K00953	FAD synthetase	1.09e-06	1.65e-06	0	0	1.86e-06	7.46e-07	0	0	0	0	0	0
K00954	pantetheine-phosphate adenylyltransferase	7.33e-05	8.22e-05	7.77e-05	3.53e-05	3.14e-05	2.03e-05	0.000244343	0.00027066	0.000278906	0.000258118	0.00029422	0.000311957
K00955	bifunctional enzyme CysN/CysC	4.74e-05	4.84e-05	4.4e-05	5.83e-06	1.02e-05	6.15e-06	0.000268152	0.000281091	0.000243224	0.000204838	0.000207498	0.000284263
K00956	sulfate adenylyltransferase subunit 1	1.34e-05	6.28e-06	5.73e-06	2.4e-06	3.71e-06	1.49e-06	0	0	0	0	0	0
K00957	sulfate adenylyltransferase subunit 2	4.53e-05	4.16e-05	3.17e-05	7.38e-06	6.87e-06	1.03e-05	0.000137545	0.000141019	0.000149543	0.000216829	0.000256733	0.000274988
K00958	sulfate adenylyltransferase	6.37e-06	2.01e-05	7.42e-06	8.58e-06	9.1e-06	4.66e-06	0	0	0	1.53e-05	7.79e-06	9.14e-07
K00960	DNA-directed RNA polymerase	7.77e-07	1.16e-06	0	0	1.86e-07	0	0	0	0	0	0	0
K00962	polyribonucleotide nucleotidyltransferase	0.000132473	0.000154421	0.000129519	4.75e-05	5.53e-05	4.34e-05	0.000277811	0.0004469	0.000375528	0.000279134	0.000315999	0.000323584
K00963	UTP--glucose-1-phosphate uridylyltransferase	7.92e-05	8.97e-05	8.67e-05	2.62e-05	2.36e-05	2.07e-05	0.000403384	0.000252237	0.000237211	0.000216953	0.000257789	0.000235144
K00965	UDPglucose--hexose-1-phosphate uridylyltransferase	2.24e-05	4.16e-05	3.68e-05	2.38e-05	1.45e-05	9.69e-06	0.000150198	0.000143051	0.000141792	0.000257624	0.000288676	0.000312741
K00966	mannose-1-phosphate guanylyltransferase	7.92e-06	2.48e-05	7.76e-06	3.09e-06	3.16e-06	3.35e-06	2.72e-07	0	0	1.66e-05	1.24e-05	6.53e-07
K00967	ethanolamine-phosphate cytidylyltransferase	1.24e-06	6.77e-06	6.75e-07	3.77e-06	6.68e-06	2.8e-06	0	0	0	1.3e-05	5.68e-06	1.18e-06
K00968	choline-phosphate cytidylyltransferase	1.86e-06	4.13e-06	1.52e-06	0	1.86e-06	3.91e-06	5.44e-07	0	0	0	0	0
K00969	nicotinate-nucleotide adenylyltransferase	7.92e-05	8.39e-05	7.86e-05	5.04e-05	4.03e-05	3.13e-05	0.000199039	0.00025332	0.000259261	0.000251566	0.000290788	0.000303989
K00970	poly(A) polymerase	5.93e-05	5.42e-05	4.22e-05	2.01e-05	2.34e-05	1.79e-05	0	0	4.01e-07	2.02e-05	6.86e-06	6.53e-07
K00971	mannose-1-phosphate guanylyltransferase	7.5e-05	0.000125849	0.000113161	1.65e-05	2e-05	1.98e-05	0.000456851	0.000681662	0.000637729	0.000427848	0.00048733	0.000504906
K00972	UDP-N-acetylglucosamine/UDP-N-acetylgalactosamine diphosphorylase	1.86e-06	1.22e-05	3.2e-06	2.57e-06	3.34e-06	2.98e-06	0	0	0	4.94e-07	2.64e-07	3.92e-07
K00973	glucose-1-phosphate thymidylyltransferase	6.66e-05	7.17e-05	7.08e-05	4.1e-05	4.64e-05	3.6e-05	0.000282709	0.000208075	0.00021075	0.000555918	0.00064665	0.00068871
K00974	tRNA nucleotidyltransferase (CCA-adding enzyme)	8.32e-05	8.84e-05	8.89e-05	6.26e-05	4.84e-05	3.28e-05	0.000279716	0.000339747	0.000292137	0.00122149	0.000999608	0.00154973
K00975	glucose-1-phosphate adenylyltransferase	8.99e-05	0.000147319	0.000139301	2.47e-05	2.82e-05	2.59e-05	0.000496033	0.000640887	0.000741834	0.000857427	0.000982185	0.00115011
K00976	fucose-1-phosphate guanylyltransferase	4.66e-07	4.95e-07	1.69e-07	1.2e-06	7.43e-07	1.3e-06	0	0	0	0	0	0
K00978	glucose-1-phosphate cytidylyltransferase	3.43e-05	2.36e-05	1.13e-05	0	1.11e-06	0	3.95e-06	4.33e-06	4.01e-06	0	0	0
K00979	3-deoxy-manno-octulosonate cytidylyltransferase (CMP-KDO synthetase)	5.7e-05	5.25e-05	3.9e-05	6.69e-06	9.28e-06	6.34e-06	0.000154551	0.000287593	0.000155156	0.00013215	0.000211194	0.000170218
K00980	glycerol-3-phosphate cytidylyltransferase	6.83e-06	1.42e-05	1.2e-05	6e-06	1.19e-05	3.73e-06	1.54e-05	2.17e-05	1.5e-05	8.65e-06	4.49e-06	2.35e-06
K00981	phosphatidate cytidylyltransferase	7.78e-05	7.37e-05	6.76e-05	4.01e-05	3.19e-05	2.48e-05	0.000164755	0.000136007	0.000117737	0.000255646	0.000273496	0.000301115
K00982	[glutamine synthetase] adenylyltransferase / [glutamine synthetase]-adenylyl-L-tyrosine phosphorylase [EC:2.7.7.42 2.7.7.89]	5.54e-05	3.47e-05	2.33e-05	1.08e-05	1.76e-05	1.03e-05	4.08e-07	0	0	4.33e-06	2.64e-07	0
K00983	N-acylneuraminate cytidylyltransferase	1.71e-06	4.79e-06	8.43e-07	2.57e-06	2.41e-06	1.68e-06	3.13e-06	4.06e-06	4.81e-06	0.000105942	0.000117345	0.000114829
K00984	streptomycin 3"-adenylyltransferase	7.77e-07	0	0	0	0	0	0	0	0	0	0	0
K00986	RNA-directed DNA polymerase	3.04e-05	2.76e-05	2.19e-05	3.16e-05	3.97e-05	4.03e-05	3.27e-06	2.03e-06	2e-06	3.21e-06	5.54e-06	1.83e-06
K00987	mRNA guanylyltransferase	2.17e-06	3.96e-06	0	0	0	0	0	0	0	3.71e-07	0	0
K00988	ATP adenylyltransferase	1.55e-06	9.25e-06	2.19e-06	8.58e-07	1.86e-06	1.68e-06	0	0	1.34e-07	9.02e-06	6.6e-06	6.53e-07
K00989	ribonuclease PH	6.1e-05	5.62e-05	3.56e-05	7.55e-06	1.3e-05	8.76e-06	0.000165027	0.000166352	0.000184824	0.000247487	0.00027508	0.000293538
K00990	[protein-PII] uridylyltransferase [EC:2.7.7.59]	5.9e-05	2.81e-05	1.79e-05	1.18e-05	1.69e-05	9.51e-06	0	0	0	6.43e-06	6.6e-07	0
K00991	2-C-methyl-D-erythritol 4-phosphate cytidylyltransferase	4.36e-05	6.06e-05	5.01e-05	5.49e-06	8.17e-06	4.66e-06	0.000127477	0.000144135	0.000100764	0.000106684	0.000116553	0.000282303
K00992	MurNAc alpha-1-phosphate uridylyltransferase	3.9e-05	2.38e-05	2.65e-05	1.13e-05	1.02e-05	7.27e-06	0	2.71e-07	0	1.11e-06	0	5.23e-07
K00993	ethanolaminephosphotransferase	2.02e-06	1.17e-05	1.69e-07	1.03e-06	5.57e-07	9.32e-07	0	0	0	0	0	0
K00995	CDP-diacylglycerol--glycerol-3-phosphate 3-phosphatidyltransferase	5.89e-05	5.66e-05	5.35e-05	1.75e-05	2.54e-05	1.86e-05	7.71e-05	0.000111759	0.000126022	0.000228573	0.000261089	0.000274334
K00997	holo-[acyl-carrier protein] synthase [EC:2.7.8.7]	4.19e-05	6.66e-05	7.13e-05	1.18e-05	1.17e-05	1.08e-05	0.000160945	0.000157004	0.000220238	0.00023426	0.000266369	0.000304903
K00998	CDP-diacylglycerol---serine O-phosphatidyltransferase	0	0	0	1.03e-06	1.67e-06	0	0	0	0	2.47e-07	0	0
K00999	CDP-diacylglycerol--inositol 3-phosphatidyltransferase	1.09e-06	4.95e-06	0	0	0	0	0	0	0	0	0	0
K01000	phospho-N-acetylmuramoyl-pentapeptide-transferase	8.67e-05	8.16e-05	8.08e-05	2.26e-05	1.97e-05	1.6e-05	0.000195638	0.00023571	0.000251376	0.000238957	0.000274684	0.000286614
K01001	UDP-N-acetylglucosamine--dolichyl-phosphate N-acetylglucosaminephosphotransferase	2.8e-06	9.58e-06	0	5.15e-07	1.49e-06	2.24e-06	0	0	0	0	0	0
K01002	phosphoglycerol transferase	3.88e-06	5.12e-06	8.43e-07	0	7.43e-07	3.73e-07	1.5e-06	5.42e-07	2e-06	0	0	0
K01003	oxaloacetate decarboxylase	1.09e-06	4.95e-07	0	6.86e-07	5.57e-07	5.59e-07	0	0	0	0	0	0
K01004	phosphatidylcholine synthase	2.95e-06	2.64e-06	0	1.37e-06	1.49e-06	9.32e-07	0	0	0	9.89e-07	0	0
K01006	pyruvate, orthophosphate dikinase	4.13e-05	4.87e-05	4.77e-05	4.46e-06	7.8e-06	8.39e-06	0.000182577	0.00023422	0.000233469	0.000230427	0.000275608	0.000285569
K01007	pyruvate, water dikinase	6.18e-05	2.86e-05	2.28e-05	1.61e-05	1.99e-05	1.23e-05	0	0	0	4.94e-06	7.92e-07	0
K01008	selenide, water dikinase	7e-05	0.000101736	9.71e-05	1.87e-05	1.95e-05	1.79e-05	0.000362705	0.000411544	0.000468942	0.000366904	0.000439416	0.000451607
K01011	thiosulfate/3-mercaptopyruvate sulfurtransferase	9.21e-05	8.22e-05	7.3e-05	2.52e-05	3.01e-05	2.4e-05	0.000499026	0.000308184	0.000366975	0.000341809	0.000409717	0.000432534
K01012	biotin synthase	9.1e-05	0.000108342	0.000101018	1.97e-05	2.77e-05	1.85e-05	0.000439573	0.000407074	0.000478029	0.000443671	0.000517294	0.000547885
K01014	aryl sulfotransferase	0	0	0	0	0	0	0	0	0	6.18e-07	0	0
K01019	galactosylceramide sulfotransferase	0	0	0	1.37e-06	0	0	0	0	0	0	0	0
K01023	arylsulfate sulfotransferase	4.66e-07	1.65e-07	1.01e-06	0	1.11e-06	0	4.08e-07	5.42e-07	6.68e-07	0	0	0
K01026	propionate CoA-transferase	3.11e-06	1.16e-06	1.01e-06	6.86e-07	9.28e-07	3.73e-07	0	0	0	0	0	0
K01027	3-oxoacid CoA-transferase	7.92e-06	2.44e-05	5.06e-07	8.58e-07	0	1.12e-06	0	0	0	0	0	0
K01028	3-oxoacid CoA-transferase subunit A	5.7e-05	2.69e-05	1.92e-05	4.97e-06	1.21e-05	6.52e-06	0	0	0	1.11e-06	0	0
K01029	3-oxoacid CoA-transferase subunit B	5.68e-05	2.74e-05	1.96e-05	6e-06	9.28e-06	6.52e-06	0	0	0	1.48e-06	0	0
K01031	3-oxoadipate CoA-transferase, alpha subunit	1.79e-05	6.77e-06	6.24e-06	1.72e-06	2.41e-06	7.46e-07	0	0	0	0	0	0
K01032	3-oxoadipate CoA-transferase, beta subunit	2.17e-05	7.1e-06	4.38e-06	1.03e-06	4.08e-06	3.73e-07	0	0	0	0	0	0
K01039	glutaconate CoA-transferase, subunit A	2.47e-05	8.42e-06	6.07e-06	6.86e-07	0	0	0	0	0	7.42e-07	0	0
K01040	glutaconate CoA-transferase, subunit B	2.58e-05	5.62e-06	6.75e-06	6.86e-07	0	0	0	0	0	0	0	0
K01042	L-seryl-tRNA(Ser) seleniumtransferase	4.72e-05	5.47e-05	5.75e-05	5.32e-06	8.17e-06	5.59e-06	0.000324612	0.00035939	0.000373924	0.000359239	0.000411565	0.000459575
K01046	triacylglycerol lipase	1.71e-05	2.68e-05	1.74e-05	2.28e-05	2.34e-05	2.09e-05	2.72e-07	5.42e-07	8.02e-07	8.28e-06	4.75e-06	1.83e-06
K01048	lysophospholipase	9.47e-06	8.75e-06	6.58e-06	1.03e-05	1.13e-05	8.95e-06	0	0	0	4.33e-06	0	7.84e-07
K01049	acetylcholinesterase	3.11e-07	8.26e-07	6.75e-07	5.15e-07	9.28e-07	1.12e-06	0	0	0	0	0	0
K01050	cholinesterase	0	4.95e-07	0	0	5.57e-07	5.59e-07	0	0	0	0	0	0
K01051	pectinesterase	2.48e-06	9.91e-07	0	0	3.71e-07	5.59e-07	0	0	0	0	0	0
K01052	lysosomal acid lipase/cholesteryl ester hydrolase	1.55e-06	2.15e-06	0	0	0	0	0	0	0	0	0	0
K01053	gluconolactonase	1.83e-05	2.08e-05	9.95e-06	1.2e-06	2.23e-06	2.42e-06	4.08e-07	0	0	6.18e-06	2.11e-06	0
K01054	acylglycerol lipase	0	1.32e-06	6.75e-07	3.43e-07	1.11e-06	1.3e-06	0	0	0	0	0	0
K01055	3-oxoadipate enol-lactonase	3.51e-05	1.32e-05	1.16e-05	2.23e-06	3.34e-06	9.32e-07	0	0	0	8.65e-07	0	0
K01056	peptidyl-tRNA hydrolase, PTH1 family	8.4e-05	9.51e-05	8.47e-05	4.13e-05	3.36e-05	2.5e-05	0.000205297	0.000241535	0.000171326	0.000238586	0.000273496	0.000284524
K01057	6-phosphogluconolactonase	3.45e-05	2.82e-05	9.95e-06	3.77e-06	4.27e-06	3.91e-06	0	0	2.67e-07	1.46e-05	6.07e-06	0
K01058	phospholipase A1	2.83e-05	6.28e-06	8.26e-06	2.4e-06	4.64e-06	3.54e-06	0	0	0	0	0	0
K01060	cephalosporin-C deacetylase	1.24e-05	1.49e-05	1.48e-05	3.26e-06	4.46e-06	4.47e-06	9.59e-05	0.000114333	0.00011346	0.000194454	0.000267425	0.000208625
K01061	carboxymethylenebutenolidase	6.58e-05	5.14e-05	1.74e-05	2.4e-06	3.16e-06	2.61e-06	0	0	0	1.59e-05	7.66e-06	5.23e-07
K01066	acetyl esterase	2.58e-05	1.85e-05	7.59e-06	1.72e-06	1.3e-06	2.98e-06	0	0	0	3.71e-07	0	0
K01067	acetyl-CoA hydrolase	1.4e-06	5.28e-06	0	0	0	0	0	0	0	0	0	0
K01068	acyl-coenzyme A thioesterase 1/2/4	6.21e-07	2.64e-06	0	0	0	0	0	0	0	0	0	0
K01069	hydroxyacylglutathione hydrolase	4.46e-05	3.22e-05	3.31e-05	1.37e-05	1.36e-05	1.04e-05	2.72e-07	4.06e-07	0	9.52e-06	8.58e-06	1.18e-06
K01070	S-formylglutathione hydrolase	3.71e-05	2.16e-05	1.3e-05	6.52e-06	6.68e-06	4.47e-06	1.36e-07	0	0	6.3e-06	1.19e-06	0
K01071	medium-chain acyl-[acyl-carrier-protein] hydrolase [EC:3.1.2.21]	4.66e-07	1.49e-06	1.18e-06	0	0	0	0	5.42e-07	5.35e-07	0	0	0
K01074	palmitoyl-protein thioesterase	6.21e-07	1.82e-06	0	0	0	0	0	0	0	0	0	0
K01075	4-hydroxybenzoyl-CoA thioesterase	5.44e-06	4.13e-06	5.06e-06	5.15e-07	1.11e-06	1.12e-06	0	0	0	3.71e-07	0	0
K01077	alkaline phosphatase	1.72e-05	1.88e-05	9.61e-06	1.08e-05	1.02e-05	1.16e-05	2.45e-05	2.79e-05	2.93e-05	3.96e-06	1.85e-06	2.61e-07
K01078	acid phosphatase	4.97e-06	1.67e-05	0	0	0	0	0	0	0	0	0	0
K01079	phosphoserine phosphatase	2.83e-05	2.11e-05	8.09e-06	1.17e-05	1.56e-05	1.27e-05	0	0	0	2.84e-06	7.92e-07	0
K01081	5'-nucleotidase	4.4e-05	3.02e-05	2.41e-05	2.01e-05	1.82e-05	2.22e-05	1.22e-06	4.06e-07	4.01e-07	8.65e-07	6.6e-07	1.31e-06
K01082	3'(2'), 5'-bisphosphate nucleotidase	4.19e-05	3.12e-05	1.25e-05	4.97e-06	8.72e-06	6.9e-06	0	0	0	1.32e-05	7.13e-06	1.05e-06
K01083	3-phytase	6.99e-06	9.74e-06	1.52e-06	0	2.97e-06	3.73e-07	0	0	0	0	0	0
K01085	glucose-1-phosphatase	1.55e-06	0	0	0	3.71e-07	0	0	0	0	0	0	0
K01086	fructose-1,6-bisphosphatase I / sedoheptulose-1,7-bisphosphatase	4.04e-06	3.63e-06	1.52e-06	0	0	0	0	0	0	0	0	0
K01087	trehalose 6-phosphate phosphatase	4.08e-05	3.27e-05	2.66e-05	2.4e-06	4.64e-06	1.86e-06	9.59e-05	9.39e-05	8.34e-05	0.000187902	0.000206046	0.000260879
K01089	imidazoleglycerol-phosphate dehydratase / histidinol-phosphatase	2.61e-05	6.61e-06	6.58e-06	1.72e-07	9.28e-07	0	0	0	0	0	0	0
K01090	protein phosphatase	1.89e-05	4.62e-06	5.06e-06	0	0	0	0	0	0	4.94e-07	0	0
K01091	phosphoglycolate phosphatase	0.000110886	5.85e-05	5.01e-05	3.33e-05	6.85e-05	3.69e-05	9.52e-07	4.06e-07	1.34e-06	1.41e-05	8.05e-06	1.44e-06
K01092	myo-inositol-1(or 4)-monophosphatase	8.5e-05	9.15e-05	6.56e-05	2.76e-05	3.84e-05	2.61e-05	0.000105029	0.000219996	0.000174934	0.000260714	0.000280624	0.000294844
K01093	4-phytase / acid phosphatase	2.08e-05	5.12e-06	5.57e-06	0	0	0	0	0	0	0	0	0
K01094	phosphatidylglycerophosphatase GEP4	7.77e-07	1.82e-06	0	0	0	0	0	0	0	0	0	0
K01095	phosphatidylglycerophosphatase A	4.58e-05	4.06e-05	4.44e-05	7.03e-06	7.61e-06	2.8e-06	0.000121355	0.000234491	0.000138852	0.000237968	0.000279172	0.000299808
K01096	phosphatidylglycerophosphatase B	1.09e-06	0	1.69e-07	0	3.71e-07	0	0	0	0	0	0	0
K01099	inositol polyphosphate 5-phosphatase INPP5B/F	2.17e-06	3.3e-06	8.43e-07	1.03e-06	2.04e-06	1.12e-06	0	0	0	0	0	0
K01101	4-nitrophenyl phosphatase	1.71e-06	4.62e-06	8.43e-07	3.09e-06	2.78e-06	2.61e-06	2.72e-07	2.71e-07	2.67e-07	0	0	0
K01102	pyruvate dehydrogenase phosphatase	4.35e-06	3.47e-06	8.43e-07	2.4e-06	3.53e-06	4.1e-06	0	0	0	0	0	0
K01103	6-phosphofructo-2-kinase / fructose-2,6-biphosphatase 3&#160	0	0	0	0	5.57e-07	0	0	0	0	0	0	0
K01104	protein-tyrosine phosphatase	0.000188072	0.000207271	0.000207939	8.75e-06	1.5e-05	1.3e-05	0.00134579	0.00146127	0.00157682	0.000349102	0.000317715	0.000411632
K01109	inositol polyphosphate-4-phosphatase	0	0	8.43e-07	5.15e-07	9.28e-07	9.32e-07	0	0	0	0	0	0
K01110	phosphatidylinositol-3,4,5-trisphosphate 3-phosphatase and dual-specificity protein phosphatase PTEN	1.24e-06	3.3e-07	6.75e-07	2.06e-06	2.23e-06	1.3e-06	0	0	0	0	0	0
K01113	alkaline phosphatase D	2.31e-05	3.62e-05	6.41e-06	8.58e-07	2.41e-06	2.98e-06	2.72e-07	0	0	3.34e-06	1.58e-06	0
K01114	phospholipase C	9.46e-05	4.56e-05	2.56e-05	0	0	1.86e-07	0	0	2.67e-07	0	0	0
K01115	phospholipase D1/2	6.52e-06	1.8e-05	0	4.12e-06	3.9e-06	8.01e-06	0	0	0	0	0	0
K01116	phosphatidylinositol phospholipase C, gamma-1	0	0	1.35e-06	6.86e-07	1.49e-06	2.98e-06	0	0	0	0	0	0
K01117	sphingomyelin phosphodiesterase	4.66e-07	6.61e-07	6.75e-07	0	0	0	0	0	0	9.89e-07	6.6e-07	0
K01118	FMN-dependent NADH-azoreductase	4.57e-05	1.87e-05	1.7e-05	2.11e-05	1.87e-05	1.44e-05	2.72e-07	0	0	4.94e-07	0	9.14e-07
K01119	2',3'-cyclic-nucleotide 2'-phosphodiesterase / 3'-nucleotidase	2.69e-05	1.44e-05	1.65e-05	1.29e-05	1.45e-05	1.57e-05	1.5e-06	4.06e-07	4.01e-07	2.1e-06	6.6e-07	1.31e-06
K01120	3',5'-cyclic-nucleotide phosphodiesterase	2.1e-05	1.24e-05	5.57e-06	0	0	0	0	0	0	0	0	0
K01123	sphingomyelin phosphodiesterase D	0	1.82e-06	0	0	0	0	0	0	0	0	0	0
K01126	glycerophosphoryl diester phosphodiesterase	7.73e-05	7.53e-05	6.58e-05	2.18e-05	2.6e-05	1.68e-05	0.000197406	0.000167164	0.000197252	0.000429702	0.000380413	0.000494586
K01128	sphingomyelin phosphodiesterase acid-like 3	0	0	0	1.03e-06	0	9.32e-07	0	0	0	0	0	0
K01129	dGTPase	3.65e-05	5.48e-05	4.42e-05	8.41e-06	1.61e-05	1.21e-05	0.000271553	0.000149283	0.000279574	0.000245509	0.000287752	0.000308953
K01130	arylsulfatase	4.38e-05	9.53e-05	3.52e-05	1.06e-05	1.65e-05	5.96e-06	1.9e-06	0	2.67e-07	3.34e-05	1.06e-05	6.53e-07
K01132	N-acetylgalactosamine-6-sulfatase	0	4.95e-06	3.71e-06	0	0	0	0	0	0	9.89e-07	1.32e-07	0
K01133	choline-sulfatase	6.83e-06	9.08e-06	4.22e-06	3.6e-06	4.83e-06	2.42e-06	1.5e-06	2.3e-06	2.14e-06	1.11e-06	2.64e-07	0
K01134	arylsulfatase A	0	2.33e-05	9.95e-06	0	1.86e-07	0	6.8e-07	0	0	6.18e-06	2.64e-07	0
K01135	arylsulfatase B	0	4.79e-06	2.87e-06	0	0	0	2.72e-07	0	0	1.61e-06	0	0
K01136	iduronate 2-sulfatase	0	2.64e-06	1.52e-06	0	0	0	2.72e-07	0	0	4.94e-07	3.96e-07	0
K01137	N-acetylglucosamine-6-sulfatase	0	1.27e-05	6.24e-06	0	9.28e-07	1.3e-06	4.08e-07	1.35e-07	2.67e-07	2.97e-06	0	0
K01138	uncharacterized sulfatase	0	1.52e-05	8.26e-06	3.43e-07	0	0	2.72e-07	0	0	4.94e-06	2.64e-07	0
K01139	GTP diphosphokinase / guanosine-3',5'-bis(diphosphate) 3'-diphosphatase	6.43e-05	3.95e-05	3.86e-05	4.49e-05	3.14e-05	2.91e-05	4.08e-07	0	2.67e-07	2.84e-06	4.36e-06	1.18e-06
K01141	exodeoxyribonuclease I	2.16e-05	8.26e-06	5.57e-06	5.15e-07	2.41e-06	2.8e-06	0	0	0	3.71e-07	0	0
K01142	exodeoxyribonuclease III	0.000134182	0.0001275	0.000121761	3.4e-05	2.91e-05	2.89e-05	0.00025373	0.000280549	0.000287994	0.000253173	0.000290524	0.000254217
K01143	exodeoxyribonuclease (lambda-induced)	7.77e-07	1.32e-06	3.37e-06	5.15e-06	6.13e-06	5.4e-06	2.72e-07	0	0	3.71e-07	6.6e-07	6.53e-07
K01144	exodeoxyribonuclease V	3.26e-06	1.26e-05	2.7e-06	3.6e-06	5.94e-06	2.61e-06	0	0	6.68e-07	1.5e-05	6.07e-06	0
K01146	protein Xni	0	0	0	1.18e-05	2.78e-06	1.3e-06	0	0	0	0	0	0
K01147	exoribonuclease II	1.35e-05	1.83e-05	6.75e-06	0	3.16e-06	1.12e-06	2.72e-07	0	0	2.09e-05	8.84e-06	7.84e-07
K01148	poly(A)-specific ribonuclease	2.64e-06	6.44e-06	0	0	0	0	0	0	0	0	0	0
K01150	deoxyribonuclease I	0	6.61e-07	0	6.86e-07	1.3e-06	9.32e-07	0	0	0	0	0	0
K01151	deoxyribonuclease IV	4.64e-05	6.04e-05	7.07e-05	4.44e-05	3.36e-05	3.21e-05	0.000235092	0.0001864	0.000195515	0.000236237	0.00027508	0.000291578
K01153	type I restriction enzyme, R subunit	0.000271314	0.000336918	0.000365959	0.00010173	9e-05	6.23e-05	0.00170387	0.00211055	0.00223031	0.000758037	0.00103089	0.00118264
K01154	type I restriction enzyme, S subunit	0.000167106	0.000220483	0.000250775	8.29e-05	6.5e-05	4.92e-05	0.0011643	0.00151057	0.001746	0.000767061	0.000877116	0.000920457
K01155	type II restriction enzyme	3.88e-06	2.81e-06	6.41e-06	1.37e-06	1.3e-06	3.73e-07	1.77e-06	1.9e-06	1.47e-06	0	0	0
K01156	type III restriction enzyme	2.69e-05	3.19e-05	3.79e-05	1.96e-05	3.81e-05	2.72e-05	3.4e-06	4.47e-06	3.88e-06	3.46e-06	1.06e-06	1.44e-06
K01158	deoxyribonuclease II	6.21e-07	0	0	3.43e-07	7.43e-07	7.46e-07	0	0	0	0	0	0
K01159	crossover junction endodeoxyribonuclease RuvC	9.18e-05	8.8e-05	0.000100175	2.8e-05	2.13e-05	1.44e-05	0.000248697	0.000392037	0.000333698	0.000221403	0.000252641	0.000257613
K01160	crossover junction endodeoxyribonuclease RusA	3.63e-05	3.93e-05	3.61e-05	1.87e-05	2.25e-05	1.38e-05	1.5e-06	1.08e-06	1.34e-06	2.61e-05	3.56e-06	3.53e-06
K01161	deoxyribonuclease (pyrimidine dimer)	0	0	5.06e-07	0	0	0	0	0	0	0	0	0
K01164	ribonuclease P/MRP protein subunit POP1	2.02e-06	5.78e-06	0	0	0	0	0	0	0	0	0	0
K01166	ribonuclease T2	1.68e-05	2.08e-05	2.33e-05	1.1e-05	8.17e-06	7.46e-06	0	0	0	1.24e-06	0	2.61e-07
K01167	ribonuclease T1	1.55e-07	4.95e-07	0	0	0	0	0	0	0	0	0	0
K01169	ribonuclease I (enterobacter ribonuclease)	0	0	0	0	3.71e-07	5.59e-07	0	0	0	0	0	0
K01170	tRNA-intron endonuclease, archaea type	6.21e-07	4.95e-07	3.37e-07	7.03e-06	7.61e-06	5.59e-06	0	0	0	0	0	0
K01173	endonuclease G, mitochondrial	3.25e-05	1.45e-05	1.13e-05	7.72e-06	1.36e-05	9.69e-06	0	0	0	9.89e-07	7.92e-07	2.61e-07
K01174	micrococcal nuclease	1.75e-05	2.16e-05	2.23e-05	2.42e-05	2.56e-05	1.3e-05	0	0	8.02e-07	5.81e-05	3.09e-05	1.63e-05
K01175	esterase	2.95e-06	1.98e-06	1.52e-06	1.54e-06	3.71e-06	1.68e-06	0	0	0	0	0	0
K01176	alpha-amylase	2.48e-05	4.28e-05	3.93e-05	8.41e-06	7.05e-06	5.96e-06	0.000147204	0.000144948	0.000156492	0.000229067	0.000267161	0.000286222
K01178	glucoamylase	4.04e-06	2.64e-06	0	0	0	0	0	0	0	0	0	0
K01179	endoglucanase	3.35e-05	6.79e-05	4.47e-05	7.03e-06	8.54e-06	6.15e-06	0.000233459	0.00029992	0.000332763	0.000435142	0.000518746	0.000496284
K01180	endo-1,3(4)-beta-glucanase	2.17e-06	5.28e-06	0	0	0	0	0	0	0	0	0	0
K01181	endo-1,4-beta-xylanase	2.1e-05	4.31e-05	2.58e-05	5.32e-06	3.16e-06	5.4e-06	0.00014149	0.000123138	0.000169856	0.0002418	0.00028036	0.000305034
K01182	oligo-1,6-glucosidase	2.76e-05	3.86e-05	5.04e-05	3.6e-06	4.46e-06	4.29e-06	0.000197678	0.000340289	0.000343989	0.000178754	0.000277588	0.000323976
K01183	chitinase	3.45e-05	9.79e-05	8.43e-06	1.36e-05	1.63e-05	2.2e-05	5.44e-07	2.71e-07	0	4.13e-05	3.05e-05	2.72e-05
K01185	lysozyme	0.00023342	0.000242119	0.00025263	0.000698558	0.000355111	0.0002203	3.51e-05	2.8e-05	2.51e-05	0.0001926	0.000123945	5.4e-05
K01186	sialidase-1	3.73e-06	9.41e-06	3.04e-06	1.36e-05	7.8e-06	6.15e-06	0	0	0	9.89e-07	2.64e-07	3.92e-07
K01187	alpha-glucosidase	0.000134492	0.000122876	8.65e-05	1.87e-05	2.73e-05	1.83e-05	0.00033536	0.000368737	0.000368578	0.000389897	0.00049987	0.000517839
K01188	beta-glucosidase	5.59e-06	1.01e-05	4.72e-06	5.15e-06	9.1e-06	1.14e-05	0	0	0	0	0	0
K01189	alpha-galactosidase	3.11e-07	0	0	1.03e-06	1.86e-06	9.32e-07	0	0	0	0	0	0
K01190	beta-galactosidase	1.85e-05	2.64e-05	1.38e-05	2.3e-05	1.02e-05	7.64e-06	3.35e-05	3.82e-05	4.06e-05	1.85e-06	3.96e-07	3.92e-07
K01191	alpha-mannosidase	3.6e-05	6.23e-05	3.83e-05	3.07e-05	1.61e-05	1.17e-05	0.000157136	0.00021837	0.000265275	0.0002978	0.000330387	0.000379365
K01192	beta-mannosidase	7.11e-05	4.84e-05	3.76e-05	4.46e-06	5.57e-06	3.54e-06	0.000121899	0.000184504	0.000105308	0.000244767	0.00036497	0.000178448
K01193	beta-fructofuranosidase	9.01e-06	1.17e-05	5.4e-06	6e-06	6.31e-06	3.54e-06	0	5.42e-07	8.02e-07	0	0	3.92e-07
K01194	alpha,alpha-trehalase	8.08e-06	9.41e-06	2.7e-06	1.72e-06	3.34e-06	1.86e-06	0	0	0	0	0	0
K01195	beta-glucuronidase	1.34e-05	2.44e-05	2.58e-05	7.38e-06	5.38e-06	4.1e-06	8.33e-05	0.00015565	0.000113727	0.000240811	0.000292108	0.000307516
K01196	glycogen debranching enzyme	4.5e-06	1.29e-05	0	2.23e-06	2.78e-06	1.49e-06	0	0	0	0	0	0
K01197	hyaluronoglucosaminidase	1.4e-06	1.82e-06	3.37e-07	0	0	0	0	0	0	0	0	0
K01198	xylan 1,4-beta-xylosidase	3.57e-06	3.8e-06	2.53e-06	5.15e-07	1.49e-06	1.3e-06	1.36e-07	0	0	9.89e-07	0	0
K01199	glucan endo-1,3-beta-D-glucosidase	2.48e-06	3.47e-06	0	0	0	0	0	0	0	0	0	0
K01200	pullulanase	1.94e-05	2.59e-05	3.64e-05	1.41e-05	1.89e-05	1.62e-05	0.000102172	0.00010783	0.000109317	0.000158357	0.000270856	0.000297979
K01201	glucosylceramidase	2.35e-05	6.77e-06	7.08e-06	1.37e-06	3.53e-06	2.8e-06	0	0	0	0	0	0
K01202	galactosylceramidase	1.09e-06	0	0	5.15e-07	0	0	0	0	0	0	0	0
K01204	alpha-N-acetylgalactosaminidase	3.11e-07	0	1.01e-06	1.03e-06	1.11e-06	1.68e-06	0	0	0	0	0	0
K01205	alpha-N-acetylglucosaminidase	2.95e-06	8.26e-07	0	1.54e-06	4.08e-06	2.05e-06	0	0	0	0	0	0
K01206	alpha-L-fucosidase	2.86e-05	3.98e-05	2.6e-05	6.35e-06	1.67e-06	5.59e-06	1.9e-06	0	2.67e-07	1.11e-06	2.64e-07	0
K01207	beta-N-acetylhexosaminidase	0.000108867	0.000121885	0.000116365	1.96e-05	2.15e-05	1.85e-05	0.000522698	0.000537391	0.000461592	0.000568157	0.000696809	0.000667547
K01208	cyclomaltodextrinase / maltogenic alpha-amylase / neopullulanase	1.3e-05	2.84e-05	2.02e-05	4.29e-06	4.83e-06	3.73e-06	0.000109111	0.000125441	0.000200861	0.000209165	0.000286036	0.000307254
K01209	alpha-N-arabinofuranosidase	4.61e-05	6.64e-05	5.41e-05	8.06e-06	6.13e-06	7.08e-06	0.000393996	0.000369279	0.000502218	0.000380749	0.000573128	0.000465062
K01210	glucan 1,3-beta-glucosidase	5.75e-06	2.51e-05	0	0	0	0	0	0	0	0	0	0
K01213	galacturan 1,4-alpha-galacturonidase	0	0	0	0	0	5.59e-07	0	0	0	0	0	0
K01214	isoamylase	6.83e-05	5.37e-05	2.73e-05	3.43e-06	6.68e-06	2.8e-06	0	0	1.34e-07	3.62e-05	1.5e-05	2.87e-06
K01215	glucan 1,6-alpha-glucosidase	2.48e-06	3.3e-06	3.2e-06	3.43e-06	4.46e-06	1.86e-06	4.08e-07	4.06e-07	6.68e-07	3.71e-07	5.28e-07	3.92e-07
K01218	mannan endo-1,4-beta-mannosidase	3.88e-06	4.95e-07	8.43e-07	5.15e-06	5.38e-06	5.22e-06	0	0	0	0	0	0
K01219	beta-agarase	0	3.14e-06	1.35e-06	0	0	0	8.16e-07	0	0	2.47e-07	0	0
K01220	6-phospho-beta-galactosidase	0	0	1.01e-06	0	0	0	0	0	0	0	0	0
K01222	6-phospho-beta-glucosidase	2.1e-05	1.19e-05	9.11e-06	3.77e-06	2.97e-06	4.47e-06	2.39e-05	2.44e-05	2.59e-05	0.000218313	0.000257525	0.000273289
K01223	6-phospho-beta-glucosidase	8.39e-06	1.24e-05	1.38e-05	1.17e-05	1.08e-05	4.47e-06	2.99e-06	4.47e-06	4.01e-06	0	0	3.92e-07
K01224	arabinogalactan endo-1,4-beta-galactosidase	7.77e-06	1.06e-05	1.43e-05	2.23e-06	2.41e-06	2.98e-06	5.73e-05	7.79e-05	6.37e-05	0.000129924	0.000156812	0.000168389
K01225	cellulose 1,4-beta-cellobiosidase	3.26e-06	1.12e-05	0	0	0	0	0	0	0	0	0	0
K01226	trehalose-6-phosphate hydrolase	6.21e-07	3.3e-07	3.2e-06	1.72e-06	4.83e-06	2.61e-06	0	0	0	0	0	0
K01227	mannosyl-glycoprotein endo-beta-N-acetylglucosaminidase	0	0	1.18e-06	6.86e-07	7.43e-07	5.59e-07	0	0	0	0	0	0
K01228	mannosyl-oligosaccharide glucosidase	3.88e-06	9.58e-06	1.86e-06	1.37e-06	1.86e-06	2.24e-06	0	0	0	0	0	0
K01230	mannosyl-oligosaccharide alpha-1,2-mannosidase	9.16e-06	2.18e-05	2.19e-06	9.09e-06	7.43e-06	2.61e-06	0	0	0	0	0	0
K01231	alpha-mannosidase II	2.02e-06	1.49e-06	1.52e-06	4.12e-06	2.6e-06	8.57e-06	0	0	0	0	0	0
K01232	maltose-6'-phosphate glucosidase	1.24e-06	2.48e-06	1.35e-06	0	7.43e-07	1.49e-06	1.36e-06	0	0	0	0	0
K01233	chitosanase	0	0	5.06e-07	0	0	0	0	0	0	0	0	0
K01235	alpha-glucuronidase	2.17e-06	0	0	3.43e-07	5.57e-07	1.86e-07	0	0	0	0	0	0
K01236	maltooligosyltrehalose trehalohydrolase	3.51e-05	1.4e-05	7.59e-06	3.43e-07	7.43e-07	0	0	0	0	0	0	0
K01238	SUN family beta-glucosidase	9.32e-07	4.46e-06	0	0	0	0	0	0	0	0	0	0
K01239	purine nucleosidase	2.81e-05	1.37e-05	1.1e-05	4.12e-06	2.04e-06	4.1e-06	9.52e-07	8.13e-07	1.74e-06	2.6e-06	6.6e-07	0
K01240	uridine nucleosidase	1.4e-06	4.79e-06	0	0	0	0	0	0	0	0	0	0
K01241	AMP nucleosidase	3.51e-05	1.49e-05	8.6e-06	3.26e-06	5.01e-06	2.05e-06	0	0	0	1.24e-06	0	0
K01243	adenosylhomocysteine nucleosidase	1.04e-05	1.7e-05	1.33e-05	1.94e-05	1.41e-05	7.46e-06	6.8e-07	5.42e-07	8.02e-07	9.77e-06	7.79e-06	0
K01245	ADP-ribosylarginine hydrolase	0	0	0	2.57e-06	1.11e-06	1.86e-06	0	0	0	0	0	0
K01246	DNA-3-methyladenine glycosylase I	7.94e-05	2.71e-05	2.51e-05	2.57e-06	4.64e-06	1.3e-06	4.08e-07	5.42e-07	0	1.48e-06	2.64e-07	0
K01247	DNA-3-methyladenine glycosylase II	1.04e-05	8.75e-06	2.19e-06	7.38e-06	8.17e-06	8.01e-06	0	0	0	1.73e-06	1.32e-07	0
K01250	pyrimidine-specific ribonucleoside hydrolase	0	0	1.69e-07	0	5.57e-07	0	4.08e-07	1.35e-07	5.35e-07	0	0	0
K01251	adenosylhomocysteinase	7.38e-05	7.78e-05	4.55e-05	2.66e-05	3.49e-05	2.76e-05	9.63e-05	0.000102818	0.000123349	0.000175416	0.000120645	0.000109081
K01252	bifunctional isochorismate lyase / aryl carrier protein	2.64e-06	0	0	6.86e-07	5.57e-07	9.32e-07	0	0	0	0	0	0
K01253	microsomal epoxide hydrolase	1.09e-06	2.97e-06	0	0	0	0	0	0	0	0	0	0
K01254	leukotriene-A4 hydrolase	1.71e-06	4.46e-06	0	3.43e-07	0	5.59e-07	0	0	0	0	0	0
K01255	leucyl aminopeptidase	0.000108712	8.92e-05	7.98e-05	5.3e-05	5.4e-05	4.66e-05	2.72e-06	1.63e-06	1.34e-06	2.45e-05	1.21e-05	3.4e-06
K01256	aminopeptidase N	7.87e-05	5.63e-05	2.85e-05	9.95e-06	1.67e-05	1.79e-05	5.44e-07	0	0	2.97e-05	1.33e-05	9.14e-07
K01258	tripeptide aminopeptidase	9.32e-06	1.07e-05	9.78e-06	3.09e-06	4.46e-06	1.68e-06	2.72e-07	0	4.01e-07	1.24e-06	3.96e-07	0
K01259	proline iminopeptidase	6.32e-05	2.74e-05	1.74e-05	2.23e-06	4.46e-06	2.61e-06	0	0	0	1.85e-06	0	0
K01260	aminopeptidase B	4.66e-07	9.91e-07	8.43e-07	8.58e-07	0	1.3e-06	0	0	0	0	0	0
K01261	glutamyl aminopeptidase	3.11e-07	2.31e-06	1.18e-06	0	0	0	4.08e-07	5.42e-07	4.01e-07	0	0	0
K01262	Xaa-Pro aminopeptidase	0.000107469	9.61e-05	8.94e-05	4.03e-05	3.81e-05	3.22e-05	0.000225568	0.000167706	0.00025592	0.000253421	0.000286036	0.000300331
K01265	methionyl aminopeptidase	0.000135579	0.000153265	0.000121256	5.68e-05	5.44e-05	3.95e-05	0.000262438	0.000282174	0.000288395	0.000240193	0.000269009	0.000274334
K01266	D-aminopeptidase	8.85e-06	5.45e-06	1.52e-06	0	0	0	0	0	0	0	0	0
K01267	aspartyl aminopeptidase	2.5e-05	3.19e-05	2.63e-05	5.49e-06	4.46e-06	2.98e-06	0.00010639	0.000177731	0.0002181	0.000242666	0.000281284	0.000303335
K01268	aminopeptidase I	1.24e-06	2.48e-06	0	0	0	0	0	0	0	0	0	0
K01270	dipeptidase D	2.64e-06	1.16e-06	4.22e-06	2.74e-06	3.71e-06	3.35e-06	4.08e-07	0	5.35e-07	0	0	0
K01271	Xaa-Pro dipeptidase	1.93e-05	1.83e-05	1.37e-05	9.78e-06	1.23e-05	1.03e-05	1.22e-06	9.48e-07	0	2.47e-07	3.96e-07	9.14e-07
K01273	membrane dipeptidase	1.77e-05	1.7e-05	5.23e-06	5.32e-06	6.68e-06	5.96e-06	0	2.71e-07	6.68e-07	2.6e-06	3.96e-07	0
K01274	D-alanyl-D-alanine dipeptidase	7.77e-07	8.26e-07	1.01e-06	0	0	0	0	0	0	0	0	0
K01275	cathepsin C	0	4.95e-07	0	0	0	0	0	0	0	0	0	0
K01276	dipeptidyl-peptidase II	3.11e-07	0	5.06e-07	0	0	1.12e-06	0	0	0	0	0	0
K01277	dipeptidyl-peptidase III	5.44e-06	1.8e-05	2.7e-06	2.23e-06	1.3e-06	3.17e-06	0	0	0	0	0	0
K01278	dipeptidyl-peptidase 4	9.63e-06	8.75e-06	1.52e-06	5.32e-06	5.01e-06	1.12e-06	0	0	0	1.85e-06	1.19e-06	0
K01279	tripeptidyl-peptidase I	6.21e-06	1.19e-05	0	6.86e-07	0	9.32e-07	0	0	0	0	0	0
K01280	tripeptidyl-peptidase II	1.55e-07	0	3.37e-07	1.54e-06	1.3e-06	1.86e-06	0	0	0	0	0	0
K01281	X-Pro dipeptidyl-peptidase	0	0	2.02e-06	3.43e-07	7.43e-07	3.73e-07	0	0	0	2.47e-07	0	0
K01282	dipeptidyl aminopeptidase	2.02e-06	5.62e-06	8.43e-07	5.15e-07	5.57e-07	0	0	0	0	0	0	0
K01283	peptidyl-dipeptidase A	4.81e-06	2.81e-06	4.72e-06	2.57e-06	6.31e-06	5.96e-06	0	0	0	0	0	2.61e-07
K01284	peptidyl-dipeptidase Dcp	4.24e-05	2.21e-05	1.64e-05	4.46e-06	8.17e-06	3.35e-06	0	0	0	2.35e-06	0	0
K01285	lysosomal Pro-X carboxypeptidase	0	0	0	1.72e-07	2.23e-06	3.73e-07	0	0	0	0	0	0
K01286	D-alanyl-D-alanine carboxypeptidase	1.3e-05	1.09e-05	1.35e-06	1.54e-06	2.41e-06	1.86e-06	0	0	0	1.61e-06	0	0
K01288	carboxypeptidase D	6.83e-06	1.82e-05	0	0	0	0	0	0	0	0	0	0
K01293	Gly-Xaa carboxypeptidase	9.32e-07	4.29e-06	3.37e-07	0	7.43e-07	0	0	0	0	0	0	0
K01295	glutamate carboxypeptidase	1.85e-05	5.12e-06	4.55e-06	2.57e-06	3.34e-06	2.61e-06	2.86e-06	2.98e-06	2.81e-06	1.24e-06	5.28e-07	0
K01297	muramoyltetrapeptide carboxypeptidase	6.2e-05	2.92e-05	1.74e-05	6.35e-06	9.1e-06	4.29e-06	0	0	0	1.73e-05	1.2e-05	5.23e-07
K01299	carboxypeptidase Taq	4.5e-06	1.98e-05	7.42e-06	1.2e-05	1.45e-05	8.76e-06	8.16e-07	2.71e-07	8.02e-07	2.1e-05	8.18e-06	5.23e-07
K01301	N-acetylated-alpha-linked acidic dipeptidase	2.39e-05	1.47e-05	4.72e-06	0	0	0	0	0	0	0	0	0
K01302	carboxypeptidase Q	6.21e-07	2.48e-06	0	0	0	0	0	0	0	0	0	0
K01303	acylaminoacyl-peptidase	0	4.95e-07	5.06e-07	1.54e-06	9.28e-07	2.61e-06	0	0	0	0	0	0
K01304	pyroglutamyl-peptidase	6.99e-06	1.49e-06	2.7e-06	5.15e-07	1.3e-06	1.3e-06	0	0	0	3.71e-07	0	0
K01305	beta-aspartyl-dipeptidase (metallo-type)	1.55e-06	9.91e-07	3.37e-07	8.58e-07	2.04e-06	1.3e-06	0	0	4.01e-07	0	0	0
K01307	gamma-glutamyl hydrolase	1.55e-07	1.65e-06	1.18e-06	1.2e-06	0	1.12e-06	0	0	0	4.94e-07	2.64e-07	0
K01308	g-D-glutamyl-meso-diaminopimelate peptidase	6.21e-07	4.95e-07	0	5.15e-07	0	5.59e-07	0	0	0	0	0	0
K01312	trypsin	1.71e-06	0	1.52e-06	3.95e-06	5.94e-06	6.52e-06	0	0	0	0	2.64e-07	0
K01315	plasminogen	0	0	6.75e-07	0	0	0	0	0	0	0	0	0
K01317	acrosin	0	0	0	0	0	0	0	0	0	3.71e-07	0	0
K01322	prolyl oligopeptidase	5.23e-05	2.41e-05	1.82e-05	1.2e-06	5.57e-06	6.9e-06	2.72e-07	0	0	1.98e-06	5.28e-07	0
K01336	cerevisin	1.86e-06	4.62e-06	0	0	0	0	0	0	0	1.11e-06	0	0
K01338	ATP-dependent Lon protease	0.000201428	0.000229732	0.000236103	7.69e-05	7.72e-05	5.26e-05	0.000570043	0.000689654	0.000715374	0.000255275	0.000298576	0.00030634
K01341	kexin	2.8e-06	8.75e-06	2.7e-06	1.37e-06	4.08e-06	3.17e-06	0	0	0	1.73e-06	1.45e-06	0
K01342	subtilisin	7.77e-07	6.61e-07	5.06e-07	0	0	0	0	0	0	8.65e-07	0	2.61e-07
K01354	oligopeptidase B	2.36e-05	2.15e-05	5.4e-06	3.77e-06	5.57e-06	4.29e-06	0	1.35e-07	0	9.89e-07	0	0
K01356	repressor LexA	5.44e-05	6.52e-05	3.98e-05	5.66e-06	9.84e-06	8.39e-06	0.000267199	0.00027933	0.000307371	0.000233889	0.000265049	0.000271852
K01358	ATP-dependent Clp protease, protease subunit	0.000118185	0.000162844	8.97e-05	2.49e-05	3.36e-05	2.52e-05	0.00011673	0.000269441	0.000106645	0.000286427	0.00029224	0.000276686
K01361	lactocepin	4.66e-07	0	0	0	0	0	0	0	0	0	0	0
K01363	cathepsin B	1.4e-06	5.62e-06	2.19e-06	4.46e-06	4.08e-06	2.42e-06	4.08e-07	4.06e-07	4.01e-07	2.84e-06	2.64e-06	2.61e-07
K01365	cathepsin L	3.26e-06	4.29e-06	2.87e-06	1.05e-05	8.35e-06	8.76e-06	2.72e-07	0	0	0	2.64e-07	0
K01366	cathepsin H	0	0	1.86e-06	1.54e-06	5.57e-07	1.3e-06	0	0	0	0	0	0
K01369	legumain	1.55e-07	0	0	5.15e-07	0	3.73e-07	0	0	0	0	0	0
K01372	bleomycin hydrolase	2.16e-05	3.27e-05	3.93e-05	4.8e-06	4.64e-06	3.17e-06	0.000223936	0.000245192	0.000256722	0.000242913	0.000278512	0.000298763
K01373	cathepsin F	0	2.48e-06	0	0	0	0	0	0	0	0	0	0
K01376	UFM1-specific protease 2	0	3.3e-07	0	6.86e-07	3.71e-07	1.12e-06	0	0	0	0	0	0
K01379	cathepsin D	2.02e-06	2.97e-06	1.01e-06	2.74e-06	5.75e-06	2.98e-06	0	0	0	0	0	0
K01381	saccharopepsin	8.23e-06	7.93e-06	4.22e-06	1.77e-05	7.98e-06	2.09e-05	1.63e-06	2.3e-06	8.29e-06	2.97e-06	2.51e-06	9.28e-06
K01392	thimet oligopeptidase	3.42e-06	1.65e-06	2.7e-06	3.09e-06	5.94e-06	3.35e-06	0	0	0	0	0	0
K01400	bacillolysin	2.33e-06	1.65e-06	1.52e-06	5.15e-07	2.04e-06	2.05e-06	0	0	0	0	0	0
K01406	serralysin	1.55e-06	3.8e-06	0	0	5.57e-07	3.73e-07	0	0	0	7.91e-06	1.06e-06	0
K01407	protease III	2.95e-06	0	0	0	1.11e-06	0	0	0	0	1.24e-07	0	0
K01408	insulysin	3.26e-06	5.28e-06	1.35e-06	1.72e-06	3.53e-06	3.35e-06	0	0	0	0	0	0
K01409	N6-L-threonylcarbamoyladenine synthase	9.58e-05	0.000109664	0.000103379	5.99e-05	4.05e-05	3.62e-05	0.000257132	0.000276891	0.000282514	0.000248105	0.0002797	0.000295367
K01410	mitochondrial intermediate peptidase	6.21e-07	2.15e-06	0	0	0	0	0	0	0	0	0	0
K01412	mitochondrial-processing peptidase subunit alpha	1.24e-06	3.63e-06	3.37e-07	0	0	0	0	0	0	0	0	0
K01414	oligopeptidase A	4.72e-05	4.24e-05	3.93e-05	1.87e-05	2.47e-05	1.9e-05	0	0	6.68e-07	2.36e-05	1.07e-05	2.48e-06
K01415	endothelin-converting enzyme	3.73e-06	6.94e-06	6.75e-07	3.43e-06	2.78e-06	2.98e-06	0	0	0	0	0	0
K01417	extracellular elastinolytic metalloproteinase	6.21e-07	1.49e-06	5.06e-07	1.54e-06	1.86e-06	7.46e-07	0	0	0	0	0	0
K01419	ATP-dependent HslUV protease, peptidase subunit HslV	5.08e-05	5.73e-05	6e-05	1.42e-05	1.21e-05	1.47e-05	0.00023101	0.000203604	0.00019792	0.000228573	0.000257525	0.000281781
K01420	CRP/FNR family transcriptional regulator, anaerobic regulatory protein	0.000114924	9.6e-05	8.9e-05	1.3e-05	1.47e-05	1.34e-05	0.00043073	0.000531837	0.00041562	0.000493861	0.000582632	0.000739919
K01421	putative membrane protein	6.68e-06	8.92e-06	2.7e-06	5.15e-07	1.3e-06	7.46e-07	0	0	0	0	0	0
K01424	L-asparaginase	4.88e-05	3.47e-05	1.62e-05	1.08e-05	1.43e-05	1.14e-05	2.72e-07	0	0	2.93e-05	1.29e-05	7.84e-07
K01425	glutaminase	9.94e-06	1.01e-05	4.55e-06	3.26e-06	5.94e-06	3.35e-06	0	0	0	2.47e-07	0	0
K01426	amidase	0.000107314	7.53e-05	2.77e-05	8.75e-06	1.78e-05	9.69e-06	7.48e-06	9.48e-06	6.82e-06	9.42e-05	9.79e-05	0.000103071
K01427	urease	0	0	0	1.72e-07	0	0	0	0	0	0	0	0
K01428	urease subunit alpha	3.04e-05	4.33e-05	1.94e-05	1.36e-05	1.69e-05	1.62e-05	9.52e-07	4.06e-07	0	2.48e-05	9.77e-06	3.27e-06
K01429	urease subunit beta	8.85e-06	1.24e-05	4.05e-06	2.23e-06	2.23e-06	2.98e-06	0	0	0	1.1e-05	5.41e-06	0
K01430	urease subunit gamma	1.07e-05	1.42e-05	3.54e-06	5.15e-07	3.34e-06	1.68e-06	0	0	0	9.4e-06	3.83e-06	2.61e-07
K01431	beta-ureidopropionase	2.48e-06	0	1.69e-07	0	0	0	0	0	0	1.11e-06	2.64e-07	0
K01432	arylformamidase	7.14e-06	2.64e-06	8.43e-07	0	1.86e-07	0	0	0	0	0	0	0
K01433	formyltetrahydrofolate deformylase	2.72e-05	3.39e-05	1.37e-05	1.22e-05	1.63e-05	1.17e-05	0	2.71e-07	4.01e-07	1.79e-05	8.71e-06	9.14e-07
K01434	penicillin amidase	2.7e-05	1.68e-05	3.71e-06	2.92e-06	5.38e-06	2.98e-06	0	0	0	6.18e-07	0	0
K01436	amidohydrolase	1.8e-05	3.19e-05	2.19e-05	2.4e-06	4.64e-06	3.73e-06	0.00010122	0.000110675	0.000104105	0.000219549	0.000258581	0.000275118
K01437	aspartoacylase	9.32e-07	8.92e-06	2.53e-06	4.12e-06	9.28e-07	3.17e-06	2.72e-07	0	0	1.29e-05	8.18e-06	1.31e-06
K01438	acetylornithine deacetylase	5.14e-05	2.21e-05	1.91e-05	3.26e-06	6.13e-06	4.66e-06	2.18e-06	1.35e-06	1.34e-06	3.34e-06	2.64e-07	0
K01439	succinyl-diaminopimelate desuccinylase	8.01e-05	6.23e-05	7.18e-05	1.61e-05	2.15e-05	1.36e-05	0.000160401	0.000188297	0.00027022	0.000243778	0.00028102	0.000307908
K01442	choloylglycine hydrolase	9.47e-06	1.26e-05	4.05e-06	1.37e-06	1.49e-06	2.61e-06	1.36e-07	2.71e-07	5.35e-07	2.47e-07	3.96e-07	0
K01443	N-acetylglucosamine-6-phosphate deacetylase	6.4e-05	6.69e-05	5.08e-05	2.37e-05	1.34e-05	1.34e-05	0.0002121	0.000252372	0.000230261	0.000238463	0.000260693	0.000270807
K01444	N4-(beta-N-acetylglucosaminyl)-L-asparaginase	1.94e-05	5.28e-06	5.4e-06	8.58e-07	0	7.46e-07	0	0	0	0	0	0
K01447	N-acetylmuramoyl-L-alanine amidase	3.88e-06	1.49e-06	2.36e-06	1.03e-06	3.71e-07	3.73e-07	0	0	0	0	0	0
K01448	N-acetylmuramoyl-L-alanine amidase	0.000111352	0.00012205	0.000130194	3.17e-05	3.38e-05	2.65e-05	0.000769082	0.000835415	0.000988266	0.00041289	0.000465419	0.000460359
K01449	N-acetylmuramoyl-L-alanine amidase	6.37e-05	0.000119077	0.000111474	1.27e-05	1.43e-05	1.27e-05	0.000619701	0.000698189	0.000705752	0.000694249	0.000828541	0.000876825
K01451	hippurate hydrolase	4.3e-05	1.97e-05	6.75e-06	8.92e-06	9.28e-06	5.78e-06	0	0	0	4.2e-06	0	0
K01455	formamidase	9.32e-06	1.42e-05	4.22e-06	8.58e-07	1.11e-06	5.59e-07	0	0	0	6.55e-06	2.64e-06	6.53e-07
K01456	peptide-N4-(N-acetyl-beta-glucosaminyl)asparagine amidase	9.32e-07	1.98e-06	0	0	0	0	0	0	0	0	0	0
K01457	allophanate hydrolase	1.44e-05	3.63e-06	4.38e-06	8.58e-07	2.6e-06	1.49e-06	0	0	2.67e-07	1.11e-06	0	3.92e-07
K01458	N-formylglutamate deformylase	2e-05	6.77e-06	5.9e-06	0	0	0	0	0	0	0	0	0
K01459	N-carbamoyl-D-amino-acid hydrolase	4.66e-07	0	0	0	0	0	0	0	0	0	0	0
K01460	glutathionylspermidine amidase/synthetase	3.11e-07	0	0	1.54e-06	3.71e-07	0	0	0	0	0	0	0
K01461	N-acyl-D-glutamate deacylase	4.5e-06	1.16e-06	6.75e-07	0	0	0	0	0	0	0	0	0
K01462	peptide deformylase	0.000134647	0.000180185	0.000152286	6.69e-05	5.79e-05	4.57e-05	0.000460796	0.000377	0.00052761	0.000474576	0.000538677	0.000569962
K01464	dihydropyrimidinase	2.31e-05	2.31e-05	1.96e-05	1.05e-05	1.49e-05	1.6e-05	7.52e-05	7.8e-05	8.29e-05	2.47e-06	0	3.92e-07
K01465	dihydroorotase	9.71e-05	9.45e-05	6.29e-05	3.38e-05	3.71e-05	2.2e-05	0.000131151	0.000111488	0.000138184	0.000278145	0.000262805	0.000321494
K01466	allantoinase	7.45e-06	5.78e-06	1.52e-06	0	5.57e-07	1.68e-06	0	0	2.67e-07	0	0	0
K01467	beta-lactamase class C	2.42e-05	6.61e-06	5.9e-06	6.86e-07	1.86e-07	3.73e-07	0	0	0	0	0	0
K01468	imidazolonepropionase	3.79e-05	1.6e-05	1.26e-05	9.95e-06	1.34e-05	1.03e-05	2.72e-07	0	0	1.85e-06	0	0
K01469	5-oxoprolinase (ATP-hydrolysing)	2.61e-05	4.34e-05	8.77e-06	1.18e-05	1.3e-05	1.12e-05	2.72e-07	0	1.34e-07	3.67e-05	1.91e-05	3.27e-06
K01470	creatinine amidohydrolase	2.28e-05	2.99e-05	2.77e-05	1.92e-05	1.93e-05	1.68e-05	0.000135504	0.000112572	9.15e-05	0.000236732	0.000273232	0.000237887
K01473	N-methylhydantoinase A	2.16e-05	9.74e-06	5.57e-06	2.4e-06	8.37e-05	2.42e-06	0	0	0	1.61e-06	2.64e-07	0
K01474	N-methylhydantoinase B	1.38e-05	7.43e-06	2.02e-06	4.63e-06	8.35e-06	5.4e-06	0	0	0	0	3.96e-07	0
K01476	arginase	3.82e-05	2.54e-05	9.95e-06	1.89e-06	2.6e-06	1.49e-06	0	0	0	2.1e-06	5.28e-07	2.61e-07
K01477	allantoicase	2.8e-06	2.64e-06	3.37e-07	6.86e-07	3.71e-07	7.46e-07	0	0	0	0	0	0
K01478	arginine deiminase	2.31e-05	2.74e-05	2.41e-05	3.98e-05	2.86e-05	2.24e-05	2.99e-06	1.49e-06	2.27e-06	3.71e-07	3.96e-07	1.44e-06
K01479	formiminoglutamase	1.23e-05	5.78e-06	2.36e-06	7.89e-06	1.06e-05	6.71e-06	4.08e-07	0	1.34e-07	7.42e-07	0	0
K01480	agmatinase	2.81e-05	4.03e-05	8.09e-06	1.46e-05	1.78e-05	9.51e-06	0	0	0	2.26e-05	8.58e-06	1.57e-06
K01482	dimethylargininase	2.33e-06	1.82e-06	1.18e-06	1.37e-06	2.41e-06	1.49e-06	5.44e-07	5.42e-07	4.01e-07	4.94e-07	0	0
K01483	ureidoglycolate lyase	9.01e-06	4.29e-06	1.52e-06	2.06e-06	3.9e-06	1.3e-06	0	0	0	7.42e-07	0	0
K01484	succinylarginine dihydrolase	6.06e-06	8.26e-07	3.37e-07	1.89e-06	5.2e-06	1.86e-06	0	0	0	6.18e-07	1.32e-07	0
K01485	cytosine deaminase	3.46e-05	2.2e-05	1.25e-05	2.23e-06	8.91e-06	4.1e-06	0	0	0	1.26e-05	5.54e-06	3.92e-07
K01486	adenine deaminase	7.3e-06	3.47e-06	1.18e-06	2.23e-06	2.6e-06	3.54e-06	0	0	0	9.89e-07	0	0
K01487	guanine deaminase	1.15e-05	1.21e-05	4.05e-06	4.63e-06	8.91e-06	6.52e-06	0	0	0	1.24e-06	1.32e-07	0
K01488	adenosine deaminase	1.54e-05	1.34e-05	4.89e-06	2.92e-06	3.71e-06	2.98e-06	0	0	2.67e-07	3.58e-06	0	0
K01489	cytidine deaminase	3.8e-05	4.62e-05	5.55e-05	2.86e-05	2.95e-05	2.48e-05	0.000258356	0.000278923	0.000292537	0.000259602	0.000306759	0.000313786
K01490	AMP deaminase	5.9e-06	6.77e-06	2.19e-06	3.6e-06	8.54e-06	9.88e-06	0	0	0	0	0	0
K01491	methylenetetrahydrofolate dehydrogenase (NADP+) / methenyltetrahydrofolate cyclohydrolase	9.92e-05	0.000108507	8.58e-05	3.84e-05	3.6e-05	2.72e-05	0.000224344	0.000164861	0.000268616	0.00025441	0.0002863	0.000312349
K01493	dCMP deaminase	4.8e-05	6.77e-05	6.81e-05	2.73e-05	2.49e-05	1.7e-05	0.000315633	0.000326065	0.000303362	0.000253173	0.000277588	0.000306471
K01494	dCTP deaminase	9.38e-05	0.000125023	0.000100681	3.93e-05	3.9e-05	3.11e-05	0.000498618	0.00036684	0.000336772	0.000620077	0.000716872	0.000752721
K01495	GTP cyclohydrolase I	5.95e-05	7.07e-05	4.2e-05	2.37e-05	3.42e-05	2.01e-05	5.58e-06	5.42e-06	5.88e-06	4.86e-05	2.65e-05	1.03e-05
K01496	phosphoribosyl-AMP cyclohydrolase	1.12e-05	1.72e-05	7.08e-06	8.92e-06	8.35e-06	7.64e-06	0	0	0	1.61e-06	0	0
K01497	GTP cyclohydrolase II	8.85e-06	5.62e-06	2.87e-06	5.32e-06	1e-05	5.59e-06	0	0	0	1.11e-06	0	0
K01499	methenyltetrahydromethanopterin cyclohydrolase	1.09e-06	1.45e-05	3.2e-06	7.72e-06	7.24e-06	4.66e-06	0	0	0	0	0	0
K01501	nitrilase	3.42e-06	5.78e-06	5.06e-07	3.43e-07	1.3e-06	9.32e-07	0	0	0	3.71e-07	9.24e-07	5.23e-07
K01502	aliphatic nitrilase	5.28e-06	7.6e-06	2.19e-06	3.43e-07	1.3e-06	3.73e-07	0	0	0	1.73e-06	7.92e-07	0
K01505	1-aminocyclopropane-1-carboxylate deaminase	5.44e-06	4.79e-06	8.43e-07	1.03e-06	5.57e-07	5.59e-07	0	0	0	0	0	0
K01507	inorganic pyrophosphatase	9.38e-05	0.000120729	0.000106583	6.09e-05	4.64e-05	3.58e-05	0.000172782	0.000196831	0.000148875	0.000259602	0.000297388	0.000294191
K01509	adenosinetriphosphatase	0	0	0	0	0	5.59e-07	0	0	0	3.71e-07	0	0
K01510	apyrase	6.21e-07	0	8.43e-07	1.72e-06	1.67e-06	7.46e-07	0	0	0	0	0	0
K01512	acylphosphatase	4.53e-05	4.91e-05	4.17e-05	3.43e-06	3.34e-06	2.42e-06	7.88e-05	0.000151044	0.000261132	0.000242295	0.00028234	0.000302029
K01514	exopolyphosphatase	1.4e-06	3.14e-06	3.37e-07	0	0	0	0	0	0	0	0	0
K01515	ADP-ribose pyrophosphatase	5.79e-05	6.41e-05	5.58e-05	3.19e-05	3.03e-05	2.83e-05	0.000106118	0.000173531	0.000155156	0.0002575	0.000189547	0.00016029
K01517	manganese-dependent ADP-ribose/CDP-alcohol diphosphatase	1.86e-06	9.91e-07	5.06e-07	4.29e-06	4.08e-06	4.85e-06	0	0	0	0	0	0
K01518	bis(5'-nucleosidyl)-tetraphosphatase	7.77e-07	0	0	1.03e-06	9.28e-07	3.73e-07	0	0	0	0	0	0
K01519	inosine triphosphate pyrophosphatase	7.77e-07	2.31e-06	0	0	0	0	0	0	0	0	0	0
K01520	dUTP pyrophosphatase	0.000130765	0.000176221	0.000194616	0.000217527	8.11e-05	6.75e-05	0.00137259	0.00111203	0.00140856	0.00025478	0.000298444	0.000310651
K01521	CDP-diacylglycerol pyrophosphatase	5.59e-06	6.44e-06	1.86e-06	0	7.43e-07	0	0	0	0	0	0	0
K01522	bis(5'-adenosyl)-triphosphatase	1.09e-06	3.47e-06	0	0	0	0	0	0	0	0	0	0
K01523	phosphoribosyl-ATP pyrophosphohydrolase	1.24e-05	1.4e-05	4.72e-06	9.26e-06	7.98e-06	1.06e-05	0	1.35e-07	0	9.89e-07	0	0
K01524	exopolyphosphatase / guanosine-5'-triphosphate,3'-diphosphate pyrophosphatase	7.04e-05	7.38e-05	3.86e-05	1.18e-05	1.91e-05	1.06e-05	0.000159177	0.000127879	0.000116267	0.000199275	0.000167239	0.000300331
K01525	bis(5'-nucleosyl)-tetraphosphatase (symmetrical)	4.46e-05	2.74e-05	3.19e-05	1.27e-05	1.19e-05	1.04e-05	4.08e-07	0	0	0	0	3.92e-07
K01526	guanosine-diphosphatase	4.66e-07	3.63e-06	0	0	0	0	0	0	0	0	0	0
K01527	nascent polypeptide-associated complex subunit beta	1.86e-06	2.48e-06	3.37e-07	6.86e-07	7.43e-07	0	0	0	0	0	0	0
K01528	dynamin GTPase	4.35e-06	4.62e-06	5.57e-06	1.61e-05	1.69e-05	1.94e-05	0	0	0	0	0	0
K01530	phospholipid-translocating ATPase	1.85e-05	3.45e-05	5.73e-06	9.09e-06	1.56e-05	1.57e-05	1.36e-07	0	0	3.71e-07	0	0
K01531	Mg2+-importing ATPase	6.04e-05	3.72e-05	5.06e-05	1.08e-05	8.91e-06	7.64e-06	0	0	2.67e-07	0	2.64e-07	3.92e-07
K01533	Cu2+-exporting ATPase	4.71e-05	7.35e-05	4.15e-05	1.92e-05	2.58e-05	2.01e-05	0.000179856	0.000192903	0.000206741	0.000183946	0.000205518	0.000206273
K01534	Cd2+/Zn2+-exporting ATPase	0.000103276	9.45e-05	9.71e-05	2.64e-05	4.03e-05	2.98e-05	0.000463517	0.000412357	0.000525071	0.000468025	0.000567056	0.000585377
K01535	H+-transporting ATPase	1.23e-05	3.3e-05	4.05e-06	5.15e-06	6.13e-06	2.2e-05	5.44e-07	0	0	0	3.96e-07	2.61e-07
K01536	Na+-exporting ATPase	7.77e-07	0	0	0	0	0	0	0	0	0	0	0
K01537	Ca2+-transporting ATPase	7.56e-05	0.000108838	9.78e-05	5.01e-05	2.58e-05	2.18e-05	0.000592219	0.000627747	0.000654701	0.000414497	0.000649026	0.000614248
K01539	sodium/potassium-transporting ATPase subunit alpha	1.29e-05	3.68e-05	8.6e-06	1.75e-05	2.78e-05	2.63e-05	0	0	0	0	0	0
K01546	K+-transporting ATPase ATPase A chain	4.81e-05	2.53e-05	1.47e-05	3.6e-06	3.34e-06	2.42e-06	0	0	0	0	0	0
K01547	K+-transporting ATPase ATPase B chain	5.89e-05	2.74e-05	2.09e-05	4.97e-06	8.35e-06	2.61e-06	0	0	0	0	0	0
K01548	K+-transporting ATPase ATPase C chain	3.54e-05	1.77e-05	1.05e-05	5.15e-07	2.97e-06	1.3e-06	0	0	0	0	0	0
K01551	arsenite-transporting ATPase	1.23e-05	1.78e-05	7.08e-06	9.26e-06	1.04e-05	8.01e-06	0	0	0	3.21e-06	1.32e-06	0
K01555	fumarylacetoacetase	1.51e-05	8.59e-06	4.55e-06	5.15e-06	6.13e-06	7.27e-06	0	0	0	1.36e-06	0	0
K01556	kynureninase	3.63e-05	2.16e-05	1.08e-05	4.12e-06	4.64e-06	9.32e-07	0	0	0	2.1e-06	0	0
K01557	acylpyruvate hydrolase	0	4.95e-07	3.37e-07	1.54e-06	7.43e-07	1.49e-06	0	0	0	0	0	0
K01560	2-haloacid dehalogenase	3.6e-05	2.79e-05	1.18e-05	2.74e-06	5.94e-06	3.35e-06	0	0	0	2.47e-06	0	0
K01561	haloacetate dehalogenase	9.32e-06	4.46e-06	2.36e-06	5.15e-07	1.49e-06	7.46e-07	0	0	0	6.18e-07	0	0
K01563	haloalkane dehalogenase	1.77e-05	2.18e-05	5.23e-06	2.92e-06	2.41e-06	4.1e-06	0	0	0	2.47e-07	0	0
K01565	N-sulfoglucosamine sulfohydrolase	0	3.14e-06	1.69e-06	1.54e-06	9.28e-07	0	0	4.06e-07	0	1.24e-06	3.96e-07	0
K01567	peptidoglycan-N-acetylmuramic acid deacetylase	9.32e-07	0	0	0	1.86e-07	1.12e-06	0	0	0	0	0	0
K01568	pyruvate decarboxylase	2.33e-06	7.93e-06	0	0	3.71e-07	0	0	0	0	0	0	0
K01569	oxalate decarboxylase	1.07e-05	8.92e-06	2.7e-06	6.86e-07	3.71e-07	7.46e-07	0	0	0	0	0	0
K01571	oxaloacetate decarboxylase, alpha subunit	1.27e-05	2.77e-05	2.53e-05	4.29e-06	3.53e-06	3.35e-06	0.00011224	0.00011501	0.000153686	0.000173439	0.000194035	0.000229004
K01572	oxaloacetate decarboxylase, beta subunit	3.11e-07	4.95e-07	0	5.15e-07	3.71e-07	0	1.22e-06	1.35e-06	1.74e-06	6.18e-07	5.28e-07	0
K01574	acetoacetate decarboxylase	8.7e-06	9.91e-07	0	0	0	1.86e-07	0	0	0	0	0	0
K01575	acetolactate decarboxylase	5.12e-06	1.32e-05	5.23e-06	4.12e-06	3.9e-06	5.22e-06	8.16e-07	0	2.67e-07	7.17e-06	3.04e-06	5.23e-07
K01576	benzoylformate decarboxylase	7.92e-06	7.1e-06	2.53e-06	3.43e-07	1.49e-06	9.32e-07	0	0	0	0	0	0
K01577	oxalyl-CoA decarboxylase	6.21e-06	5.45e-06	3.04e-06	0	1.11e-06	0	0	0	0	0	0	0
K01578	malonyl-CoA decarboxylase	6.68e-06	2.81e-06	1.52e-06	0	0	1.3e-06	0	0	0	1.11e-06	0	0
K01579	aspartate 1-decarboxylase	3.28e-05	1.59e-05	1.1e-05	2.74e-06	5.2e-06	2.24e-06	0	0	0	0	0	0
K01580	glutamate decarboxylase	9.63e-06	2.68e-05	6.24e-06	2.4e-06	2.6e-06	1.49e-06	0	0	0	3.58e-06	1.58e-06	2.61e-07
K01581	ornithine decarboxylase	2.1e-05	2.2e-05	1.47e-05	9.44e-06	1.82e-05	1.53e-05	8.16e-07	0	2.67e-07	4.94e-07	0	0
K01582	lysine decarboxylase	1.55e-06	9.08e-06	1.18e-06	1.03e-06	2.97e-06	1.12e-06	0	0	0	4.45e-06	2.38e-06	3.92e-07
K01583	arginine decarboxylase	4.66e-07	8.26e-07	1.69e-06	6.86e-07	7.43e-07	0	0	0	0	9.02e-06	2.77e-06	0
K01584	arginine decarboxylase	2.35e-05	1.14e-05	9.28e-06	5.15e-07	1.3e-06	5.59e-07	0	0	0	0	0	0
K01585	arginine decarboxylase	2.83e-05	3.27e-05	1.48e-05	6.18e-06	1.13e-05	5.96e-06	4.08e-07	0	2.67e-07	2.2e-05	1.11e-05	1.44e-06
K01586	diaminopimelate decarboxylase	6.35e-05	7.56e-05	4.98e-05	1.44e-05	1.82e-05	1.3e-05	0.000245295	0.000267002	0.000258994	0.00015539	0.000367082	0.000220774
K01588	5-(carboxyamino)imidazole ribonucleotide mutase	5.3e-05	6.77e-05	6.81e-05	2.09e-05	2.34e-05	1.94e-05	0.000128974	9.28e-05	9.58e-05	0.000230304	0.000276136	0.000181061
K01589	5-(carboxyamino)imidazole ribonucleotide synthase	6.82e-05	6.82e-05	6.12e-05	3.11e-05	3.01e-05	2.09e-05	0.000108567	8.64e-05	0.000102101	0.000235867	0.000265577	0.000213589
K01590	histidine decarboxylase	0	1.65e-06	5.06e-07	5.15e-07	7.43e-07	5.59e-07	0	0	0	1.48e-06	9.24e-07	0
K01591	orotidine-5'-phosphate decarboxylase	8.71e-05	6.74e-05	5.67e-05	2.38e-05	2.28e-05	2.09e-05	0.000235228	0.000165268	0.000203801	0.000201871	0.000263597	0.000270677
K01593	aromatic-L-amino-acid decarboxylase	3.11e-06	3.96e-06	3.37e-07	1.37e-06	2.41e-06	1.49e-06	0	0	0	0	0	0
K01594	sulfinoalanine decarboxylase	0	1.16e-06	1.69e-07	8.58e-07	1.11e-06	1.3e-06	0	0	0	2.23e-06	5.28e-07	0
K01595	phosphoenolpyruvate carboxylase	5.95e-05	4.79e-05	2.51e-05	2.25e-05	2.71e-05	1.68e-05	5.44e-07	5.42e-07	4.01e-07	2.78e-05	1.69e-05	2.22e-06
K01596	phosphoenolpyruvate carboxykinase (GTP)	5.73e-05	4.18e-05	3.96e-05	1.58e-05	1.89e-05	1.17e-05	1.36e-06	1.35e-06	1.74e-06	1.36e-06	9.24e-07	3.92e-07
K01597	diphosphomevalonate decarboxylase	3.42e-06	4.79e-06	1.01e-06	1.54e-06	2.97e-06	1.12e-06	0	0	0	0	0	0
K01598	phosphopantothenoylcysteine decarboxylase	1.24e-06	3.47e-06	8.43e-07	0	0	0	2.72e-07	0	1.34e-07	0	0	0
K01599	uroporphyrinogen decarboxylase	5.59e-05	5.83e-05	3.83e-05	2.16e-05	2.32e-05	1.51e-05	0	4.06e-07	5.35e-07	1.52e-05	1e-05	9.14e-07
K01601	ribulose-bisphosphate carboxylase large chain	1.74e-05	3.78e-05	1.87e-05	4.8e-06	6.87e-06	3.73e-06	2.86e-06	2.03e-06	1.6e-06	2.05e-05	1.14e-05	3e-06
K01602	ribulose-bisphosphate carboxylase small chain	9.47e-06	1.12e-05	4.89e-06	5.15e-06	4.46e-06	5.78e-06	2.99e-06	1.08e-06	1.07e-06	7.66e-06	5.54e-06	3.53e-06
K01607	4-carboxymuconolactone decarboxylase	3.56e-05	3.15e-05	9.95e-06	3.77e-06	5.94e-06	4.66e-06	0	1.35e-07	0	6.8e-06	3.3e-06	3.92e-07
K01608	tartronate-semialdehyde synthase	7.77e-06	2.64e-06	0	1.2e-06	2.6e-06	1.3e-06	0	0	0	0	0	0
K01609	indole-3-glycerol phosphate synthase	5.2e-05	5.4e-05	3.73e-05	1.49e-05	1.86e-05	1.23e-05	0.000239173	0.00014698	0.000143262	0.000237226	0.000280228	0.000210976
K01610	phosphoenolpyruvate carboxykinase (ATP)	1.1e-05	2.15e-05	1.42e-05	4.29e-06	7.61e-06	4.1e-06	2.72e-07	4.06e-07	0	1.98e-06	1.32e-07	0
K01611	S-adenosylmethionine decarboxylase	2.67e-05	1.95e-05	9.28e-06	2.06e-06	4.08e-06	2.61e-06	0	0	0	2.24e-05	1e-05	1.31e-06
K01613	phosphatidylserine decarboxylase	5.99e-05	4.81e-05	3.93e-05	2.42e-05	2.64e-05	2.16e-05	0	0	1.34e-07	2.84e-06	9.24e-07	2.61e-07
K01616	2-oxoglutarate decarboxylase	3.73e-06	5.62e-06	1.69e-06	0	0	0	0	0	0	0	0	0
K01617	2-oxo-3-hexenedioate decarboxylase	5.44e-06	4.95e-06	2.36e-06	0	0	0	0	0	0	0	0	0
K01619	deoxyribose-phosphate aldolase	6.9e-05	0.000117921	0.000110462	2.98e-05	2.88e-05	2.74e-05	0.000387602	0.000484289	0.000561955	0.000475813	0.000555309	0.000568395
K01620	threonine aldolase	5.93e-05	6.61e-05	5.62e-05	1.54e-05	1.99e-05	1.49e-05	0.000267607	0.000202521	0.000304966	0.000244025	0.000288016	0.0003002
K01621	xylulose-5-phosphate/fructose-6-phosphate phosphoketolase	3.99e-05	4.08e-05	1.4e-05	2.74e-06	3.71e-06	3.17e-06	1.09e-06	5.42e-07	8.02e-07	1.08e-05	5.94e-06	1.57e-06
K01622	fructose 1,6-bisphosphate aldolase/phosphatase	0	0	1.69e-07	0	0	0	0	0	0	0	0	0
K01623	fructose-bisphosphate aldolase, class I	5.53e-05	5.3e-05	4.91e-05	9.26e-06	1.24e-05	1.17e-05	0.000231691	0.000246141	0.000263939	0.000235496	0.000267821	0.000287267
K01624	fructose-bisphosphate aldolase, class II	8.46e-05	0.000125023	0.000103717	4.12e-05	4.21e-05	3.15e-05	0.00034189	0.000234626	0.000309643	0.000245633	0.000285772	0.000297065
K01625	2-dehydro-3-deoxyphosphogluconate aldolase / (4S)-4-hydroxy-2-oxoglutarate aldolase	4.43e-05	4.28e-05	4.2e-05	6e-06	5.57e-06	8.76e-06	0.000167884	0.000159036	0.000191238	0.000239699	0.000282472	0.000240761
K01626	3-deoxy-7-phosphoheptulonate synthase	6.58e-05	6.14e-05	2.6e-05	9.78e-06	1.56e-05	8.76e-06	1.36e-07	0	0	1.92e-05	1.02e-05	1.44e-06
K01627	2-dehydro-3-deoxyphosphooctonate aldolase (KDO 8-P synthase)	5.16e-05	4.24e-05	3.19e-05	7.21e-06	1.23e-05	9.88e-06	0.000172918	0.000133975	0.000124419	0.000114101	0.000195091	0.000118748
K01628	L-fuculose-phosphate aldolase	2.8e-05	2.53e-05	1.32e-05	7.55e-06	5.38e-06	5.4e-06	1.84e-05	2.44e-05	2.47e-05	2.1e-06	1.06e-06	3.92e-07
K01629	rhamnulose-1-phosphate aldolase	3.57e-06	3.14e-06	3.88e-06	8.58e-07	9.28e-07	1.49e-06	2.57e-05	3.16e-05	2.79e-05	9.16e-05	0.000107709	0.000111693
K01630	2-dehydro-3-deoxyglucarate aldolase	7.14e-06	1.65e-06	1.18e-06	0	0	0	0	0	0	0	0	0
K01631	2-dehydro-3-deoxyphosphogalactonate aldolase	2.83e-05	8.26e-06	7.59e-06	8.58e-07	1.3e-06	1.86e-06	0	0	0	2.47e-07	0	0
K01633	dihydroneopterin aldolase / 7,8-dihydroneopterin epimerase	3.85e-05	2.59e-05	1.32e-05	1.72e-06	4.27e-06	4.1e-06	0	0	0	1.09e-05	6.2e-06	0
K01634	sphinganine-1-phosphate aldolase	1.86e-06	4.29e-06	1.52e-06	5.15e-07	7.43e-07	2.05e-06	0	0	0	0	0	0
K01635	tagatose 1,6-diphosphate aldolase	0	3.3e-07	3.37e-07	0	0	0	0	0	0	9.89e-07	0	0
K01637	isocitrate lyase	5.72e-05	5.38e-05	2.11e-05	8.06e-06	1.32e-05	9.32e-06	2.72e-07	0	0	9.89e-07	1.32e-07	0
K01638	malate synthase	0.000247397	3.55e-05	1.43e-05	1.18e-05	1.26e-05	2.87e-05	0	0	0	1.61e-06	9.24e-07	0
K01639	N-acetylneuraminate lyase	1.86e-06	1.49e-06	1.01e-06	1.03e-06	1.3e-06	1.3e-06	5.85e-06	7.45e-06	7.22e-06	6.18e-07	2.64e-07	0
K01640	hydroxymethylglutaryl-CoA lyase	5.84e-05	2.49e-05	1.82e-05	7.55e-06	1.08e-05	8.76e-06	0	0	0	1.61e-06	0	0
K01641	hydroxymethylglutaryl-CoA synthase	4.19e-06	7.93e-06	3.54e-06	9.26e-06	8.17e-06	8.39e-06	0	4.06e-07	4.01e-07	0	0	0
K01643	citrate lyase subunit alpha / citrate CoA-transferase	1.4e-06	3.63e-06	1.18e-06	0	9.28e-07	0	2.58e-06	2.57e-06	3.34e-06	3.71e-07	5.28e-07	5.23e-07
K01644	citrate lyase subunit beta / citryl-CoA lyase	3.65e-05	2.87e-05	9.61e-06	6.35e-06	8.17e-06	7.64e-06	4.22e-06	5.28e-06	5.75e-06	1.61e-06	1.32e-06	5.23e-07
K01646	citrate lyase subunit gamma (acyl carrier protein)	7.77e-07	6.61e-07	1.35e-06	0	0	3.73e-07	2.04e-06	2.84e-06	3.47e-06	4.94e-07	3.96e-07	6.53e-07
K01647	citrate synthase	0.000123621	0.000132125	9.83e-05	3.19e-05	3.75e-05	3.37e-05	0.000248833	0.000267409	0.000281713	0.000272705	0.000303064	0.000318228
K01648	ATP citrate (pro-S)-lyase	2.17e-06	9.41e-06	0	6.86e-07	1.3e-06	0	0	0	0	0	0	0
K01649	2-isopropylmalate synthase	0.000104519	0.000133776	9.55e-05	2.13e-05	2.47e-05	1.7e-05	0.000291824	0.000281362	0.000286791	0.000416846	0.000448392	0.000493802
K01652	acetolactate synthase I/II/III large subunit	0.0001772	0.000150457	9.24e-05	2.68e-05	5.09e-05	3.15e-05	0.000274138	0.000316312	0.000285187	0.000517596	0.00057458	0.000599225
K01653	acetolactate synthase I/III small subunit	5.05e-05	4.97e-05	2.75e-05	6.52e-06	1.04e-05	6.71e-06	0.000158905	0.000163236	0.00012669	0.000168988	0.000213306	0.00025082
K01654	N-acetylneuraminate synthase	7.14e-06	1.9e-05	8.43e-06	3.6e-06	6.13e-06	3.17e-06	1.41e-05	1.96e-05	2.04e-05	2.86e-05	1.06e-05	6.14e-06
K01655	homocitrate synthase	1.86e-06	5.62e-06	5.06e-07	0	0	0	0	0	0	0	0	0
K01657	anthranilate synthase component I	8.14e-05	5.8e-05	3.88e-05	2.54e-05	2.78e-05	2.01e-05	0.000125845	0.000191413	0.000157561	0.000136971	0.000161696	0.000295236
K01658	anthranilate synthase component II	3.93e-05	3.44e-05	2.56e-05	1.72e-05	2.25e-05	1.49e-05	0.000138769	6.68e-05	0.000106912	0.000218189	0.000253961	0.00026937
K01659	2-methylcitrate synthase	3.23e-05	1.02e-05	1.37e-05	4.63e-06	6.31e-06	3.54e-06	0	0	0	2.47e-07	0	0
K01661	naphthoate synthase	1.43e-05	2.25e-05	6.41e-06	8.41e-06	9.28e-06	6.9e-06	4.08e-07	0	0	1.22e-05	6.07e-06	9.14e-07
K01662	1-deoxy-D-xylulose-5-phosphate synthase	7.78e-05	7.86e-05	5.53e-05	2.93e-05	3.43e-05	2.35e-05	0.000159721	0.00018044	0.000155423	0.000238586	0.000270856	0.000256176
K01663	glutamine amidotransferase / cyclase	9.32e-07	2.31e-06	5.06e-07	0	0	0	0	0	0	0	0	0
K01664	para-aminobenzoate synthetase component II	7.3e-06	1.75e-05	2.36e-06	3.6e-06	3.53e-06	9.32e-07	0	2.71e-07	0	1.26e-05	5.94e-06	2.61e-07
K01665	para-aminobenzoate synthetase component I	1.8e-05	2.38e-05	9.44e-06	4.46e-06	4.99e-05	6.15e-06	5.44e-07	0	0	1.89e-05	8.05e-06	1.96e-06
K01666	4-hydroxy 2-oxovalerate aldolase	1.44e-05	1.47e-05	5.4e-06	1.37e-06	9.28e-07	9.32e-07	5.44e-07	5.42e-07	1.2e-06	1.48e-06	7.92e-07	0
K01667	tryptophanase	2.35e-05	3.91e-05	4.45e-05	9.61e-06	9.84e-06	8.2e-06	0.000257268	0.000286238	0.000303229	0.000200635	0.000259637	0.000277078
K01668	tyrosine phenol-lyase	0	1.65e-07	5.06e-07	0	0	0	0	0	0	0	0	0
K01669	deoxyribodipyrimidine photo-lyase	6.71e-05	8.84e-05	4.01e-05	2.95e-05	3.64e-05	2.93e-05	7.84e-05	0.00010485	9.48e-05	0.000305835	0.000325371	0.000323061
K01671	sulfofructosephosphate aldolase	1.86e-06	8.26e-07	0	0	0	0	0	0	0	3.71e-07	0	0
K01673	carbonic anhydrase	9.69e-05	8.18e-05	5.75e-05	1.25e-05	1.65e-05	1.08e-05	2.72e-07	0	0	1.37e-05	6.34e-06	1.7e-06
K01674	carbonic anhydrase	4.81e-06	4.13e-06	2.7e-06	3.77e-06	4.08e-06	1.12e-06	5.44e-07	0	0	0	0	0
K01676	fumarate hydratase, class I	5.85e-05	3.63e-05	3.37e-05	1.41e-05	1.47e-05	8.2e-06	2.72e-07	0	0	2.6e-06	0	3.92e-07
K01677	fumarate hydratase subunit alpha	0	0	0	3.43e-07	0	0	1.63e-06	2.44e-06	1.6e-06	0	0	0
K01678	fumarate hydratase subunit beta	0	0	0	0	5.57e-07	0	1.36e-06	1.63e-06	5.35e-07	0	0	0
K01679	fumarate hydratase, class II	8.48e-05	9.17e-05	6.91e-05	2.2e-05	2.73e-05	2.31e-05	0.000258084	0.000271202	0.000268482	0.000256758	0.000250529	0.000302552
K01681	aconitate hydratase	0.000101102	7.94e-05	5.57e-05	3.57e-05	4.6e-05	3.67e-05	2.72e-07	0	4.01e-07	3.34e-06	7.92e-07	3.92e-07
K01682	aconitate hydratase 2 / 2-methylisocitrate dehydratase	7.14e-05	7.5e-05	5.73e-05	2.16e-05	2.52e-05	1.99e-05	0.000170197	0.000188297	0.00027316	0.000285438	0.000345302	0.000267541
K01684	galactonate dehydratase	5.14e-05	2.73e-05	3.42e-05	3.6e-06	4.64e-06	2.42e-06	0.000153599	0.000169061	0.000181082	0.000166269	0.000171067	0.000266888
K01685	altronate hydrolase	3.18e-05	3.72e-05	3.64e-05	4.8e-06	7.05e-06	7.08e-06	0.000181489	0.00017597	0.000194045	0.000232282	0.000278248	0.000288966
K01686	mannonate dehydratase	3.76e-05	4.97e-05	5.23e-05	7.03e-06	7.8e-06	5.59e-06	0.000305973	0.000323762	0.000340648	0.000438109	0.00050911	0.000547493
K01687	dihydroxy-acid dehydratase	0.000178598	0.000175726	0.000125809	3.07e-05	3.99e-05	2.94e-05	0.000662556	0.00065633	0.000720452	0.000814407	0.00113794	0.00101269
K01689	enolase	0.000134026	0.0001275	0.000109282	7.09e-05	7.11e-05	5.42e-05	0.000277947	0.000278381	0.000291736	0.000225359	0.000234425	0.000251212
K01690	phosphogluconate dehydratase	3.57e-05	1.01e-05	7.42e-06	2.23e-06	6.87e-06	3.73e-06	2.72e-07	0	0	0	0	0
K01692	enoyl-CoA hydratase	0.000155924	0.000148805	8.8e-05	2.74e-05	2.69e-05	2.22e-05	0	0	1.34e-07	2.23e-06	2.64e-07	6.53e-07
K01693	imidazoleglycerol-phosphate dehydratase	4.74e-05	7.12e-05	5.36e-05	1.36e-05	1.82e-05	1.55e-05	0.000273866	0.000273776	0.00025592	0.000228573	0.000260561	0.000286222
K01694	tryptophan synthase	3.57e-06	7.6e-06	0	0	0	0	0	0	0	0	0	0
K01695	tryptophan synthase alpha chain	5.98e-05	5.71e-05	3.34e-05	1.53e-05	2.08e-05	1.51e-05	0.000155912	0.000180982	0.000182151	0.000114348	0.000158792	0.000233837
K01696	tryptophan synthase beta chain	7.97e-05	8.21e-05	4.99e-05	2.09e-05	3.38e-05	2.14e-05	0.000269104	0.000341915	0.000288662	0.000385076	0.000498682	0.000517839
K01697	cystathionine beta-synthase	3.57e-05	3.01e-05	1.03e-05	3.09e-06	5.2e-06	5.03e-06	0	0	2.67e-07	1.36e-06	2.64e-07	0
K01698	porphobilinogen synthase	7.39e-05	8.27e-05	7.17e-05	2.62e-05	3.23e-05	2.26e-05	0.00014598	0.000185994	0.000161704	0.00024897	0.0002797	0.000297196
K01699	propanediol dehydratase large subunit	6.21e-07	1.49e-06	2.19e-06	0	0	0	5.44e-07	4.06e-07	5.35e-07	0	0	0
K01702	3-isopropylmalate dehydratase	7.77e-07	2.31e-06	0	0	0	0	0	0	0	0	0	0
K01703	3-isopropylmalate/(R)-2-methylmalate dehydratase large subunit	8.23e-05	8.04e-05	5.77e-05	1.18e-05	2.26e-05	1.9e-05	0.00012775	0.000113114	0.000114529	0.000253173	0.000267293	0.000296934
K01704	3-isopropylmalate/(R)-2-methylmalate dehydratase small subunit	5.2e-05	4.72e-05	2.99e-05	7.21e-06	9.1e-06	9.32e-06	0.000156592	7.13e-05	7.6e-05	0.000247734	0.000278248	0.00013978
K01705	homoaconitate hydratase	1.55e-06	3.8e-06	3.37e-07	0	0	0	0	0	0	0	0	0
K01706	glucarate dehydratase	3.42e-06	3.3e-07	0	3.43e-07	1.11e-06	5.59e-07	0	0	1.34e-07	0	0	0
K01707	5-dehydro-4-deoxyglucarate dehydratase	4.5e-06	1.82e-06	1.86e-06	1.2e-06	1.67e-06	5.59e-07	0	0	0	0	0	0
K01708	galactarate dehydratase	6.21e-06	2.81e-06	2.53e-06	1.2e-06	1.67e-06	7.46e-07	2.72e-07	0	0	0	0	0
K01709	CDP-glucose 4,6-dehydratase	2.8e-05	1.29e-05	8.09e-06	0	1.11e-06	0	3.95e-06	6.1e-06	5.08e-06	4.94e-07	0	0
K01710	dTDP-glucose 4,6-dehydratase	0.000101413	0.000128161	0.000104897	2.74e-05	4.36e-05	2.44e-05	0.000439029	0.000486321	0.000516785	0.000810451	0.000954333	0.000994658
K01711	GDPmannose 4,6-dehydratase	5.36e-05	7.6e-05	4.89e-05	5.83e-06	8.91e-06	6.71e-06	0.000135776	0.000148876	0.000149677	0.000130543	0.00012698	0.000119139
K01712	urocanate hydratase	5.81e-05	2.33e-05	1.94e-05	1.34e-05	1.91e-05	9.51e-06	2.72e-07	0	0	1.36e-06	0	0
K01713	cyclohexadienyl dehydratase	1.55e-07	0	0	1.54e-06	1.67e-06	9.32e-07	0	0	0	0	0	0
K01714	4-hydroxy-tetrahydrodipicolinate synthase	0.000143344	0.000114783	0.00011822	2.54e-05	3.04e-05	2.33e-05	0.000357535	0.000320105	0.000414684	0.000601781	0.000837781	0.000809548
K01715	enoyl-CoA hydratase	4.18e-05	4.29e-05	4.74e-05	5.32e-06	9.84e-06	4.85e-06	0.000133736	0.000268763	0.000122013	0.000229562	0.000263597	0.00028779
K01716	3-hydroxyacyl-[acyl-carrier protein] dehydratase / trans-2-decenoyl-[acyl-carrier protein] isomerase [EC:4.2.1.59 5.3.3.14]	6.52e-06	6.28e-06	2.36e-06	6.86e-07	3.16e-06	1.3e-06	1.36e-07	0	0	1.11e-06	0	0
K01719	uroporphyrinogen-III synthase	3.73e-05	3.2e-05	1.47e-05	1.15e-05	1.67e-05	7.46e-06	0	0	0	1.35e-05	7.52e-06	1.31e-07
K01720	2-methylcitrate dehydratase	3.77e-05	3.82e-05	1.33e-05	2.06e-06	2.97e-06	1.12e-06	2.72e-07	0	0	0	0	0
K01721	nitrile hydratase subunit alpha	1.71e-06	8.26e-07	0	1.37e-06	7.43e-07	3.73e-07	0	0	0	4.94e-07	0	0
K01724	4a-hydroxytetrahydrobiopterin dehydratase	3.09e-05	2.73e-05	1.03e-05	9.78e-06	1.39e-05	8.95e-06	2.72e-07	1.35e-07	0	1.56e-05	8.05e-06	0
K01725	cyanate lyase	1.44e-05	2.61e-05	6.58e-06	8.58e-07	2.23e-06	3.73e-07	0	2.71e-07	0	1.63e-05	8.84e-06	1.44e-06
K01728	pectate lyase	6.21e-06	1.12e-05	1.35e-06	0	0	3.73e-07	0	0	0	0	0	0
K01729	poly(beta-D-mannuronate) lyase	5.12e-06	1.82e-06	1.01e-06	0	3.71e-07	0	0	0	0	4.94e-07	0	0
K01730	oligogalacturonide lyase	9.32e-07	3.3e-07	0	0	0	0	0	0	0	0	0	0
K01732	pectin lyase	1.86e-06	7.27e-06	0	0	0	0	0	0	0	0	0	0
K01733	threonine synthase	8.98e-05	8.64e-05	6.14e-05	2.83e-05	4.34e-05	3.19e-05	0.000198359	0.000226363	0.000208745	0.000260343	0.000284848	0.00029602
K01734	methylglyoxal synthase	4.19e-06	6.77e-06	2.87e-06	6e-06	1e-05	5.96e-06	0	0	4.01e-07	2.61e-05	9.5e-06	2.61e-06
K01735	3-dehydroquinate synthase	4.44e-05	3.91e-05	1.94e-05	8.06e-06	1.15e-05	4.66e-06	0	0	4.01e-07	1.77e-05	5.81e-06	7.84e-07
K01736	chorismate synthase	8.96e-05	0.000114783	0.000101355	1.9e-05	2.39e-05	1.85e-05	0.00041454	0.000427122	0.000394371	0.000475936	0.000545937	0.00057571
K01737	6-pyruvoyltetrahydropterin/6-carboxytetrahydropterin synthase	4.97e-05	6.16e-05	4.35e-05	3.21e-05	2.88e-05	2.48e-05	5.44e-06	2.71e-06	5.75e-06	4.66e-05	2.35e-05	6.92e-06
K01738	cysteine synthase A	8.63e-05	0.00010091	6.04e-05	1.9e-05	2.64e-05	2.07e-05	0.000282981	0.000203198	0.000235874	0.000154401	0.000253829	0.000254739
K01739	cystathionine gamma-synthase	2.94e-05	4.11e-05	1.5e-05	9.61e-06	1.23e-05	1.03e-05	0	0	4.01e-07	3.46e-05	1.7e-05	2.61e-06
K01740	O-acetylhomoserine (thiol)-lyase	9.61e-05	0.000112801	0.000121761	2.49e-05	2.71e-05	1.98e-05	0.000482292	0.000689925	0.000775378	0.000481746	0.000571808	0.000610198
K01741	DNA-(apurinic or apyrimidinic site) lyase	7.77e-07	1.82e-06	0	0	0	0	0	0	0	0	0	0
K01744	aspartate ammonia-lyase	6.55e-05	9.15e-05	0.00010085	1.61e-05	1.76e-05	1.25e-05	0.00059358	0.000678275	0.000666729	8.65e-07	7.92e-07	1.31e-06
K01745	histidine ammonia-lyase	5.67e-05	1.9e-05	1.65e-05	1.58e-05	1.67e-05	1.06e-05	0	0	0	1.24e-06	0	0
K01746	formiminotetrahydrofolate cyclodeaminase	3.11e-07	0	0	0	0	0	0	0	0	0	0	0
K01749	hydroxymethylbilane synthase	8.12e-05	8.46e-05	6.86e-05	2.62e-05	3.34e-05	2.37e-05	0.000147204	0.00014129	0.000117202	0.000231045	0.000272704	0.000283087
K01750	ornithine cyclodeaminase	2.62e-05	1.19e-05	7.59e-06	5.66e-06	7.98e-06	6.71e-06	0	0	0	4.45e-06	3.96e-07	0
K01751	diaminopropionate ammonia-lyase	9.32e-07	1.65e-06	1.69e-06	5.15e-07	5.57e-07	5.59e-07	5.71e-06	7.59e-06	8.42e-06	1.24e-06	3.96e-07	0
K01752	L-serine dehydratase	9.41e-05	9.45e-05	9.44e-05	1.82e-05	2.43e-05	1.73e-05	0.00047168	0.000497023	0.0005089	0.00034799	0.000460799	0.000581328
K01753	D-serine dehydratase	1.35e-05	2.15e-06	2.02e-06	0	1.86e-07	9.32e-07	2.72e-07	4.06e-07	1.34e-06	1.73e-06	0	0
K01754	threonine dehydratase	0.00011306	6.74e-05	3.81e-05	2.5e-05	3.68e-05	2.2e-05	4.08e-07	0	0	1.95e-05	7.92e-06	3.92e-07
K01755	argininosuccinate lyase	7.35e-05	7.22e-05	4.3e-05	1.87e-05	2.32e-05	2.01e-05	0.000155095	8.56e-05	0.000125087	0.000160582	0.000209082	0.000163294
K01756	adenylosuccinate lyase	0.000131075	0.000156072	0.000146721	3.86e-05	4.01e-05	3.45e-05	0.000332639	0.000501222	0.00055554	0.000468025	0.000537357	0.000541614
K01758	cystathionine gamma-lyase	3.14e-05	1.26e-05	8.09e-06	8.23e-06	6.87e-06	5.96e-06	0	0	0	8.65e-07	0	0
K01759	lactoylglutathione lyase	6.58e-05	7.65e-05	6.56e-05	1.63e-05	2.69e-05	1.75e-05	0.000318217	0.000407209	0.00041415	0.000372343	0.000448788	0.000473815
K01760	cystathionine beta-lyase	3.12e-05	1.35e-05	8.6e-06	2.57e-06	4.27e-06	1.86e-06	9.52e-07	6.77e-07	4.01e-07	0	0	0
K01761	methionine-gamma-lyase	1.66e-05	8.42e-06	6.24e-06	1.37e-06	4.08e-06	1.68e-06	1.31e-05	1.23e-05	1.39e-05	0	0	0
K01764	cytochrome c heme-lyase	3.42e-06	3.14e-06	0	1.03e-06	1.49e-06	5.59e-07	0	0	0	0	0	0
K01766	cysteine sulfinate desulfinase	1.86e-06	0	0	5.15e-07	1.11e-06	9.32e-07	2.72e-07	0	0	0	0	0
K01768	adenylate cyclase	0.000100636	9.02e-05	3.07e-05	1.68e-05	2.67e-05	2.09e-05	0	0	0	2.53e-05	1.14e-05	1.05e-06
K01769	guanylate cyclase, other	0	6.61e-07	8.43e-07	1.54e-06	1.67e-06	1.12e-06	0	0	0	0	0	0
K01770	2-C-methyl-D-erythritol 2,4-cyclodiphosphate synthase	5.64e-05	5.38e-05	5.11e-05	2.35e-05	1.1e-05	8.76e-06	0.000261349	0.000274859	0.00027169	0.000247981	0.00027904	0.000283348
K01771	1-phosphatidylinositol phosphodiesterase	4.81e-06	2.81e-06	2.7e-06	5.15e-06	6.13e-06	8.39e-06	0	0	0	0	0	0
K01772	protoporphyrin/coproporphyrin ferrochelatase	5.62e-05	5.24e-05	3.86e-05	1.87e-05	2.34e-05	1.44e-05	9.52e-07	2.71e-07	4.01e-07	1.99e-05	8.32e-06	2.22e-06
K01775	alanine racemase	8.54e-05	8.11e-05	6.31e-05	1.1e-05	1.84e-05	1.04e-05	0.000266519	0.000286103	0.000266611	0.000240193	0.000263993	0.000277731
K01776	glutamate racemase	5.05e-05	5.91e-05	7e-05	1.77e-05	1.99e-05	1.68e-05	0.000222711	0.000238555	0.00024857	0.000235619	0.000268613	0.000287659
K01777	proline racemase	1.4e-06	1.32e-06	2.87e-06	0	0	0	1.17e-05	1.19e-05	1.23e-05	4.94e-07	0	0
K01778	diaminopimelate epimerase	5.31e-05	4.81e-05	3.64e-05	1.7e-05	1.63e-05	1.42e-05	8.16e-07	2.71e-07	0	1.53e-05	6.34e-06	7.84e-07
K01779	aspartate racemase	7.66e-05	8.51e-05	0.00010085	4.97e-06	5.94e-06	5.78e-06	0.000666502	0.00078001	0.000812129	0.000239575	0.000283924	0.000289357
K01781	mandelate racemase	7.77e-07	0	0	0	0	0	0	0	0	0	0	0
K01782	3-hydroxyacyl-CoA dehydrogenase / enoyl-CoA hydratase / 3-hydroxybutyryl-CoA epimerase	5.76e-05	4.43e-05	4.42e-05	1.68e-05	2.02e-05	1.71e-05	1.09e-06	0	4.01e-07	2.23e-06	7.92e-07	5.23e-07
K01783	ribulose-phosphate 3-epimerase	8e-05	0.000107021	7.62e-05	4.05e-05	3.08e-05	2.37e-05	0.000175503	0.000289354	0.00031245	0.000235496	0.000267689	0.000280605
K01784	UDP-glucose 4-epimerase	0.000233265	0.000280435	0.000274048	6.38e-05	6.94e-05	4.49e-05	0.00134674	0.00155311	0.00159806	0.000940499	0.00104462	0.00104783
K01785	aldose 1-epimerase	9.94e-05	7.8e-05	5.13e-05	7.89e-06	1.02e-05	6.9e-06	0.000262029	0.000209023	0.000181216	0.000325985	0.000390577	0.000407582
K01786	L-ribulose-5-phosphate 4-epimerase	2.95e-06	3.96e-06	4.55e-06	4.29e-06	7.05e-06	5.22e-06	2.31e-06	1.35e-06	1.2e-06	2.47e-07	7.92e-07	6.53e-07
K01787	N-acylglucosamine 2-epimerase	6.21e-07	3.3e-07	5.06e-07	1.37e-06	0	7.46e-07	0	0	0	4.94e-07	0	0
K01788	N-acylglucosamine-6-phosphate 2-epimerase	7.61e-06	1.72e-05	1.03e-05	2.21e-05	5.94e-06	8.01e-06	3.2e-05	3.55e-05	3.29e-05	1.14e-05	6.34e-06	5.23e-07
K01790	dTDP-4-dehydrorhamnose 3,5-epimerase	6.07e-05	6.56e-05	5.38e-05	1.73e-05	2.91e-05	1.19e-05	9.29e-05	0.000112978	0.000118672	0.000323389	0.000392161	0.000415029
K01791	UDP-N-acetylglucosamine 2-epimerase (non-hydrolysing)	7.9e-05	9.58e-05	9.73e-05	1.06e-05	1.5e-05	1.53e-05	0.000698065	0.000721218	0.000792751	0.000678549	0.000690341	0.00071549
K01792	glucose-6-phosphate 1-epimerase	5.59e-06	9.74e-06	0	1.03e-06	3.71e-07	0	0	0	0	0	0	0
K01793	heparosan-N-sulfate-glucuronate 5-epimerase	1.55e-07	4.95e-07	1.18e-06	1.37e-06	1.67e-06	1.68e-06	0	0	0	0	0	0
K01795	mannuronan 5-epimerase	9.32e-07	0	0	6.86e-07	0	3.73e-07	0	0	0	0	0	0
K01796	alpha-methylacyl-CoA racemase	1.44e-05	1.54e-05	4.55e-06	2.92e-06	4.27e-06	3.73e-06	0	0	0	0	0	0
K01799	maleate isomerase	1.16e-05	6.28e-06	3.54e-06	6.86e-07	7.43e-07	3.73e-07	0	0	0	1.36e-06	9.24e-07	0
K01800	maleylacetoacetate isomerase	5.28e-06	3.63e-06	6.75e-07	0	7.43e-07	0	0	0	0	0	0	0
K01801	maleylpyruvate isomerase	6.06e-06	3.3e-07	3.2e-06	6.86e-07	1.67e-06	9.32e-07	0	0	0	0	0	0
K01802	peptidylprolyl isomerase	1.79e-05	3.55e-05	8.26e-06	5.32e-06	3.53e-06	4.1e-06	0	0	0	2.44e-05	1.27e-05	9.14e-07
K01803	triosephosphate isomerase (TIM)	8.62e-05	9.68e-05	9.07e-05	5.44e-05	4.75e-05	3.6e-05	0.000275634	0.000273369	0.000296012	0.000250948	0.000298576	0.000304772
K01804	L-arabinose isomerase	1.69e-05	2.08e-05	1.89e-05	2.23e-06	4.64e-06	3.35e-06	0.000123396	9.75e-05	0.000169589	0.000238092	0.000277324	0.00029811
K01805	xylose isomerase	3.73e-05	3.48e-05	3.17e-05	6.52e-06	6.5e-06	5.22e-06	0.000143803	0.000146032	0.000153552	0.000231045	0.000259109	0.000288574
K01807	ribose 5-phosphate isomerase A	7.07e-05	7.91e-05	6.83e-05	2.28e-05	2.23e-05	1.88e-05	0.000237269	0.00024736	0.000259796	0.00024452	0.000282208	0.000295759
K01808	ribose 5-phosphate isomerase B	1.57e-05	2.28e-05	8.94e-06	1.66e-05	9.28e-06	6.71e-06	1.21e-05	1.31e-05	1.26e-05	3.46e-06	3.96e-07	0
K01809	mannose-6-phosphate isomerase	4.41e-05	5.58e-05	5.13e-05	1.7e-05	2.73e-05	1.92e-05	0.000127069	0.000215661	0.000411343	0.000208547	0.000192319	0.000259703
K01810	glucose-6-phosphate isomerase	9.43e-05	8.84e-05	6.98e-05	5.47e-05	5.33e-05	4.06e-05	0.000156864	0.000160933	0.000115331	0.000243284	0.000247889	0.000279952
K01811	alpha-D-xyloside xylohydrolase	2.64e-05	2.1e-05	2.01e-05	3.26e-06	4.64e-06	3.17e-06	0.000106662	0.000262532	0.000217566	0.000156255	0.000168823	0.000200656
K01812	glucuronate isomerase	2.95e-05	4.16e-05	4.01e-05	6e-06	5.57e-06	4.47e-06	0.00026924	0.000278652	0.000292404	0.000253421	0.000312039	0.000327242
K01813	L-rhamnose isomerase	3.26e-06	4.13e-06	4.55e-06	1.03e-06	1.86e-06	9.32e-07	2.82e-05	3.12e-05	3.11e-05	9.7e-05	0.000112329	0.000115743
K01814	phosphoribosylformimino-5-aminoimidazole carboxamide ribotide isomerase	6.37e-05	6.71e-05	5.14e-05	1.61e-05	2e-05	1.32e-05	0.000234548	0.00020821	0.000222109	0.000180361	0.000266897	0.000169565
K01815	4-deoxy-L-threo-5-hexosulose-uronate ketol-isomerase	5.9e-06	2.31e-06	2.02e-06	6.86e-07	1.3e-06	7.46e-07	0	0	0	0	0	0
K01816	hydroxypyruvate isomerase	3.73e-05	2.06e-05	1.06e-05	3.95e-06	5.01e-06	4.47e-06	0	0	0	2.23e-06	0	0
K01817	phosphoribosylanthranilate isomerase	5.11e-05	4.39e-05	5.28e-05	1.29e-05	1.61e-05	1.04e-05	0.00018938	0.000193309	0.00025886	0.000223134	0.000186115	0.000190466
K01818	L-fucose/D-arabinose isomerase	1.55e-06	9.08e-06	5.73e-06	0	0	0	1.27e-05	9.62e-06	1.18e-05	4.94e-07	5.28e-07	0
K01819	galactose-6-phosphate isomerase	6.21e-07	1.82e-06	0	0	0	0	8.16e-07	0	0	0	0	0
K01820	L-rhamnose isomerase / sugar isomerase	5.59e-06	4.46e-06	1.18e-06	8.58e-07	7.43e-07	7.46e-07	0	0	0	0	0	0
K01821	4-oxalocrotonate tautomerase	3.18e-05	6.11e-06	6.41e-06	0	0	5.59e-07	0	0	0	1.11e-06	0	0
K01822	steroid Delta-isomerase	3.88e-06	6.28e-06	1.86e-06	0	0	0	0	0	0	0	0	0
K01823	isopentenyl-diphosphate Delta-isomerase	1.2e-05	1.67e-05	6.41e-06	1.37e-05	1.67e-05	1.34e-05	0	4.06e-07	8.02e-07	3.71e-07	0	0
K01824	cholestenol Delta-isomerase	4.66e-07	3.47e-06	0	8.58e-07	7.43e-07	7.46e-07	0	0	0	0	0	0
K01825	3-hydroxyacyl-CoA dehydrogenase / enoyl-CoA hydratase / 3-hydroxybutyryl-CoA epimerase / enoyl-CoA isomerase	1.21e-05	4.95e-06	6.07e-06	9.09e-06	1.84e-05	6.71e-06	0	0	0	3.71e-07	0	0
K01826	5-carboxymethyl-2-hydroxymuconate isomerase	6.06e-06	2.15e-06	2.36e-06	8.58e-07	2.41e-06	5.59e-07	1.36e-07	0	0	0	0	0
K01829	protein disulfide-isomerase	0	0	0	0	0	0	0	0	0	7.42e-07	0	0
K01834	2,3-bisphosphoglycerate-dependent phosphoglycerate mutase	7.24e-05	6.24e-05	6.27e-05	1.87e-05	1.91e-05	2.01e-05	0.000146116	0.000253049	0.000240552	0.00023018	0.000282076	0.000297587
K01835	phosphoglucomutase	6.07e-05	7.2e-05	3.63e-05	1.1e-05	1.95e-05	1.64e-05	0.000131151	0.000146709	0.000240552	0.000158233	0.000177271	0.000195692
K01836	phosphoacetylglucosamine mutase	2.33e-06	1.14e-05	0	0	5.57e-07	1.86e-06	0	0	0	0	0	0
K01838	beta-phosphoglucomutase	2.73e-05	3.93e-05	4.67e-05	6.35e-06	9.28e-06	5.4e-06	0.000261077	0.000280684	0.000292805	0.000226471	0.0002731	0.000293799
K01839	phosphopentomutase	3.34e-05	4.13e-05	4.59e-05	1.03e-05	1.69e-05	1.4e-05	0.000188971	0.000255894	0.000271957	0.000216829	0.000255413	0.00027551
K01840	phosphomannomutase	6.38e-05	6.82e-05	5.97e-05	5.27e-05	4.27e-05	3.67e-05	0.00015251	0.000244921	0.000168921	0.00025441	0.000294616	0.000312219
K01841	phosphoenolpyruvate phosphomutase	5.44e-06	9.91e-07	1.35e-06	0	0	3.73e-07	0	0	0	0	0	0
K01843	lysine 2,3-aminomutase	3.73e-06	3.3e-06	1.01e-06	0	0	0	5.44e-07	0	0	0	0	0
K01844	beta-lysine 5,6-aminomutase alpha subunit	0	3.3e-07	0	0	0	0	0	0	0	0	0	0
K01845	glutamate-1-semialdehyde 2,1-aminomutase	8.57e-05	7.6e-05	7.66e-05	2.83e-05	3.55e-05	2.98e-05	0.000160673	0.00015294	0.000161838	0.000232158	0.00028894	0.000229526
K01846	methylaspartate mutase sigma subunit	0	9.91e-07	1.35e-06	4.63e-06	6.68e-06	6.52e-06	4.08e-07	6.77e-07	2.67e-07	0	0	0
K01847	methylmalonyl-CoA mutase	2.14e-05	2.06e-05	1.08e-05	4.63e-06	1.06e-05	6.34e-06	0	0	0	1.48e-06	5.28e-07	0
K01848	methylmalonyl-CoA mutase, N-terminal domain	1.07e-05	5.95e-06	4.38e-06	1.41e-05	1.5e-05	1.23e-05	2.72e-07	1.35e-07	2.67e-07	1.24e-06	2.64e-07	0
K01849	methylmalonyl-CoA mutase, C-terminal domain	5.75e-06	4.95e-06	3.2e-06	8.23e-06	7.24e-06	5.4e-06	1.36e-07	0	2.67e-07	1.24e-06	0	0
K01850	chorismate mutase	4.66e-07	2.31e-06	3.37e-07	0	0	0	0	0	0	0	0	0
K01852	lanosterol synthase	1.86e-06	8.59e-06	3.37e-07	0	7.43e-07	0	0	0	0	0	0	0
K01854	UDP-galactopyranose mutase	1.23e-05	1.87e-05	1.62e-05	6.35e-06	1.08e-05	8.76e-06	5.31e-06	4.88e-06	6.82e-06	4.33e-06	1.32e-06	2.61e-07
K01855	tRNA pseudouridine38/39 synthase	7.77e-07	2.31e-06	1.69e-07	0	1.49e-06	1.12e-06	0	0	0	0	0	0
K01856	muconate cycloisomerase	9.01e-06	9.91e-07	3.37e-06	1.37e-06	2.04e-06	2.8e-06	0	0	0	9.89e-07	0	0
K01857	3-carboxy-cis,cis-muconate cycloisomerase	1.65e-05	1.07e-05	4.05e-06	1.54e-06	2.6e-06	1.49e-06	0	0	0	0	0	0
K01858	myo-inositol-1-phosphate synthase	9.78e-06	1.72e-05	6.75e-06	5.15e-07	3.71e-07	2.61e-06	0	0	0	1.24e-06	2.64e-07	5.23e-07
K01865	hydroxylaminobenzene mutase	8.08e-06	9.91e-06	4.55e-06	0	0	0	0	0	0	0	0	0
K01866	tyrosyl-tRNA synthetase	0.000111507	0.000134272	0.000125303	7.46e-05	6.63e-05	5.11e-05	0.000265159	0.000249798	0.000252312	0.000271098	0.000251981	0.000310259
K01867	tryptophanyl-tRNA synthetase	0.000124397	0.000157394	0.00012564	6.5e-05	6.27e-05	4.86e-05	0.000509502	0.000539017	0.000556743	0.000450471	0.000539205	0.000579107
K01868	threonyl-tRNA synthetase	0.000139928	0.00015855	0.000127833	0.000114939	9.56e-05	8.16e-05	0.000142035	0.00018044	0.000222644	0.000255399	0.000299236	0.00030843
K01869	leucyl-tRNA synthetase	0.000148935	0.000182332	0.000168139	0.000108077	8.8e-05	7.19e-05	0.000264342	0.000290031	0.000294408	0.000275672	0.000305968	0.000307516
K01870	isoleucyl-tRNA synthetase	0.000133094	0.000173909	0.000138795	9.35e-05	8.67e-05	6.93e-05	0.000275498	0.000285967	0.000293874	0.000276785	0.00030412	0.000303074
K01872	alanyl-tRNA synthetase	0.000143344	0.000189434	0.000149588	0.000111165	8.28e-05	6.78e-05	0.000265703	0.000388786	0.000374726	0.000427106	0.000406813	0.000448863
K01873	valyl-tRNA synthetase	0.000133871	0.000195214	0.000145034	0.000104303	0.000100426	7.19e-05	0.000252642	0.000263616	0.000231865	0.000282718	0.000310587	0.000309998
K01874	methionyl-tRNA synthetase	0.000109022	0.000131464	8.63e-05	6.24e-05	5.66e-05	4.58e-05	0.000111016	0.000229614	0.00019645	0.000186171	0.000187963	0.000283218
K01875	seryl-tRNA synthetase	0.000101413	0.000117426	0.00010203	7.22e-05	5.75e-05	4.75e-05	0.000249105	0.000251966	0.0002618	0.000253915	0.000278248	0.00018498
K01876	aspartyl-tRNA synthetase	0.000129988	0.000159375	0.000133229	7.5e-05	7.13e-05	5.95e-05	0.000272913	0.000299649	0.000303229	0.000276785	0.000312831	0.000323323
K01878	glycyl-tRNA synthetase alpha chain	7.39e-05	5.91e-05	7.81e-05	2.3e-05	2.47e-05	1.64e-05	0.000170741	0.000264835	0.000187363	0.000256264	0.000316131	0.00034331
K01879	glycyl-tRNA synthetase beta chain	8.82e-05	8.16e-05	7.12e-05	2.5e-05	3.42e-05	1.94e-05	0.000209515	0.00024018	0.000204068	0.000268997	0.000243665	0.000310259
K01880	glycyl-tRNA synthetase	2.03e-05	3.77e-05	2.63e-05	5.85e-05	3.97e-05	3.52e-05	4.08e-07	4.06e-07	6.68e-07	3.83e-06	2.11e-06	2.09e-06
K01881	prolyl-tRNA synthetase	0.000104363	0.000121059	8.96e-05	7.05e-05	6.92e-05	4.99e-05	0.000192373	0.000259958	0.000212888	0.000265288	0.000305176	0.000318359
K01883	cysteinyl-tRNA synthetase	0.000101413	0.000117261	8.43e-05	6.02e-05	4.84e-05	4.16e-05	0.000138633	0.00013831	0.000174934	0.000256758	0.00028102	0.000295889
K01885	glutamyl-tRNA synthetase	9.97e-05	0.000104048	7.57e-05	7e-05	6.76e-05	4.81e-05	2.18e-06	5.42e-07	2.67e-07	3.62e-05	1.8e-05	1.83e-06
K01886	glutaminyl-tRNA synthetase	5.58e-05	4.82e-05	3.88e-05	1.65e-05	1.76e-05	1.66e-05	0	0	0	1.61e-06	2.64e-07	3.92e-07
K01887	arginyl-tRNA synthetase	0.00013589	0.000151943	0.000133061	9.23e-05	6.79e-05	5.35e-05	0.000258628	0.000267409	0.000218635	0.00023154	0.000267953	0.00025696
K01889	phenylalanyl-tRNA synthetase alpha chain	9.71e-05	0.000123041	0.000109282	5.34e-05	5.31e-05	4.25e-05	0.000242711	0.00025034	0.000268616	0.000248229	0.000287224	0.000292885
K01890	phenylalanyl-tRNA synthetase beta chain	0.000102966	0.000115444	9.06e-05	7.12e-05	6.72e-05	5.18e-05	0.000165707	0.000198728	0.000190303	0.000223381	0.000299368	0.000255784
K01892	histidyl-tRNA synthetase	9.15e-05	0.000108673	0.000100175	7.05e-05	5.94e-05	3.69e-05	0.000246248	0.000268899	0.000281713	0.000254162	0.000291184	0.000295497
K01893	asparaginyl-tRNA synthetase	6.43e-05	6.46e-05	6.44e-05	5.52e-05	4.01e-05	3.78e-05	0.000119315	9.63e-05	9.18e-05	0.000217571	0.00013292	0.000167475
K01894	glutamyl-Q tRNA(Asp) synthetase	2.89e-05	8.26e-06	6.41e-06	4.46e-06	1e-05	4.1e-06	0	0	0	8.65e-07	0	0
K01895	acetyl-CoA synthetase	0.000125795	0.000130969	4.62e-05	3.52e-05	5.22e-05	3.45e-05	8.16e-07	0	0	2.78e-05	1.02e-05	1.31e-06
K01896	medium-chain acyl-CoA synthetase	0	0	1.01e-06	0	0	0	0	0	0	0	0	0
K01897	long-chain acyl-CoA synthetase	0.00016695	0.000144677	0.000103548	5.03e-05	6.11e-05	4.29e-05	0.000241894	0.000256165	0.000269017	0.000256387	0.000252377	0.000282564
K01899	succinyl-CoA synthetase alpha subunit	2.95e-06	8.59e-06	6.75e-07	8.58e-07	1.67e-06	2.24e-06	0	0	0	2.47e-07	0	0
K01900	succinyl-CoA synthetase beta subunit	2.33e-06	3.14e-06	0	5.15e-07	6.13e-06	2.42e-06	0	0	0	0	0	0
K01902	succinyl-CoA synthetase alpha subunit	6.4e-05	4.67e-05	4.06e-05	2.25e-05	2.56e-05	1.83e-05	1.5e-06	4.06e-07	1.2e-06	2.23e-06	5.28e-07	0
K01903	succinyl-CoA synthetase beta subunit	6.35e-05	5.05e-05	4.74e-05	2.54e-05	3.03e-05	2.48e-05	6.8e-07	2.71e-07	8.02e-07	4.7e-06	9.24e-07	2.61e-07
K01907	acetoacetyl-CoA synthetase	2.14e-05	2.82e-05	2.23e-05	1.06e-05	8.54e-06	9.13e-06	0	0	0	2.35e-06	9.24e-07	2.61e-07
K01908	propionyl-CoA synthetase	1.72e-05	1.42e-05	4.89e-06	6.35e-06	3.17e-05	5.03e-06	0	0	0	2.1e-06	0	0
K01909	long-chain-fatty-acid--[acyl-carrier-protein] ligase [EC:6.2.1.20]	0	3.14e-06	1.35e-06	0	0	0	0	0	0	0	0	0
K01910	[citrate (pro-3S)-lyase] ligase [EC:6.2.1.22]	4.66e-07	9.91e-07	8.43e-07	0	0	3.73e-07	6.8e-07	1.22e-06	1.34e-06	0	2.64e-07	3.92e-07
K01911	O-succinylbenzoic acid--CoA ligase	6.83e-06	1.55e-05	5.73e-06	5.15e-06	7.8e-06	5.4e-06	0	0	0	1.38e-05	4.88e-06	1.05e-06
K01912	phenylacetate-CoA ligase	5.73e-05	4.23e-05	4.06e-05	7.89e-06	1.3e-05	8.57e-06	0.000114145	0.000167164	0.000172529	0.000308061	0.000376982	0.000377014
K01914	aspartate--ammonia ligase	4.66e-06	7.76e-06	1.57e-05	9.26e-06	1.5e-05	1.21e-05	1.36e-07	0	0	3.71e-07	1.72e-06	6.53e-07
K01915	glutamine synthetase	0.000162291	0.000211069	0.000146384	5.97e-05	7.33e-05	5.44e-05	0.00044828	0.000431728	0.000551799	0.000451583	0.000498682	0.000499811
K01916	NAD+ synthase	6.65e-05	8.24e-05	7.23e-05	3.11e-05	3.14e-05	2.46e-05	0.000353862	0.000439585	0.000301224	0.000466418	0.000552537	0.000543966
K01918	pantoate--beta-alanine ligase	3.77e-05	2.41e-05	1.48e-05	4.46e-06	8.17e-06	6.34e-06	1.36e-07	0	0	2.72e-06	0	0
K01919	glutamate--cysteine ligase	6.48e-05	5.65e-05	5.94e-05	1.99e-05	1.82e-05	1.71e-05	0.000210331	0.00013533	0.000252178	0.000210277	0.000262541	0.00028374
K01920	glutathione synthase	4.77e-05	4.28e-05	3.69e-05	1.42e-05	1.86e-05	1.25e-05	0	0	0	1.73e-05	6.86e-06	3.92e-07
K01921	D-alanine-D-alanine ligase	7.36e-05	9.27e-05	7.84e-05	1.84e-05	2.23e-05	1.6e-05	0.000238765	0.000219183	0.00022104	0.000258613	0.000296728	0.000311435
K01922	phosphopantothenate-cysteine ligase	1.71e-06	5.45e-06	5.06e-07	6.86e-07	0	2.05e-06	1.36e-07	0	4.01e-07	0	0	0
K01923	phosphoribosylaminoimidazole-succinocarboxamide synthase	8.98e-05	9.1e-05	7.67e-05	2.21e-05	2.67e-05	2.27e-05	0.000172373	0.000202114	0.000195649	0.000249959	0.000281416	0.000294975
K01924	UDP-N-acetylmuramate--alanine ligase	8.57e-05	8.8e-05	7.35e-05	2.66e-05	2.39e-05	1.86e-05	0.000136729	0.000170415	0.000163575	0.000251072	0.000283132	0.000296673
K01925	UDP-N-acetylmuramoylalanine--D-glutamate ligase	7.83e-05	8.03e-05	7.44e-05	2.01e-05	2.34e-05	1.55e-05	0.00020176	0.00025034	0.000259662	0.000263063	0.000298312	0.000313133
K01926	redox-sensing transcriptional repressor	2.35e-05	4.06e-05	4.37e-05	2.57e-06	2.6e-06	3.17e-06	0.00026924	0.000280007	0.000283049	0.000214851	0.000251717	0.000270546
K01928	UDP-N-acetylmuramoyl-L-alanyl-D-glutamate--2,6-diaminopimelate ligase	7.73e-05	9.17e-05	7.52e-05	2.04e-05	2.3e-05	1.86e-05	0.000229242	0.000249934	0.000266344	0.000264794	0.000295936	0.000312219
K01929	UDP-N-acetylmuramoyl-tripeptide--D-alanyl-D-alanine ligase	8.08e-05	8.19e-05	7.45e-05	1.97e-05	2.38e-05	1.86e-05	0.000161626	0.000182607	0.000201261	0.000250948	0.000285508	0.000299416
K01930	folylpolyglutamate synthase	1.86e-06	4.79e-06	0	0	0	0	0	0	0	0	0	0
K01933	phosphoribosylformylglycinamidine cyclo-ligase	8.96e-05	8.8e-05	6.58e-05	2.83e-05	3.01e-05	2.35e-05	0.000129518	0.000128963	0.000296012	0.000248105	0.000287092	0.000300592
K01934	5-formyltetrahydrofolate cyclo-ligase	5.3e-05	4.86e-05	4.6e-05	1.12e-05	1.87e-05	1.36e-05	0.000198223	0.000242889	0.000250708	0.000238833	0.000292636	0.000297587
K01935	dethiobiotin synthetase	4.04e-05	4.08e-05	3.58e-05	1.34e-05	1.3e-05	8.57e-06	0	0	0	1.01e-05	5.94e-06	1.96e-06
K01937	CTP synthase	0.000133405	0.00015376	0.000139301	8.29e-05	7.39e-05	5.95e-05	0.000234412	0.000168113	0.000280243	0.000198163	0.000277852	0.000221558
K01938	formate--tetrahydrofolate ligase	1.99e-05	4.03e-05	3.54e-05	8.58e-06	1e-05	5.78e-06	0.000252914	0.000209565	0.000300289	0.000227337	0.000264125	0.000284655
K01939	adenylosuccinate synthase	0.000106693	0.000111645	0.000104391	4.96e-05	4.46e-05	2.83e-05	0.000274002	0.000274859	0.000291335	0.000229067	0.000258053	0.000268717
K01940	argininosuccinate synthase	7.83e-05	7.76e-05	5.38e-05	1.87e-05	2.65e-05	1.62e-05	0.000187203	0.000229072	0.000229593	0.000274807	0.000277324	0.000196084
K01941	urea carboxylase	1.4e-05	7.93e-06	5.23e-06	3.95e-06	1.15e-05	3.35e-06	0	0	0	0	0	0
K01942	biotin--protein ligase	2.17e-06	9.25e-06	0	0	0	0	0	0	0	0	0	0
K01945	phosphoribosylamine--glycine ligase	9.47e-05	0.000102397	9.58e-05	3.07e-05	2.97e-05	2.26e-05	0.00036461	0.000376323	0.000358021	0.000390886	0.00044628	0.000494978
K01948	carbamoyl-phosphate synthase (ammonia)	1.09e-06	0	6.75e-07	1.37e-06	1.3e-06	2.61e-06	0	0	0	0	0	0
K01950	NAD+ synthase (glutamine-hydrolysing)	5.59e-05	6.03e-05	4.2e-05	1.6e-05	1.78e-05	1.19e-05	5.44e-07	0	2.67e-07	1.41e-05	8.45e-06	1.7e-06
K01951	GMP synthase (glutamine-hydrolysing)	0.000128901	0.000114288	0.000106921	5.42e-05	6.24e-05	4.66e-05	0.000208562	0.000263345	0.000274763	0.000256387	0.00029092	0.000297326
K01952	phosphoribosylformylglycinamidine synthase	0.000159341	0.000169615	9.76e-05	6.23e-05	7.54e-05	5.59e-05	0.00029781	0.000240857	0.000246164	0.000233641	0.000239837	0.000253433
K01953	asparagine synthase (glutamine-hydrolysing)	9.91e-05	8.09e-05	4.49e-05	1.53e-05	1.43e-05	1.53e-05	5.63e-05	7.17e-05	7.39e-05	2.19e-05	1.39e-05	2.74e-06
K01955	carbamoyl-phosphate synthase large subunit	0.000154837	0.000216685	0.000152455	4.65e-05	6.07e-05	4.36e-05	0.000621878	0.00058494	0.00055407	0.000741224	0.000848472	0.000885055
K01956	carbamoyl-phosphate synthase small subunit	8.34e-05	9.69e-05	8.52e-05	2.74e-05	3.21e-05	2.39e-05	0.000232507	0.000279059	0.000291602	0.000256635	0.000290524	0.00029615
K01958	pyruvate carboxylase	5.28e-05	7.04e-05	4.91e-05	1.66e-05	2.73e-05	1.88e-05	0.000234276	0.000252914	0.000241754	0.000250454	0.0002995	0.000320057
K01959	pyruvate carboxylase subunit A	3.11e-06	8.26e-07	8.43e-07	3.43e-07	2.97e-06	2.8e-06	0	0	0	0	0	0
K01960	pyruvate carboxylase subunit B	1.55e-06	1.49e-06	1.52e-06	8.58e-07	1.67e-06	2.98e-06	0	0	0	4.94e-07	0	0
K01961	acetyl-CoA carboxylase, biotin carboxylase subunit	6.52e-05	6.21e-05	4.65e-05	2.08e-05	2.39e-05	1.53e-05	4.08e-07	4.06e-07	2.67e-07	2.13e-05	8.18e-06	2.61e-06
K01962	acetyl-CoA carboxylase carboxyl transferase subunit alpha	5.75e-05	5.3e-05	4.32e-05	1.77e-05	1.41e-05	1.55e-05	2.72e-07	2.71e-07	4.01e-07	1.87e-05	8.71e-06	1.7e-06
K01963	acetyl-CoA carboxylase carboxyl transferase subunit beta	5.47e-05	7.1e-05	4.91e-05	1.65e-05	2.02e-05	1.27e-05	8.16e-07	4.06e-07	1.34e-07	1.56e-05	6.86e-06	1.44e-06
K01965	propionyl-CoA carboxylase alpha chain	1.41e-05	1.16e-05	5.23e-06	3.43e-06	5.75e-06	6.15e-06	0	0	0	1.48e-06	2.64e-07	0
K01966	propionyl-CoA carboxylase beta chain	2.22e-05	2.18e-05	7.08e-06	2.06e-06	5.94e-06	6.71e-06	0	0	1.34e-07	2.97e-06	1.19e-06	0
K01968	3-methylcrotonyl-CoA carboxylase alpha subunit	4.32e-05	1.8e-05	1.35e-05	1.08e-05	1.36e-05	1.27e-05	0	0	0	8.65e-07	2.64e-07	0
K01969	3-methylcrotonyl-CoA carboxylase beta subunit	5.84e-05	3.52e-05	1.82e-05	7.89e-06	1.63e-05	1.19e-05	0	0	0	1.73e-06	0	0
K01971	bifunctional non-homologous end joining protein LigD	8.53e-05	4.23e-05	2.34e-05	3.09e-06	3.71e-06	1.86e-06	0	0	0	0	0	2.61e-07
K01972	DNA ligase (NAD+)	0.000120981	0.00014253	0.000132555	7.29e-05	6.96e-05	4.72e-05	0.000245023	0.000258468	0.000269017	0.000269862	0.000285772	0.000297457
K01973	RNA-editing ligase	0	0	0	1.03e-06	1.3e-06	7.46e-07	0	0	0	0	0	0
K01974	RNA 3'-terminal phosphate cyclase (ATP)	2.64e-06	5.45e-06	3.37e-07	5.32e-06	6.5e-06	6.34e-06	0	0	0	0	0	0
K01975	2'-5' RNA ligase	3.62e-05	3.17e-05	2.73e-05	2.4e-06	3.16e-06	3.54e-06	0.000155231	0.000184368	0.000171861	0.00022301	0.000281944	0.000293668
K01989	putative ABC transport system substrate-binding protein	6.2e-05	5.62e-05	5.95e-05	9.26e-06	1.04e-05	6.71e-06	0.000325292	0.000336632	0.000400117	0.000176529	0.000181495	0.000223256
K01990	ABC-2 type transport system ATP-binding protein	0.000359681	0.000333119	0.00026629	0.000165204	0.000158528	0.000139225	0.000381616	0.00037998	0.000287192	0.000693013	0.000778646	0.000850306
K01991	polysaccharide biosynthesis/export protein	6.38e-05	2.89e-05	2.02e-05	5.66e-06	7.24e-06	5.78e-06	0	0	0	1.68e-05	4.62e-06	2.61e-07
K01992	ABC-2 type transport system permease protein	0.000346014	0.000310658	0.000196302	7.24e-05	9.23e-05	7.73e-05	0.000413315	0.000572612	0.000706687	0.00107487	0.00127838	0.00108453
K01993	HlyD family secretion protein	2.24e-05	1.17e-05	5.87e-05	5.15e-06	1.24e-05	3.17e-06	0	0	0	0	0	0
K01994	LuxR family transcriptional regulator, transcriptional regulator of spore coat protein	0	0	0	5.15e-07	7.43e-07	0	0	0	0	0	0	0
K01995	branched-chain amino acid transport system ATP-binding protein	0.000162447	8.11e-05	5.9e-05	1.72e-05	2.93e-05	1.62e-05	6.8e-07	5.42e-07	2.67e-07	5.93e-06	1.19e-06	3.92e-07
K01996	branched-chain amino acid transport system ATP-binding protein	0.000159962	8.89e-05	5.9e-05	1.99e-05	2.36e-05	1.64e-05	6.8e-07	0	0	5.07e-06	1.45e-06	0
K01997	branched-chain amino acid transport system permease protein	0.000170522	8.93e-05	6.64e-05	2.06e-05	2.84e-05	1.73e-05	4.08e-07	0	0	5.93e-06	0	0
K01998	branched-chain amino acid transport system permease protein	0.000184344	9.83e-05	6.63e-05	1.6e-05	2.65e-05	1.81e-05	6.8e-07	9.48e-07	1.34e-06	6.3e-06	6.6e-07	3.92e-07
K01999	branched-chain amino acid transport system substrate-binding protein	0.000288086	0.000134767	0.000105066	3.33e-05	3.38e-05	2.91e-05	0	0	2.67e-07	3.96e-06	1.32e-06	6.53e-07
K02000	glycine betaine/proline transport system ATP-binding protein	3.42e-05	5.38e-05	4.35e-05	7.03e-06	1.11e-05	1.44e-05	0.000201216	0.000276349	0.000283316	0.000249959	0.000287224	0.000313525
K02001	glycine betaine/proline transport system permease protein	2.72e-05	5.27e-05	2.75e-05	1.29e-05	1.82e-05	1.49e-05	0.000159177	0.000197509	0.000132838	0.00025614	0.000296728	0.000309214
K02002	glycine betaine/proline transport system substrate-binding protein	9.07e-05	0.000132785	0.000132892	1.89e-05	2.1e-05	1.83e-05	0.000618068	0.000700221	0.000714839	0.000757419	0.000954201	0.00100981
K02003	putative ABC transport system ATP-binding protein	0.000183412	0.000141208	0.000108607	5.82e-05	4.97e-05	4.31e-05	0.000280396	0.000162423	0.000210483	0.000243778	0.000261221	0.000275902
K02004	putative ABC transport system permease protein	0.000352226	0.000170441	0.000139132	7.07e-05	6.27e-05	4.83e-05	6.98e-05	7.34e-05	8.43e-05	0.000246127	0.000265049	0.000272636
K02005	HlyD family secretion protein	3.45e-05	2.86e-05	1.42e-05	4.46e-06	4.46e-06	6.9e-06	0	0	0	3.62e-05	1.36e-05	1.83e-06
K02006	cobalt/nickel transport system ATP-binding protein	6.21e-07	4.95e-07	8.43e-07	7.72e-06	6.68e-06	6.34e-06	0	0	2.67e-07	4.94e-07	0	0
K02007	cobalt/nickel transport system permease protein	3.11e-07	1.49e-06	3.2e-06	8.41e-06	7.98e-06	7.08e-06	5.44e-07	2.71e-07	0	2.47e-07	0	0
K02008	cobalt/nickel transport system permease protein	1.4e-06	2.31e-06	2.19e-06	7.72e-06	1e-05	6.52e-06	0	2.71e-07	0	8.65e-07	0	0
K02009	cobalt/nickel transport protein	1.4e-06	8.26e-07	1.18e-06	9.09e-06	8.54e-06	8.2e-06	0	0	0	8.65e-07	0	0
K02010	iron(III) transport system ATP-binding protein	6.79e-05	3.85e-05	2.92e-05	1.29e-05	2.06e-05	1.44e-05	4.15e-05	4.48e-05	4.34e-05	0.000136105	0.000156812	0.000160028
K02011	iron(III) transport system permease protein	9.54e-05	5.25e-05	3.76e-05	1.68e-05	2.58e-05	1.79e-05	3.82e-05	4.52e-05	4.52e-05	0.000144635	0.000155492	0.000163164
K02012	iron(III) transport system substrate-binding protein	8.22e-05	4.99e-05	2.56e-05	2.01e-05	2.21e-05	1.57e-05	3.44e-05	4.35e-05	3.43e-05	0.000141421	0.000162223	0.000164601
K02013	iron complex transport system ATP-binding protein	0.000161515	0.000110654	9.17e-05	5.7e-05	5.12e-05	3.86e-05	0.000406921	0.000510434	0.000463596	0.00047025	0.000480467	0.00057362
K02014	iron complex outermembrane recepter protein	0.000818135	0.000231714	0.000225478	2.85e-05	7.83e-05	3.6e-05	4.08e-07	2.71e-07	5.35e-07	1.36e-05	5.68e-06	2.61e-06
K02015	iron complex transport system permease protein	0.000165087	0.000115114	0.000103717	5.71e-05	5.81e-05	4.51e-05	0.000255635	0.000390547	0.000429385	0.000342303	0.000316131	0.000552457
K02016	iron complex transport system substrate-binding protein	0.000173318	0.00012684	0.00010945	4.12e-05	4.33e-05	3.78e-05	0.000375494	0.000419807	0.0004942	0.000373826	0.000437304	0.000476819
K02017	molybdate transport system ATP-binding protein	3.46e-05	1.5e-05	9.11e-06	5.15e-07	4.08e-06	7.46e-07	0	0	0	1.61e-06	3.96e-07	0
K02018	molybdate transport system permease protein	3.34e-05	1.59e-05	8.6e-06	4.12e-06	5.38e-06	2.98e-06	0	0	0	1.85e-06	2.64e-07	0
K02019	molybdate transport system regulatory protein	2.05e-05	6.94e-06	6.24e-06	0	1.3e-06	9.32e-07	0	0	0	0	0	0
K02020	molybdate transport system substrate-binding protein	3.88e-05	1.68e-05	8.77e-06	1.72e-06	4.64e-06	3.35e-06	0	0	0	4.94e-07	0	0
K02021	putative ABC transport system ATP-binding protein	9.47e-06	1.5e-05	7.59e-06	1.08e-05	1.43e-05	1.06e-05	0	2.71e-07	2.67e-07	2.47e-07	7.92e-07	1.31e-06
K02022	HlyD family secretion protein	9.01e-06	2.3e-05	2.7e-06	1.2e-06	3.34e-06	3.73e-07	0	0	0	2.21e-05	9.9e-06	0
K02024	maltoporin	6.68e-06	4.95e-07	1.01e-06	5.15e-07	2.6e-06	1.49e-06	2.72e-07	0	0	0	0	0
K02025	multiple sugar transport system permease protein	0.000107935	0.000103222	4.6e-05	1.15e-05	1.06e-05	1.17e-05	9.73e-05	0.000102276	0.000111456	0.000211513	0.000225582	0.000239716
K02026	multiple sugar transport system permease protein	0.000108091	0.000109003	4.87e-05	1.22e-05	1.15e-05	1.51e-05	0.000131831	0.000143729	0.000145667	0.000286674	0.000339759	0.000337039
K02027	multiple sugar transport system substrate-binding protein	0.000130454	0.000131299	5.21e-05	1.85e-05	1.13e-05	1.42e-05	0.000128022	0.000130995	0.00013217	0.000313623	0.000343454	0.000355459
K02028	polar amino acid transport system ATP-binding protein	0.000134803	0.000127335	0.000129856	1.32e-05	2.56e-05	1.49e-05	0.000501067	0.000517478	0.000559817	0.000581755	0.000813493	0.000829143
K02029	polar amino acid transport system permease protein	0.00020003	0.000148805	0.000128507	2.37e-05	3.36e-05	2.65e-05	0.000667998	0.000998922	0.000636393	0.000902672	0.00103987	0.000995964
K02030	polar amino acid transport system substrate-binding protein	0.000173162	0.000168789	0.000157514	2.42e-05	3.55e-05	2.16e-05	0.000509366	0.000792743	0.000754931	0.000584722	0.000819169	0.000880875
K02031	peptide/nickel transport system ATP-binding protein	0.000255628	0.000214372	0.000162405	4.94e-05	6.4e-05	4.83e-05	0.000709357	0.000772695	0.00073836	0.000955952	0.00115985	0.00122758
K02032	peptide/nickel transport system ATP-binding protein	0.000176113	0.000133776	6.86e-05	3.45e-05	4.77e-05	3.21e-05	9.22e-05	0.000113114	0.000125087	0.000262198	0.000281812	0.000295759
K02033	peptide/nickel transport system permease protein	0.000300666	0.00027515	0.000222442	5.88e-05	7.37e-05	5.46e-05	0.00131709	0.00134815	0.00145133	0.00165972	0.00184795	0.00194281
K02034	peptide/nickel transport system permease protein	0.000305791	0.000286876	0.000229525	5.15e-05	6.24e-05	5.33e-05	0.00126647	0.00130561	0.00137221	0.00161163	0.00187738	0.00214556
K02035	peptide/nickel transport system substrate-binding protein	0.000420715	0.000433534	0.000377596	7.09e-05	0.000101354	7.1e-05	0.0017338	0.00177649	0.00214051	0.00226224	0.00265167	0.00279599
K02036	phosphate transport system ATP-binding protein	0.000102344	0.000114288	0.000114172	8.41e-05	6.24e-05	4.96e-05	0.000116321	0.000105257	0.000270754	0.00024316	0.000267557	0.000281258
K02037	phosphate transport system permease protein	9.24e-05	0.000127335	0.000100512	9.44e-05	7.15e-05	5.83e-05	9.47e-05	0.000191006	0.000118271	0.000236114	0.000267425	0.000285569
K02038	phosphate transport system permease protein	0.000109022	0.000120894	0.00010085	9.2e-05	7.57e-05	5.46e-05	0.000125845	0.00014549	0.000143262	0.000253915	0.000283	0.000290011
K02039	phosphate transport system protein	0.000110576	0.00011693	0.000118051	3.23e-05	3.58e-05	2.87e-05	0.000366651	0.000568413	0.000589619	0.000458877	0.000539601	0.000567219
K02040	phosphate transport system substrate-binding protein	0.000111663	0.000146163	8.42e-05	5.4e-05	4.7e-05	3.73e-05	0.000157408	0.000138039	0.000121746	0.000282718	0.000306495	0.000310128
K02041	phosphonate transport system ATP-binding protein	1.86e-05	1.87e-05	7.93e-06	1.05e-05	1.3e-05	9.69e-06	0	0	1.34e-07	1.63e-05	8.98e-06	5.23e-07
K02042	phosphonate transport system permease protein	2.3e-05	2.43e-05	1.65e-05	1.08e-05	1.41e-05	1.03e-05	5.44e-07	0	0	1.76e-05	1.14e-05	2.74e-06
K02043	GntR family transcriptional regulator, phosphonate transport system regulatory protein	7.14e-06	2.31e-06	1.86e-06	8.58e-07	1.49e-06	1.86e-07	0	0	0	6.18e-07	0	0
K02044	phosphonate transport system substrate-binding protein	4.22e-05	2.64e-05	1.43e-05	1.1e-05	2.04e-05	1.04e-05	2.72e-07	0	4.01e-07	1.73e-05	8.05e-06	1.05e-06
K02045	sulfate transport system ATP-binding protein	2.24e-05	7.1e-06	7.59e-06	3.95e-06	6.5e-06	5.59e-06	0	0	0	0	0	0
K02046	sulfate transport system permease protein	2.98e-05	1.77e-05	1.01e-05	3.77e-06	6.5e-06	5.22e-06	0	0	0	0	0	0
K02047	sulfate transport system permease protein	3.15e-05	1.59e-05	8.94e-06	3.26e-06	4.27e-06	6.34e-06	0	0	0	0	0	0
K02048	sulfate transport system substrate-binding protein	3.57e-05	1.9e-05	9.61e-06	8.23e-06	1.41e-05	7.64e-06	0	0	0	0	0	0
K02049	NitT/TauT family transport system ATP-binding protein	0.000139307	0.000108838	9.66e-05	1.2e-05	2.08e-05	1.38e-05	0.000461477	0.000508673	0.000534826	0.000684977	0.000804518	0.000862324
K02050	NitT/TauT family transport system permease protein	0.000148935	0.00012139	0.000115859	1.46e-05	2.04e-05	1.6e-05	0.000562969	0.000551209	0.000632116	0.00063862	0.000760827	0.000803277
K02051	NitT/TauT family transport system substrate-binding protein	0.000134182	0.00011082	9.31e-05	1.36e-05	1.73e-05	1.58e-05	0.000557799	0.000559066	0.000558614	0.000656668	0.000820225	0.000874082
K02052	putative spermidine/putrescine transport system ATP-binding protein	3.31e-05	1.73e-05	8.43e-06	4.29e-06	9.65e-06	3.35e-06	0	0	0	8.65e-07	5.28e-07	0
K02053	putative spermidine/putrescine transport system permease protein	3.4e-05	3.5e-05	5.57e-06	3.26e-06	7.98e-06	2.8e-06	2.72e-07	0	0	0	0	0
K02054	putative spermidine/putrescine transport system permease protein	2.87e-05	1.78e-05	4.55e-06	3.26e-06	7.05e-06	3.91e-06	2.72e-07	0	0	0	1.32e-07	0
K02055	putative spermidine/putrescine transport system substrate-binding protein	3.43e-05	2.33e-05	9.11e-06	3.26e-06	5.94e-06	4.47e-06	0	0	0	2.47e-07	0	0
K02056	simple sugar transport system ATP-binding protein	0.000115235	9.6e-05	0.000101861	6.96e-05	4.88e-05	4.88e-05	0.000345971	0.000356139	0.000365237	0.000359734	0.000415656	0.000440895
K02057	simple sugar transport system permease protein	0.000153439	0.000151118	0.000157514	0.000116655	9.56e-05	9.15e-05	0.00043726	0.000469117	0.000540706	0.000930857	0.000913019	0.00101138
K02058	simple sugar transport system substrate-binding protein	5.06e-05	3.88e-05	2.55e-05	5.15e-06	8.91e-06	1.17e-05	0.000115913	0.000119616	9.42e-05	0.000358127	0.000413941	0.000508041
K02062	thiamine transport system ATP-binding protein	2.17e-06	2.48e-06	6.75e-07	8.75e-06	1.08e-05	6.71e-06	4.08e-07	0	0	1.24e-06	0	0
K02063	thiamine transport system permease protein	3.73e-06	2.15e-06	1.35e-06	7.89e-06	1.02e-05	7.46e-06	2.72e-07	0	0	2.1e-06	0	0
K02064	thiamine transport system substrate-binding protein	2.33e-06	2.97e-06	1.86e-06	1.66e-05	1.91e-05	1.34e-05	0	0	0	1.98e-06	3.96e-07	0
K02065	phospholipid/cholesterol/gamma-HCH transport system ATP-binding protein	8.06e-05	6.33e-05	4.38e-05	1.51e-05	1.63e-05	1.16e-05	0	0	0	1.4e-05	8.45e-06	1.57e-06
K02066	phospholipid/cholesterol/gamma-HCH transport system permease protein	0.000157011	0.000160201	8.42e-05	1.65e-05	1.6e-05	1.14e-05	4.08e-07	0	1.34e-07	1.24e-05	6.34e-06	1.18e-06
K02067	phospholipid/cholesterol/gamma-HCH transport system substrate-binding protein	0.000273333	0.000312145	0.000129519	1.53e-05	1.3e-05	1.4e-05	0	0	1.34e-07	2.08e-05	5.41e-06	9.14e-07
K02068	putative ABC transport system ATP-binding protein	2.38e-05	1.97e-05	3.63e-05	2.74e-06	3.34e-06	1.3e-06	0.000145164	0.000174344	0.00012776	0.000223134	0.000272836	0.00027551
K02069	putative ABC transport system permease protein	5.03e-05	3.57e-05	4.37e-05	1.89e-06	3.34e-06	2.8e-06	0.000217678	0.000237335	0.000144598	0.000226224	0.000163675	0.00027969
K02071	D-methionine transport system ATP-binding protein	7.14e-05	5.1e-05	5.26e-05	6.52e-06	1.23e-05	8.01e-06	0.000182985	0.000252237	0.000271289	0.000219302	0.000257393	0.000282826
K02072	D-methionine transport system permease protein	6.57e-05	4.57e-05	4.89e-05	5.49e-06	8.72e-06	2.98e-06	0.000237405	0.000246005	0.000272892	0.000220043	0.000261617	0.000284393
K02073	D-methionine transport system substrate-binding protein	8.6e-05	6.79e-05	6.12e-05	6.18e-06	1.3e-05	7.08e-06	0.000254139	0.000269847	0.000289196	0.000222639	0.000262145	0.000279299
K02074	zinc/manganese transport system ATP-binding protein	1.27e-05	1.98e-05	4.22e-06	2.06e-06	1.11e-06	3.73e-07	2.72e-07	0	0	1.37e-05	6.34e-06	5.23e-07
K02075	zinc/manganese transport system permease protein	1.49e-05	1.92e-05	7.59e-06	2.23e-06	1.49e-06	7.46e-07	2.72e-07	0	0	1.16e-05	6.2e-06	0
K02076	Fur family transcriptional regulator, zinc uptake regulator	4.66e-07	1.49e-06	3.37e-07	8.58e-07	0	5.59e-07	0	0	0	0	0	0
K02077	zinc/manganese transport system substrate-binding protein	1.2e-05	2.08e-05	6.75e-06	1.72e-06	1.86e-06	1.49e-06	0	0	0	1.3e-05	7.39e-06	7.84e-07
K02078	acyl carrier protein	0.00014086	0.000116105	0.000108439	2.93e-05	2.95e-05	1.86e-05	0.000159857	0.000250882	0.00026621	0.000206692	0.000303856	0.000280736
K02081	DeoR family transcriptional regulator, aga operon transcriptional repressor	7.45e-06	3.3e-06	1.35e-06	3.43e-07	5.57e-07	1.68e-06	0	0	0	0	0	0
K02082	tagatose-6-phosphate ketose/aldose isomerase	1.09e-05	9.25e-06	9.61e-06	1.37e-06	1.86e-07	5.59e-07	6.11e-05	6.58e-05	6.94e-05	0	3.96e-07	5.23e-07
K02083	allantoate deiminase	1.46e-05	1.64e-05	2.51e-05	3.77e-06	5.57e-06	4.47e-06	0.000146524	0.000128828	0.000158229	0.000230056	0.000215022	0.000290141
K02086	DNA replication protein	1.09e-06	4.95e-07	1.52e-06	3.43e-07	1.3e-06	7.46e-07	0	0	2.67e-07	0	0	0
K02087	cyclin-dependent kinase 1	0	0	5.06e-07	0	9.28e-07	0	0	0	0	0	0	0
K02088	cyclin-dependent kinase 3	0	0	0	0	0	1.12e-06	0	0	0	0	0	0
K02092	allophycocyanin alpha subunit	1.55e-06	9.25e-06	3.04e-06	1.2e-06	2.97e-06	1.3e-06	4.08e-07	0	0	1.15e-05	7e-06	1.7e-06
K02093	allophycocyanin beta subunit	9.32e-07	1.34e-05	3.54e-06	1.2e-06	1.67e-06	1.49e-06	0	0	0	1.09e-05	6.47e-06	1.96e-06
K02094	phycobilisome core linker protein	7.77e-07	7.76e-06	0	0	0	0	0	0	0	3.21e-06	2.64e-06	2.22e-06
K02095	allophycocyanin-B	1.09e-06	1.02e-05	1.69e-06	1.72e-07	5.57e-07	5.59e-07	0	0	0	1.04e-05	5.81e-06	0
K02096	phycobilisome core-membrane linker protein	4.19e-06	1.82e-05	4.22e-06	1.72e-06	2.97e-06	4.1e-06	0	0	0	2.93e-05	1.29e-05	2.35e-06
K02097	phycobilisome core component	9.32e-07	9.91e-06	3.2e-06	0	5.57e-07	0	0	0	0	1.17e-05	7.26e-06	2.61e-07
K02099	AraC family transcriptional regulator, arabinose operon regulatory protein	1.55e-06	0	0	1.2e-06	2.6e-06	1.86e-06	0	0	2.67e-07	0	0	0
K02100	MFS transporter, SP family, arabinose:H+ symporter	2.17e-06	0	0	0	7.43e-07	0	0	0	0	0	0	0
K02101	arabinose operon protein AraL	4.66e-07	0	3.37e-07	5.49e-06	7.43e-06	5.78e-06	0	0	0	0	0	0
K02103	GntR family transcriptional regulator, arabinose operon transcriptional repressor	2.05e-05	4.21e-05	4.6e-05	5.32e-06	4.83e-06	6.52e-06	0.000269104	0.00029545	0.000319265	0.000356643	0.00043242	0.000455003
K02106	short-chain fatty acids transporter	9.47e-06	2.97e-06	2.87e-06	3.43e-06	4.64e-06	5.78e-06	0	0	0	4.94e-07	0	0
K02107	V/A-type H+/Na+-transporting ATPase subunit G/H	0	6.61e-07	6.75e-07	8.06e-06	9.28e-06	8.2e-06	0	0	0	0	0	0
K02108	F-type H+-transporting ATPase subunit a	0.0011115	0.000631061	0.00226878	0.00214508	0.00288971	0.00439892	0.000324612	0.000190464	0.000358422	0.000266524	0.000406021	0.000531033
K02109	F-type H+-transporting ATPase subunit b	8.51e-05	0.000106526	8.85e-05	2.06e-05	3.51e-05	2.46e-05	0.000280124	0.000294908	0.000300556	0.00025033	0.000284716	0.00029197
K02110	F-type H+-transporting ATPase subunit c	9.97e-05	0.000130638	0.000117883	3.41e-05	3.29e-05	2.26e-05	0.00048202	0.000392037	0.00054231	0.000432793	0.000500926	0.000519668
K02111	F-type H+-transporting ATPase subunit alpha	0.000132007	0.000193563	0.0001506	8.46e-05	7.46e-05	6.28e-05	0.000298354	0.000300733	0.000315523	0.000248599	0.000277192	0.000279429
K02112	F-type H+-transporting ATPase subunit beta	0.000128125	0.000197526	0.00014554	6.33e-05	7.65e-05	5.33e-05	0.000285702	0.000278246	0.000295611	0.000238339	0.000268085	0.000269109
K02113	F-type H+-transporting ATPase subunit delta	8.06e-05	9.33e-05	8.52e-05	3.52e-05	3.32e-05	2.7e-05	0.000257268	0.000282445	0.000288395	0.000240811	0.00028762	0.000293668
K02114	F-type H+-transporting ATPase subunit epsilon	7.61e-05	0.00010025	9.04e-05	1.9e-05	2.41e-05	1.96e-05	0.00028094	0.0002372	0.000310846	0.000243531	0.000282472	0.000297457
K02115	F-type H+-transporting ATPase subunit gamma	9.64e-05	0.000102562	8.94e-05	4.41e-05	3.71e-05	2.89e-05	0.00027373	0.00028231	0.000217298	0.000256511	0.000283	0.00029811
K02116	ATP synthase protein I	1.52e-05	1.12e-05	5.06e-06	5.15e-06	4.64e-06	4.85e-06	0	0	0	1.09e-05	5.28e-06	5.23e-07
K02117	V/A-type H+/Na+-transporting ATPase subunit A	2.02e-06	4.46e-06	3.2e-06	8.92e-06	7.8e-06	7.08e-06	1.35e-05	1.46e-05	1.42e-05	0	2.64e-07	2.61e-07
K02118	V/A-type H+/Na+-transporting ATPase subunit B	2.64e-06	4.62e-06	3.88e-06	7.55e-06	8.17e-06	6.71e-06	1.32e-05	1.33e-05	1.54e-05	0	2.64e-07	0
K02119	V/A-type H+/Na+-transporting ATPase subunit C	2.8e-06	3.3e-06	3.04e-06	8.06e-06	9.65e-06	6.15e-06	9.25e-06	1.26e-05	1.39e-05	2.47e-07	0	3.92e-07
K02120	V/A-type H+/Na+-transporting ATPase subunit D	1.24e-06	2.97e-06	3.04e-06	8.23e-06	6.31e-06	7.27e-06	9.52e-06	1.5e-05	1.42e-05	0	0	2.61e-07
K02121	V/A-type H+/Na+-transporting ATPase subunit E	7.77e-07	4.95e-07	1.86e-06	6.86e-06	7.43e-06	7.08e-06	0	0	4.01e-07	0	0	0
K02122	V/A-type H+/Na+-transporting ATPase subunit F	1.71e-06	1.65e-06	2.02e-06	8.06e-06	8.54e-06	5.78e-06	1.27e-05	1.12e-05	1.26e-05	2.47e-07	0	2.61e-07
K02123	V/A-type H+/Na+-transporting ATPase subunit I	1.86e-06	4.46e-06	5.73e-06	7.03e-06	8.91e-06	6.52e-06	9.12e-06	1.22e-05	1.27e-05	4.94e-07	0	0
K02124	V/A-type H+/Na+-transporting ATPase subunit K	1.09e-06	1.65e-06	2.53e-06	7.38e-06	6.13e-06	5.22e-06	1.01e-05	1.12e-05	1.34e-05	0	0	0
K02126	F-type H+-transporting ATPase subunit a	0.000177356	0.000314952	0.000172355	0.000126605	0.000131055	0.000139971	4.08e-07	0	0	1.24e-06	1.72e-06	2.35e-06
K02127	F-type H+-transporting ATPase subunit b	7.77e-07	0	0	0	0	0	0	0	0	0	0	0
K02128	F-type H+-transporting ATPase subunit c	5.82e-05	8.69e-05	5.35e-05	4.61e-05	4.23e-05	4.85e-05	0	0	0	0	1.06e-06	6.53e-07
K02132	F-type H+-transporting ATPase subunit alpha	3.88e-06	4.62e-06	1.18e-06	4.46e-06	3.16e-06	1.86e-06	0	0	0	0	0	0
K02133	F-type H+-transporting ATPase subunit beta	2.33e-06	4.62e-06	1.01e-06	3.09e-06	1.11e-06	1.49e-06	0	0	0	0	0	0
K02134	F-type H+-transporting ATPase subunit delta	7.77e-07	2.97e-06	5.06e-07	5.15e-07	7.43e-07	7.46e-07	0	0	0	0	0	0
K02136	F-type H+-transporting ATPase subunit gamma	6.21e-07	2.97e-06	0	8.58e-07	1.11e-06	2.05e-06	0	0	0	0	0	0
K02137	F-type H+-transporting ATPase subunit O	6.21e-07	3.47e-06	0	0	0	0	0	0	0	0	0	0
K02138	F-type H+-transporting ATPase subunit d	7.77e-07	1.49e-06	0	0	0	0	0	0	0	0	0	0
K02139	F-type H+-transporting ATPase subunit f	4.66e-07	1.32e-06	0	0	0	0	0	0	0	0	0	0
K02140	F-type H+-transporting ATPase subunit g	6.21e-07	2.15e-06	0	0	0	0	0	0	0	0	0	0
K02144	V-type H+-transporting ATPase subunit H	1.71e-06	5.28e-06	0	0	0	0	0	0	0	0	0	0
K02145	V-type H+-transporting ATPase subunit A	1.86e-06	6.77e-06	1.52e-06	4.12e-06	2.6e-06	2.05e-06	0	0	0	0	0	0
K02146	V-type H+-transporting ATPase subunit d	3.11e-06	2.15e-06	2.19e-06	2.74e-06	5.75e-06	5.96e-06	0	0	0	0	0	0
K02147	V-type H+-transporting ATPase subunit B	3.73e-06	5.12e-06	1.18e-06	1.89e-06	1.3e-06	2.61e-06	0	0	0	0	0	0
K02148	V-type H+-transporting ATPase subunit C	2.02e-06	3.63e-06	0	0	0	0	0	0	0	0	0	0
K02149	V-type H+-transporting ATPase subunit D	1.55e-07	2.15e-06	0	0	0	0	0	0	0	0	0	0
K02150	V-type H+-transporting ATPase subunit E	1.24e-06	4.95e-06	1.01e-06	5.15e-07	2.41e-06	0	0	0	0	0	0	0
K02151	V-type H+-transporting ATPase subunit F	9.32e-07	1.16e-06	3.37e-07	1.03e-06	1.86e-06	1.3e-06	0	0	0	0	0	0
K02154	V-type H+-transporting ATPase subunit a	8.08e-06	4.79e-06	3.71e-06	8.58e-06	8.54e-06	1.7e-05	0	0	0	0	0	0
K02155	V-type H+-transporting ATPase 16kDa proteolipid subunit	2.48e-06	1.98e-06	1.35e-06	2.06e-06	2.6e-06	2.98e-06	0	0	0	0	0	0
K02156	aubergine	0	4.95e-07	0	0	0	5.59e-07	0	0	0	0	0	0
K02160	acetyl-CoA carboxylase biotin carboxyl carrier protein	4.24e-05	3.8e-05	3.54e-05	1.77e-05	1.21e-05	8.76e-06	0	0	4.01e-07	1.38e-05	6.34e-06	1.44e-06
K02164	nitric oxide reductase NorE protein	5.28e-06	7.76e-06	3.2e-06	0	1.86e-07	0	0	0	0	0	0	0
K02167	TetR/AcrR family transcriptional regulator, transcriptional repressor of bet genes	5.28e-06	2.64e-06	1.52e-06	3.09e-06	3.16e-06	2.05e-06	0	0	0	1.36e-06	0	0
K02168	choline/glycine/proline betaine transport protein	2.58e-05	9.08e-06	1.48e-05	1.77e-05	2.75e-05	2.18e-05	2.72e-07	6.77e-07	2.67e-07	1.61e-06	0	0
K02169	malonyl-CoA O-methyltransferase	5.65e-05	4.84e-05	5.65e-05	2.06e-05	1.74e-05	1.49e-05	0	0	0	1.31e-05	8.98e-06	1.31e-06
K02170	pimeloyl-[acyl-carrier protein] methyl ester esterase [EC:3.1.1.85]	3.23e-05	2.56e-05	2.75e-05	1.41e-05	1.04e-05	1.08e-05	0	0	0	0	1.32e-07	9.14e-07
K02171	BlaI family transcriptional regulator, penicillinase repressor	6.21e-07	0	0	3.43e-07	0	5.59e-07	0	0	0	0	0	0
K02172	bla regulator protein blaR1	7.77e-07	0	0	6.86e-07	0	5.59e-07	0	0	0	0	0	0
K02178	checkpoint serine/threonine-protein kinase	2.17e-06	4.62e-06	5.06e-07	0	0	0	0	0	0	0	0	0
K02179	cell cycle arrest protein BUB2	1.24e-06	4.95e-06	0	0	0	0	0	0	0	0	0	0
K02180	cell cycle arrest protein BUB3	1.86e-06	4.46e-06	6.75e-07	0	1.3e-06	2.61e-06	0	0	0	0	0	0
K02182	crotonobetaine/carnitine-CoA ligase	1.49e-05	9.41e-06	4.38e-06	6.86e-07	3.71e-07	0	0	0	0	0	0	0
K02183	calmodulin	6.99e-06	8.92e-06	3.88e-06	1.03e-05	1e-05	1.75e-05	0	0	0	0	0	3.92e-07
K02188	cobalt-precorrin-5B (C1)-methyltransferase	6.21e-06	1.17e-05	1.52e-06	2.92e-06	3.16e-06	1.49e-06	2.72e-07	0	5.35e-07	1.48e-05	7.26e-06	3.92e-07
K02189	cobalt-precorrin 5A hydrolase	1.71e-06	2.64e-06	8.43e-07	6e-06	6.87e-06	5.96e-06	0	4.06e-07	6.68e-07	3.71e-07	0	0
K02190	sirohydrochlorin cobaltochelatase	0	0	1.18e-06	0	0	5.59e-07	0	0	0	0	0	0
K02191	cobalt-precorrin-6B (C15)-methyltransferase	6.21e-07	4.95e-07	1.35e-06	5.83e-06	8.35e-06	5.4e-06	0	4.06e-07	5.35e-07	0	0	0
K02192	bacterioferritin-associated ferredoxin	3.06e-05	8.09e-06	7.08e-06	1.54e-06	2.97e-06	5.59e-07	0	0	0	0	0	0
K02193	heme exporter protein A	3.15e-05	7.27e-06	7.42e-06	2.74e-06	1.86e-06	2.24e-06	0	0	0	2.47e-07	0	0
K02194	heme exporter protein B	3.17e-05	5.62e-06	7.08e-06	2.92e-06	2.6e-06	2.24e-06	0	0	0	1.36e-06	0	0
K02195	heme exporter protein C	3.35e-05	1.7e-05	9.44e-06	2.74e-06	6.68e-06	2.8e-06	0	0	0	3.71e-07	0	0
K02196	heme exporter protein D	2.28e-05	8.26e-06	6.91e-06	1.03e-06	1.3e-06	5.59e-07	0	0	0	0	0	0
K02197	cytochrome c-type biogenesis protein CcmE	3.21e-05	9.41e-06	7.25e-06	8.58e-07	4.46e-06	1.86e-06	0	0	0	1.61e-06	0	0
K02198	cytochrome c-type biogenesis protein CcmF	5.22e-05	2.43e-05	1.72e-05	1.06e-05	1.43e-05	1.32e-05	0	0	0	2.47e-06	2.64e-07	0
K02199	cytochrome c biogenesis protein CcmG, thiol:disulfide interchange protein DsbE	2.95e-05	1.09e-05	8.43e-06	3.09e-06	5.01e-06	4.85e-06	0	0	0	6.18e-07	0	0
K02200	cytochrome c-type biogenesis protein CcmH	5.61e-05	1.77e-05	1.42e-05	4.29e-06	5.57e-06	3.54e-06	0	0	0	3.96e-06	0	0
K02201	pantetheine-phosphate adenylyltransferase	0	3.3e-07	6.75e-07	7.21e-06	7.8e-06	5.96e-06	0	0	0	0	0	0
K02202	cyclin-dependent kinase 7	9.32e-07	3.47e-06	0	0	7.43e-07	0	0	0	0	0	0	0
K02203	phosphoserine / homoserine phosphotransferase	2.64e-06	1.16e-06	3.37e-07	8.58e-07	1.67e-06	9.32e-07	0	0	0	0	0	0
K02204	homoserine kinase type II	1.69e-05	5.45e-06	7.59e-06	4.8e-06	8.54e-06	5.78e-06	0	0	0	0	3.96e-07	0
K02205	arginine/ornithine permease	1.24e-06	4.95e-07	5.06e-07	0	1.11e-06	1.86e-07	0	0	0	0	0	0
K02207	ubiquitin-conjugating enzyme E2 R	1.09e-06	1.65e-06	0	0	0	0	0	0	0	0	0	0
K02208	cyclin-dependent kinase 8/11	1.09e-06	4.79e-06	1.69e-07	5.15e-07	7.43e-07	9.32e-07	0	0	0	0	0	0
K02209	DNA replication licensing factor MCM5	2.48e-06	4.95e-06	2.02e-06	1.37e-06	1.11e-06	3.54e-06	0	0	0	0	0	0
K02210	DNA replication licensing factor MCM7	2.48e-06	5.45e-06	3.37e-07	1.72e-06	1.67e-06	2.05e-06	0	0	0	0	0	0
K02212	DNA replication licensing factor MCM4	4.66e-06	8.59e-06	1.52e-06	3.09e-06	1.67e-06	3.73e-06	0	0	0	0	0	0
K02213	cell division control protein 6	1.71e-06	5.12e-06	0	0	0	0	0	0	0	0	0	0
K02214	cell division control protein 7	9.32e-07	1.98e-06	0	0	0	7.46e-07	0	0	0	0	0	0
K02216	serine/threonine-protein kinase Chk1	1.71e-06	3.3e-06	0	0	0	3.73e-07	0	0	0	0	0	0
K02217	ferritin	2.11e-05	4.36e-05	4.54e-05	4.46e-06	3.71e-06	4.29e-06	0.000257404	0.000281362	0.000153552	0.000236485	0.000281944	0.000302029
K02218	casein kinase 1	1.24e-06	5.12e-06	8.43e-07	0	0	0	0	0	0	0	0	0
K02219	cyclin-dependent kinase regulatory subunit CKS1	9.32e-07	1.32e-06	0	0	0	0	0	0	0	0	0	0
K02220	G2/mitotic-specific cyclin 1/2	1.4e-06	3.8e-06	3.37e-07	0	0	0	0	0	0	0	0	0
K02221	YggT family protein	5.79e-05	6.09e-05	6.78e-05	1.58e-05	9.65e-06	7.08e-06	0.00021999	0.00025332	0.000260197	0.000251319	0.000284452	0.000301245
K02224	cobyrinic acid a,c-diamide synthase	3.28e-05	2.03e-05	1.1e-05	8.06e-06	1.13e-05	7.27e-06	2.72e-07	1.35e-06	8.02e-07	1.32e-05	6.6e-06	1.44e-06
K02225	cobalamin biosynthetic protein CobC	2.33e-05	6.11e-06	5.23e-06	0	1.49e-06	2.61e-06	0	0	0	1.11e-06	0	0
K02226	alpha-ribazole phosphatase	2.35e-05	5.28e-06	6.41e-06	6.86e-07	2.04e-06	2.42e-06	0	0	0	0	0	0
K02227	adenosylcobinamide-phosphate synthase	3e-05	1.88e-05	9.44e-06	1.01e-05	1.13e-05	6.71e-06	5.44e-07	0	5.35e-07	1.67e-05	6.86e-06	9.14e-07
K02228	precorrin-6A synthase	5.44e-06	6.11e-06	2.02e-06	0	3.71e-07	0	0	0	0	8.65e-07	0	0
K02229	precorrin-3B synthase	6.37e-06	4.79e-06	1.18e-06	3.43e-07	1.11e-06	7.46e-07	0	0	0	9.89e-07	0	0
K02230	cobaltochelatase CobN	1.82e-05	3.17e-05	8.6e-06	1.42e-05	1.52e-05	1.08e-05	0	0	0	3.02e-05	1.29e-05	1.83e-06
K02231	adenosylcobinamide kinase / adenosylcobinamide-phosphate guanylyltransferase	3.03e-05	1.82e-05	7.93e-06	2.4e-06	2.23e-06	3.73e-06	4.08e-07	1.35e-07	0	1.11e-05	5.02e-06	0
K02232	adenosylcobyric acid synthase	3.35e-05	2.28e-05	9.78e-06	9.44e-06	1.5e-05	1.08e-05	0	9.48e-07	1.74e-06	1.98e-05	8.98e-06	1.44e-06
K02233	adenosylcobinamide-GDP ribazoletransferase	3.34e-05	1.77e-05	1.03e-05	9.61e-06	1.19e-05	1.03e-05	0	0	1.34e-07	1.48e-05	4.88e-06	0
K02234	cobalamin biosynthesis protein CobW	6.68e-06	1.02e-05	1.01e-06	3.09e-06	6.87e-06	2.42e-06	0	0	0	1.71e-05	8.58e-06	3.92e-07
K02236	leader peptidase (prepilin peptidase) / N-methyltransferase	0	1.32e-06	2.02e-06	1.03e-06	5.57e-07	7.46e-07	0	0	4.01e-07	0	0	0
K02237	competence protein ComEA	5.73e-05	5.38e-05	5.95e-05	9.78e-06	1.21e-05	8.2e-06	0.00026992	0.000305204	0.000307238	0.00020422	0.00028432	0.000305295
K02238	competence protein ComEC	8.68e-05	9.65e-05	9.29e-05	1.25e-05	1.56e-05	1.47e-05	0.000398622	0.000430644	0.000490324	0.000478161	0.000562568	0.000595697
K02239	competence protein ComER	3.11e-07	0	0	5.15e-07	3.71e-07	3.73e-07	0	0	0	0	0	0
K02240	competence protein ComFA	0	1.49e-06	2.7e-06	0	0	0	0	4.06e-07	2.67e-07	0	0	0
K02241	competence protein ComFB	1.69e-05	2.59e-05	3.19e-05	2.92e-06	2.6e-06	2.05e-06	0.000168564	0.000174208	0.000197119	0.000228697	0.000267953	0.000292754
K02242	competence protein ComFC	3.11e-07	9.91e-07	1.18e-06	0	0	0	0	0	0	0	0	0
K02243	competence protein ComGA	0	2.31e-06	1.18e-06	0	0	0	4.08e-07	0	0	0	0	0
K02244	competence protein ComGB	3.11e-07	2.48e-06	3.71e-06	0	0	0	0	2.71e-07	0	0	0	0
K02245	competence protein ComGC	0	1.16e-06	1.01e-06	0	0	0	0	4.06e-07	1.34e-07	0	0	0
K02246	competence protein ComGD	0	1.16e-06	2.19e-06	0	0	0	0	2.71e-07	0	0	0	0
K02248	competence protein ComGF	0	1.32e-06	6.75e-07	0	0	0	5.44e-07	0	0	0	0	0
K02251	competence protein ComQ	3.11e-07	0	0	1.2e-06	1.11e-06	2.61e-06	0	0	0	0	0	0
K02255	ferritin-like protein 2	4.66e-07	0	0	0	0	0	0	0	0	0	0	0
K02256	cytochrome c oxidase subunit 1	0.000132473	0.00025946	0.000118557	0.000208263	8.82e-05	0.000129534	8.84e-06	2.84e-06	2.94e-06	5.69e-06	3.7e-06	5.62e-06
K02257	protoheme IX farnesyltransferase	9.32e-07	1.65e-06	0	0	0	9.32e-07	0	0	0	0	0	0
K02258	cytochrome c oxidase assembly protein subunit 11	1.8e-05	1.8e-05	2.21e-05	1.18e-05	8.72e-06	8.01e-06	0	0	0	8.65e-07	0	3.92e-07
K02259	cytochrome c oxidase assembly protein subunit 15	4.85e-05	5.12e-05	3.51e-05	2.02e-05	1.93e-05	1.85e-05	0	4.06e-07	0	1.55e-05	5.68e-06	6.53e-07
K02261	cytochrome c oxidase subunit 2	9.63e-05	0.000182167	8.72e-05	6.72e-05	7.2e-05	8.52e-05	5.44e-07	1.35e-07	0	4.94e-07	1.06e-06	7.84e-07
K02262	cytochrome c oxidase subunit 3	1.34e-05	1.67e-05	8.6e-06	6.43e-05	2.15e-05	2.81e-05	1.63e-06	9.48e-07	6.68e-07	1.85e-06	1.58e-06	1.83e-06
K02263	cytochrome c oxidase subunit 4	0	2.64e-06	0	0	0	0	0	0	0	0	0	0
K02264	cytochrome c oxidase subunit 5a	0	2.48e-06	0	0	9.28e-07	0	0	0	0	0	0	0
K02265	cytochrome c oxidase subunit 5b	0	8.26e-07	0	0	0	0	0	0	0	0	0	0
K02266	cytochrome c oxidase subunit 6a	0	2.64e-06	0	0	0	0	0	0	0	0	0	0
K02272	cytochrome c oxidase subunit 7c	0	2.81e-06	0	0	0	0	0	0	0	0	0	0
K02274	cytochrome c oxidase subunit I	8.39e-05	0.000109168	8.11e-05	0.000132438	8.17e-05	7.44e-05	2.72e-06	9.48e-07	2e-06	3.47e-05	2.1e-05	4.7e-06
K02275	cytochrome c oxidase subunit II	6.07e-05	7.28e-05	5.48e-05	0.000102931	5.38e-05	5.54e-05	3.81e-06	9.48e-07	1.47e-06	2.55e-05	1.23e-05	4.57e-06
K02276	cytochrome c oxidase subunit III	0.00181192	7.51e-05	0.00309008	0.000150965	7.76e-05	4.86e-05	6.8e-07	0	1.34e-07	2.72e-05	1.35e-05	0.000156632
K02277	cytochrome c oxidase subunit IV	9.32e-07	2.97e-06	2.36e-06	8.58e-07	1.86e-07	0	0	0	0	0	0	0
K02278	prepilin peptidase CpaA	5.59e-06	1.65e-06	1.01e-06	1.54e-06	1.3e-06	2.8e-06	0	0	0	9.89e-07	0	0
K02279	pilus assembly protein CpaB	1.69e-05	3.3e-06	3.54e-06	1.37e-06	3.53e-06	1.49e-06	0	0	0	4.94e-07	0	0
K02280	pilus assembly protein CpaC	1.82e-05	4.62e-06	2.53e-06	1.03e-06	1.67e-06	1.68e-06	0	0	0	9.89e-07	0	0
K02281	pilus assembly protein CpaD	3.42e-06	4.95e-07	0	0	0	0	0	0	0	0	0	0
K02282	pilus assembly protein CpaE	1.4e-05	4.95e-06	3.04e-06	1.2e-06	9.28e-07	1.12e-06	0	0	0	2.1e-06	1.32e-07	0
K02283	pilus assembly protein CpaF	3.04e-05	1.67e-05	5.73e-06	5.49e-06	3.9e-06	3.73e-06	0	0	0	1.98e-06	2.64e-07	0
K02284	phycocyanin alpha chain	2.02e-06	8.09e-06	2.19e-06	2.23e-06	1.67e-06	7.46e-07	0	0	0	1.1e-05	5.41e-06	1.57e-06
K02285	phycocyanin beta chain	1.55e-06	9.41e-06	1.01e-06	1.37e-06	1.86e-06	5.59e-07	5.44e-07	0	0	8.9e-06	5.68e-06	1.31e-06
K02286	phycocyanin-associated rod linker protein	9.32e-07	9.41e-06	1.86e-06	8.58e-07	1.86e-06	5.59e-07	0	0	2.67e-07	1.22e-05	5.81e-06	1.18e-06
K02288	phycocyanobilin lyase subunit alpha	1.09e-06	7.76e-06	2.36e-06	3.43e-07	0	1.3e-06	0	0	0	1.26e-05	7e-06	0
K02289	phycocyanobilin lyase subunit beta	1.55e-06	1.06e-05	1.69e-06	5.15e-07	1.3e-06	1.12e-06	0	0	0	1.11e-05	6.73e-06	0
K02290	phycobilisome rod-core linker protein	2.17e-06	1.87e-05	5.57e-06	2.57e-06	4.08e-06	2.42e-06	2.72e-07	0	0	2.48e-05	1.28e-05	2.09e-06
K02291	15-cis-phytoene/all-trans-phytoene synthase	4.95e-05	4.43e-05	3.74e-05	2.54e-05	2.38e-05	1.98e-05	0	0	0	1.52e-05	7.66e-06	9.14e-07
K02293	15-cis-phytoene desaturase	2.48e-06	1.64e-05	5.06e-06	3.95e-06	1.86e-06	0	4.08e-07	0	0	1.95e-05	1.07e-05	9.14e-07
K02294	beta-carotene hydroxylase	1.86e-06	8.42e-06	3.54e-06	6.86e-07	2.6e-06	3.73e-07	0	0	0	1.47e-05	7.92e-06	5.23e-07
K02295	cryptochrome	3.11e-07	2.15e-06	5.06e-07	2.74e-06	2.6e-06	2.8e-06	0	0	0	0	0	0
K02297	cytochrome o ubiquinol oxidase subunit II	6.03e-05	1.95e-05	1.84e-05	1.03e-06	4.27e-06	2.61e-06	0	0	2.67e-07	0	0	0
K02298	cytochrome o ubiquinol oxidase subunit I	8.23e-05	2.74e-05	2.77e-05	6e-06	7.8e-06	5.96e-06	2.72e-07	1.35e-07	0	0	0	0
K02299	cytochrome o ubiquinol oxidase subunit III	5.92e-05	2.05e-05	1.8e-05	3.26e-06	4.64e-06	2.8e-06	1.36e-07	0	0	0	0	5.23e-07
K02300	cytochrome o ubiquinol oxidase subunit IV	5.65e-05	1.97e-05	1.43e-05	6.86e-07	1.67e-06	1.86e-06	0	0	0	0	0	0
K02301	protoheme IX farnesyltransferase	5.7e-05	4.57e-05	3.54e-05	2.16e-05	2.43e-05	1.53e-05	2.72e-07	0	4.01e-07	1.34e-05	7.13e-06	1.18e-06
K02302	uroporphyrin-III C-methyltransferase / precorrin-2 dehydrogenase / sirohydrochlorin ferrochelatase	2.13e-05	9.58e-06	5.73e-06	5.15e-06	8.17e-06	6.15e-06	0	0	0	1.11e-06	3.96e-07	0
K02303	uroporphyrin-III C-methyltransferase	6.68e-06	1.16e-05	4.89e-06	1.08e-05	1.37e-05	1.03e-05	0	0	0	1.51e-05	6.47e-06	1.31e-06
K02304	precorrin-2 dehydrogenase / sirohydrochlorin ferrochelatase	2.39e-05	3.58e-05	3.61e-05	9.44e-06	1.24e-05	7.46e-06	0.000211964	0.000249256	0.000255386	0.000236732	0.000280888	0.000298894
K02305	nitric oxide reductase subunit C	2.17e-06	1.82e-06	0	3.43e-07	1.49e-06	9.32e-07	0	0	0	0	0	0
K02309	regulatory subunit for Cdc7p protein kinase	1.71e-06	3.3e-06	0	0	0	0	0	0	0	0	0	0
K02313	chromosomal replication initiator protein	0.000100326	0.000133611	0.000110968	5.2e-05	4.51e-05	3.6e-05	0.000243799	0.000231375	0.000283183	0.000261579	0.000293296	0.000301637
K02314	replicative DNA helicase	0.00217237	0.00360618	0.00207652	0.000838887	0.000849631	0.000711037	0.00218834	0.00188446	0.00189314	0.000754699	0.000823525	0.00121439
K02315	DNA replication protein DnaC	6.55e-05	0.000118747	0.00010574	1.97e-05	2.23e-05	1.86e-05	0.00111274	0.000856954	0.000851152	0.000251443	0.000289204	0.000305034
K02316	DNA primase	0.000145985	0.000199013	0.000186858	0.000146676	8.09e-05	5.24e-05	0.000604736	0.000657414	0.000593361	0.0003135	0.000337383	0.00033717
K02319	DNA polymerase I	5.54e-05	8.79e-05	8.28e-05	7.58e-05	9.86e-05	5.98e-05	4.08e-07	1.49e-06	0	0.00014686	8.58e-05	2.8e-05
K02320	DNA polymerase alpha subunit A	4.35e-06	1.4e-05	0	0	1.49e-06	1.49e-06	0	0	0	0	0	0
K02321	DNA polymerase alpha subunit B	1.71e-06	3.14e-06	0	0	0	0	0	0	0	0	0	0
K02322	DNA polymerase II large subunit	2.95e-06	3.14e-06	3.2e-06	6.69e-06	7.43e-06	6.9e-06	0	0	0	3.34e-06	1.06e-06	0
K02323	DNA polymerase II small subunit	6.21e-07	9.91e-07	1.52e-06	6.86e-06	6.87e-06	5.03e-06	0	0	0	8.65e-07	2.64e-07	0
K02324	DNA polymerase epsilon subunit 1	2.33e-06	9.25e-06	1.35e-06	4.12e-06	3.71e-07	3.91e-06	2.72e-07	0	0	0	0	0
K02325	DNA polymerase epsilon subunit 2	2.02e-06	2.64e-06	0	0	0	0	0	0	0	0	0	0
K02327	DNA polymerase delta subunit 1	4.66e-06	2e-05	6.07e-06	1.2e-06	3.34e-06	2.42e-06	0	0	1.34e-07	3.46e-06	1.58e-06	0
K02328	DNA polymerase delta subunit 2	3.11e-06	4.29e-06	0	0	0	0	0	0	0	0	0	0
K02330	DNA polymerase beta	0	1.49e-06	0	0	0	0	0	0	0	2.47e-07	0	0
K02331	DNA polymerase phi	4.81e-06	8.59e-06	0	0	0	0	0	0	0	0	0	0
K02332	DNA polymerase gamma 1	2.47e-05	2.96e-05	3.22e-05	6.86e-06	3.34e-06	2.98e-06	0	0	4.01e-07	6.01e-05	2.65e-05	4.6e-05
K02334	DNA polymerase bacteriophage-type	0.000992229	0.00134685	0.00136872	0.000278943	0.000336919	0.000270623	0.000513719	0.000476567	0.000415219	0.000386435	0.000462515	0.00052424
K02335	DNA polymerase I	0.000535173	0.000711492	0.000642199	0.000514483	0.000438274	0.000307899	0.00207161	0.00206449	0.00153432	0.000773736	0.000600451	0.000491973
K02336	DNA polymerase II	3.18e-05	2.25e-05	1.97e-05	1.03e-05	1.71e-05	7.46e-06	4.08e-07	0	2e-06	1.98e-05	1.1e-05	6.53e-06
K02337	DNA polymerase III subunit alpha	0.00028234	0.000400503	0.000396821	0.000106362	9.99e-05	6.97e-05	0.00244547	0.00210418	0.00193778	0.00030361	0.000318243	0.000311827
K02338	DNA polymerase III subunit beta	0.000124397	0.000151943	0.000148407	7.72e-05	6.42e-05	5.24e-05	0.000203937	0.000273098	0.000285588	0.000249712	0.000284188	0.000290141
K02339	DNA polymerase III subunit chi	3.6e-05	2.16e-05	2.97e-05	1.37e-05	1.43e-05	8.95e-06	0	0	5.35e-07	2.47e-07	3.96e-07	2.61e-07
K02340	DNA polymerase III subunit delta	7.89e-05	8.37e-05	7.89e-05	2.73e-05	3.1e-05	2.35e-05	0.000191284	0.00024736	0.000244026	0.000251072	0.000283	0.000302421
K02341	DNA polymerase III subunit delta'	8.09e-05	9.12e-05	8.65e-05	4.27e-05	4.23e-05	3.28e-05	0.000230738	0.000154024	0.000258593	0.000229191	0.000265445	0.000281781
K02342	DNA polymerase III subunit epsilon	7.63e-05	6.77e-05	4.96e-05	3.35e-05	2.75e-05	1.83e-05	4.08e-07	4.06e-07	6.68e-07	2.08e-05	1.17e-05	8.88e-06
K02343	DNA polymerase III subunit gamma/tau	0.00011275	0.000128326	0.000113161	4.39e-05	4.55e-05	3.39e-05	0.00018938	0.000237877	0.000217298	0.000247981	0.000279568	0.000290011
K02344	DNA polymerase III subunit psi	0	0	0	0	3.71e-07	0	0	0	0	0	0	0
K02345	DNA polymerase III subunit theta	7.77e-07	0	0	0	0	0	0	0	0	0	0	0
K02346	DNA polymerase IV	8.87e-05	8.29e-05	5.97e-05	4.37e-05	3.71e-05	3.15e-05	0.000238357	0.000260229	0.000271556	0.000236608	0.000289996	0.000305687
K02347	DNA polymerase (family X)	2.53e-05	3.78e-05	3.93e-05	4.8e-06	4.27e-06	3.17e-06	0.000205433	0.000243296	0.000255519	0.000242048	0.00028828	0.000310128
K02348	ElaA protein	2.95e-05	4.16e-05	4.01e-05	4.29e-06	7.05e-06	2.42e-06	0.000178087	0.000233	0.000336906	0.0002418	0.000286564	0.000312219
K02349	DNA polymerase theta	2.48e-06	1.95e-05	8.43e-07	8.58e-07	2.23e-06	1.49e-06	0	0	0	0	0	0
K02350	DNA polymerase zeta	4.19e-06	8.42e-06	1.01e-06	1.2e-06	3.53e-06	2.61e-06	0	0	0	0	0	0
K02351	putative membrane protein	3.17e-05	1.6e-05	1.08e-05	0	0	0	0	0	0	3.83e-06	2.64e-07	0
K02355	elongation factor G	0.000217579	0.000235182	0.000206421	9.9e-05	9.26e-05	8.48e-05	0.000452905	0.000567465	0.000596969	0.000502391	0.000535773	0.000595567
K02356	elongation factor P	9.44e-05	9.63e-05	7e-05	4.7e-05	3.66e-05	2.39e-05	0.000245976	0.000149418	0.000176004	0.000235619	0.000278776	0.000282956
K02357	elongation factor Ts	9.02e-05	8.77e-05	8.36e-05	6.26e-05	4.92e-05	3.76e-05	0.000115641	0.000123544	0.000128962	0.000256758	0.000297652	0.000312349
K02358	elongation factor Tu	0.000194128	0.000208262	0.000196977	8.7e-05	7.93e-05	6.43e-05	0.00055984	0.00034354	0.000438071	0.000391133	0.000407077	0.000410326
K02361	isochorismate synthase	7.92e-06	5.28e-06	2.53e-06	6.86e-07	9.28e-07	1.3e-06	0	0	0	0	0	0
K02362	enterobactin synthetase component D	4.66e-07	0	0	0	5.57e-07	0	0	0	0	0	0	0
K02363	2,3-dihydroxybenzoate-AMP ligase	6.37e-06	6.61e-07	1.69e-07	0	2.6e-06	7.46e-07	0	0	0	0	0	0
K02364	enterobactin synthetase component F	9.63e-06	0	8.43e-07	0	1.67e-06	0	0	1.35e-07	0	0	0	0
K02365	separase	3.57e-06	9.91e-06	0	0	0	0	0	0	0	0	0	0
K02370	alpha-1,4-N-acetylglucosaminyltransferase EXTL3	1.4e-06	0	3.37e-07	1.54e-06	0	1.3e-06	0	0	0	0	0	0
K02371	enoyl-[acyl-carrier protein] reductase II [EC:1.3.1.9]	3.21e-05	3.6e-05	4.13e-05	4.29e-06	3.9e-06	4.29e-06	0.000251009	0.00026497	0.00028492	0.000239328	0.00028828	0.000301376
K02372	3-hydroxyacyl-[acyl-carrier-protein] dehydratase [EC:4.2.1.59]	6.85e-05	7.13e-05	6.07e-05	1.49e-05	1.56e-05	1.4e-05	0.000137409	0.000174344	0.000107446	0.000212997	0.000247229	0.000256045
K02374	tyrosine-protein phosphatase non-receptor type 13	2.17e-06	0	3.37e-07	0	3.71e-07	1.12e-06	0	0	0	0	0	0
K02377	GDP-L-fucose synthase	6.06e-05	8.22e-05	6.97e-05	3.95e-06	6.5e-06	4.1e-06	0.000459844	0.000558117	0.000605254	1.8e-05	1.14e-05	7.05e-06
K02379	FdhD protein	4.21e-05	1.93e-05	1.5e-05	3.09e-06	5.94e-06	1.86e-06	3.67e-06	4.06e-06	4.68e-06	1.61e-06	7.92e-07	0
K02380	FdhE protein	6.37e-06	2.15e-06	1.18e-06	5.15e-07	5.57e-07	1.86e-07	0	0	0	0	0	0
K02381	FdrA protein	0	0	5.06e-07	0	0	0	0	0	0	0	0	0
K02385	flagellar protein FlbD	4.35e-06	4.46e-06	6.24e-06	1.37e-06	1.49e-06	1.12e-06	1.76e-05	1.65e-05	1.75e-05	0.000108909	0.000109425	0.000144613
K02386	flagella basal body P-ring formation protein FlgA	3.46e-05	2.63e-05	2.6e-05	3.43e-06	4.64e-06	2.98e-06	0.000104213	9.83e-05	0.000107313	0.000195319	0.00023007	0.000272767
K02387	flagellar basal-body rod protein FlgB	3.21e-05	1.73e-05	1.21e-05	2.23e-06	3.53e-06	2.98e-06	3.2e-05	3.26e-05	3.58e-05	0.00022301	0.000260957	0.000290925
K02388	flagellar basal-body rod protein FlgC	3.54e-05	1.77e-05	1.57e-05	1.72e-06	3.34e-06	2.98e-06	1.62e-05	3.51e-05	3.53e-05	0.000218683	0.000265313	0.000276425
K02389	flagellar basal-body rod modification protein FlgD	3.4e-05	1.67e-05	1.08e-05	2.57e-06	4.64e-06	3.54e-06	2.79e-05	2.48e-05	2.83e-05	0.000218683	0.000256337	0.000276947
K02390	flagellar hook protein FlgE	3.85e-05	2.23e-05	1.33e-05	3.6e-06	6.87e-06	5.4e-06	3.96e-05	4.19e-05	4.14e-05	0.000223999	0.000217134	0.000251473
K02391	flagellar basal-body rod protein FlgF	2.66e-05	6.28e-06	7.76e-06	1.2e-06	1.3e-06	1.86e-06	0	0	0	4.94e-07	0	0
K02392	flagellar basal-body rod protein FlgG	4.75e-05	3.34e-05	2.99e-05	5.83e-06	8.17e-06	8.57e-06	0.000161081	0.000150908	0.000151948	0.000447627	0.000538149	0.000571399
K02393	flagellar L-ring protein precursor FlgH	3.71e-05	2.3e-05	2.43e-05	3.09e-06	4.27e-06	2.05e-06	7.52e-05	7.69e-05	7.74e-05	0.00023871	0.000270328	0.000294713
K02394	flagellar P-ring protein precursor FlgI	4.91e-05	3.1e-05	3.02e-05	2.92e-06	5.94e-06	3.17e-06	0.000139178	0.000138852	0.000148206	0.000212255	0.000241289	0.000254739
K02395	flagellar protein FlgJ	4.88e-05	3.45e-05	3.36e-05	1.1e-05	1.76e-05	6.9e-06	9.92e-05	0.000106882	0.000113727	0.000259849	0.00029092	0.000294713
K02396	flagellar hook-associated protein 1 FlgK	6.43e-05	4.92e-05	4.71e-05	4.12e-06	6.87e-06	4.29e-06	0.000182713	0.000206043	0.000195381	0.000114472	0.000133184	0.000198958
K02397	flagellar hook-associated protein 3 FlgL	4.75e-05	4.54e-05	3.9e-05	3.95e-06	5.57e-06	5.03e-06	0.000149789	0.00016012	0.000164377	0.00023154	0.000245381	0.000247685
K02398	negative regulator of flagellin synthesis FlgM	1.58e-05	1.88e-05	1.32e-05	4.46e-06	2.41e-06	4.47e-06	7.4e-05	7.42e-05	6.74e-05	0.000116821	7.47e-05	9.44e-05
K02399	flagella synthesis protein FlgN	2e-05	5.78e-06	4.22e-06	3.43e-07	2.23e-06	0	0	0	0	0	0	0
K02400	flagellar biosynthesis protein FlhA	5.02e-05	2.79e-05	1.99e-05	5.66e-06	1e-05	1.1e-05	3.63e-05	3.4e-05	3.57e-05	0.000214975	0.000254885	0.000274988
K02401	flagellar biosynthetic protein FlhB	4.01e-05	2.21e-05	1.5e-05	4.63e-06	6.87e-06	4.29e-06	3.24e-05	3.66e-05	3.57e-05	0.000237968	0.00028498	0.000302421
K02402	flagellar transcriptional activator FlhC	3.73e-06	1.32e-06	1.52e-06	5.15e-07	0	3.73e-07	0	0	0	0	0	0
K02403	flagellar transcriptional activator FlhD	7.3e-06	1.65e-06	2.36e-06	6.86e-07	3.71e-07	0	0	0	0	0	0	0
K02404	flagellar biosynthesis protein FlhF	3.32e-05	1.14e-05	1.26e-05	3.43e-06	5.2e-06	5.03e-06	2.94e-05	3.47e-05	3.45e-05	0.000217942	0.000258053	0.000273551
K02405	RNA polymerase sigma factor for flagellar operon FliA	3.32e-05	2.18e-05	1.48e-05	3.95e-06	3.9e-06	2.24e-06	3.66e-05	3.64e-05	3.65e-05	0.000230798	0.000276004	0.000298241
K02406	flagellin	0.000114769	0.00010025	9.68e-05	6.52e-06	8.54e-06	6.52e-06	0.00055603	0.000560285	0.000587614	0.000327222	0.000387013	0.000401312
K02407	flagellar hook-associated protein 2	4.99e-05	4.31e-05	4.59e-05	3.6e-06	3.71e-06	3.35e-06	0.000230874	0.000229478	0.000254183	0.000226224	0.000277192	0.000284001
K02408	flagellar hook-basal body complex protein FliE	3.25e-05	1.75e-05	1.25e-05	3.09e-06	3.9e-06	2.05e-06	3.61e-05	3.79e-05	3.49e-05	0.000227831	0.000280492	0.00030007
K02409	flagellar M-ring protein FliF	3.85e-05	2.23e-05	1.47e-05	6.52e-06	4.83e-06	3.91e-06	3.7e-05	3.68e-05	3.51e-05	0.000231787	0.000272836	0.000294452
K02410	flagellar motor switch protein FliG	4.5e-05	1.93e-05	1.55e-05	4.12e-06	5.94e-06	5.03e-06	3.9e-05	3.94e-05	4.04e-05	0.000239328	0.000282604	0.000302944
K02411	flagellar assembly protein FliH	3.37e-05	1.17e-05	1.25e-05	3.43e-06	4.27e-06	2.98e-06	3.27e-05	3.37e-05	3.58e-05	0.000244396	0.00028498	0.000310912
K02412	flagellum-specific ATP synthase	3.87e-05	1.82e-05	1.42e-05	5.83e-06	7.98e-06	3.91e-06	3.63e-05	3.71e-05	3.84e-05	0.000225483	0.000272044	0.0002776
K02413	flagellar FliJ protein	2.56e-05	6.44e-06	6.75e-06	1.37e-06	1.86e-06	3.73e-07	0	0	0	4.94e-07	0	0
K02414	flagellar hook-length control protein FliK	2.66e-05	5.62e-06	5.9e-06	1.72e-06	2.04e-06	5.59e-07	0	0	0	2.47e-07	0	0
K02415	flagellar FliL protein	3.23e-05	1.27e-05	1.1e-05	3.43e-06	4.46e-06	2.8e-06	3.65e-05	3.12e-05	3.27e-05	0.000242295	0.000283528	0.000265451
K02416	flagellar motor switch protein FliM	4.05e-05	1.92e-05	1.55e-05	4.8e-06	6.13e-06	4.29e-06	3.95e-05	3.28e-05	3.85e-05	0.000305835	0.000367742	0.000381325
K02417	flagellar motor switch protein FliN/FliY	4.01e-05	1.67e-05	1.32e-05	3.26e-06	3.53e-06	5.22e-06	3.56e-05	3.14e-05	3.98e-05	0.00022746	0.000269933	0.000280344
K02418	flagellar protein FliO/FliZ	3.01e-05	1.07e-05	8.6e-06	2.23e-06	3.53e-06	2.98e-06	3.54e-05	3.9e-05	3.68e-05	0.000243407	0.000287752	0.000289357
K02419	flagellar biosynthetic protein FliP	3.73e-05	2.03e-05	1.52e-05	3.6e-06	6.13e-06	3.91e-06	3.43e-05	3.45e-05	3.27e-05	0.000219425	0.000255413	0.000268064
K02420	flagellar biosynthetic protein FliQ	3.29e-05	1.4e-05	8.6e-06	2.4e-06	5.94e-06	1.3e-06	2e-05	2.15e-05	1.83e-05	0.000206445	0.000245381	0.000251734
K02421	flagellar biosynthetic protein FliR	3.35e-05	1.65e-05	1.16e-05	3.09e-06	4.08e-06	2.05e-06	3.18e-05	3.29e-05	3.29e-05	0.000229562	0.000261221	0.000286483
K02422	flagellar protein FliS	4.12e-05	4.95e-05	5.08e-05	4.12e-06	4.64e-06	4.66e-06	0.000269104	0.000172041	0.000212086	0.000235125	0.000269141	0.000298241
K02423	flagellar protein FliT	3.57e-06	1.16e-06	3.37e-07	0	0	0	0	0	0	0	0	0
K02424	cystine transport system substrate-binding protein	1.02e-05	3.63e-06	3.54e-06	2.06e-06	2.97e-06	1.86e-07	0	0	0	0	0	0
K02425	regulator of sigma S factor FliZ	4.66e-07	0	0	0	0	0	0	0	0	0	0	0
K02426	cysteine desulfuration protein SufE	2.73e-05	2.56e-05	1.01e-05	2.74e-06	3.34e-06	1.86e-06	0	0	0	1.1e-05	6.07e-06	2.61e-07
K02427	23S rRNA (uridine2552-2'-O)-methyltransferase	4.22e-05	3.14e-05	3.17e-05	1.99e-05	2.34e-05	1.68e-05	0	0	0	1.73e-06	0	3.92e-07
K02428	XTP/dITP diphosphohydrolase	7.61e-05	0.000103883	7.15e-05	2.45e-05	3.14e-05	1.73e-05	0.000143123	0.000237606	0.000185759	0.000255399	0.000271912	0.000186417
K02429	MFS transporter, FHS family, L-fucose permease	2.5e-05	1.04e-05	9.11e-06	0	0	0	4.08e-07	0	0	3.71e-07	0	0
K02430	DeoR family transcriptional regulator, L-fucose operon activator	7.77e-07	0	0	0	0	0	0	0	0	0	0	0
K02431	L-fucose mutarotase	4.66e-06	8.92e-06	5.73e-06	1.72e-07	0	3.73e-07	7.75e-06	9.08e-06	8.82e-06	4.94e-07	0	0
K02433	aspartyl-tRNA(Asn)/glutamyl-tRNA(Gln) amidotransferase subunit A	0.000126416	0.000122381	0.000106752	5.8e-05	5.4e-05	4.03e-05	0.000259717	0.000274859	0.000290266	0.000248599	0.000274948	0.000285569
K02434	aspartyl-tRNA(Asn)/glutamyl-tRNA(Gln) amidotransferase subunit B	7.98e-05	0.0001057	8.97e-05	5.97e-05	5.18e-05	3.95e-05	0.000267607	0.000287051	0.000300422	0.000269862	0.000307155	0.000326327
K02435	aspartyl-tRNA(Asn)/glutamyl-tRNA(Gln) amidotransferase subunit C	5.67e-05	7.98e-05	7.71e-05	2.2e-05	2.43e-05	2.09e-05	0.00027958	0.000302088	0.000305901	0.000247363	0.000299896	0.000315223
K02437	glycine cleavage system H protein	6.06e-05	7.17e-05	5.41e-05	2.37e-05	2.43e-05	1.92e-05	0.000147477	7.55e-05	0.000161704	0.000249465	0.000285508	0.000301245
K02438	glycogen debranching enzyme	4.35e-06	6.61e-06	1.35e-06	0	1.3e-06	1.86e-07	2.72e-07	0	0	0	1.32e-07	0
K02439	thiosulfate sulfurtransferase	1.4e-06	0	0	0	9.28e-07	3.73e-07	0	0	0	0	0	0
K02440	glycerol uptake facilitator protein	4.43e-05	4.56e-05	3.44e-05	7.72e-06	7.98e-06	6.9e-06	0.000238493	0.000215661	0.000256588	0.000224741	0.00027508	0.000288704
K02441	GlpG protein	6.21e-07	0	1.69e-07	5.15e-07	1.11e-06	3.73e-07	0	0	0	4.94e-07	0	0
K02442	membrane protein GlpM	1.24e-06	0	0	0	0	0	0	0	0	0	0	0
K02443	glycerol uptake operon antiterminator	2.5e-05	3.48e-05	3.51e-05	4.12e-06	4.83e-06	3.17e-06	0.000229106	0.000169196	0.000267547	0.00024588	0.000285508	0.000198043
K02444	DeoR family transcriptional regulator, glycerol-3-phosphate regulon repressor	2.83e-05	7.6e-06	7.59e-06	3.6e-06	5.38e-06	3.54e-06	0	0	0	1.11e-06	0	0
K02445	MFS transporter, OPA family, glycerol-3-phosphate transporter	2.8e-06	4.95e-07	3.37e-07	0	3.71e-07	0	0	0	0	0	0	0
K02446	fructose-1,6-bisphosphatase II	7.61e-06	7.76e-06	2.19e-06	8.58e-07	2.04e-06	5.59e-07	0	0	0	6.18e-07	1.32e-07	0
K02448	nitric oxide reductase NorD protein	4.97e-06	3.14e-06	3.37e-07	1.03e-06	2.6e-06	1.68e-06	0	0	0	0	0	0
K02449	cyclin-dependent kinase 10	0	0	5.06e-07	0	5.57e-07	0	0	0	0	0	0	0
K02450	general secretion pathway protein A	1.83e-05	4.95e-06	5.23e-06	0	0	0	0	0	0	0	0	0
K02451	general secretion pathway protein B	1.55e-07	0	0	0	0	0	0	0	0	0	0	0
K02452	general secretion pathway protein C	1.04e-05	8.26e-07	3.04e-06	1.37e-06	3.71e-06	1.68e-06	0	0	0	3.71e-07	0	0
K02453	general secretion pathway protein D	0.000109333	6.56e-05	7.54e-05	1.53e-05	2.32e-05	1.55e-05	0.000201488	0.000213087	0.00022986	0.000198163	0.000225978	0.000311174
K02454	general secretion pathway protein E	8.32e-05	4.1e-05	4.42e-05	1.85e-05	2.17e-05	1.42e-05	0	1.35e-07	4.01e-07	1.48e-06	0	3.92e-07
K02455	general secretion pathway protein F	4.63e-05	3.01e-05	3.31e-05	1.54e-05	1.45e-05	7.46e-06	0	0	0	1.61e-06	3.96e-07	0
K02456	general secretion pathway protein G	6.68e-05	5.83e-05	8.7e-05	1.68e-05	1.3e-05	1.19e-05	0.000248561	0.000306423	0.000308173	0.00046036	0.000548841	0.000580283
K02457	general secretion pathway protein H	2.73e-05	3.8e-06	4.89e-06	0	9.28e-07	7.46e-07	0	0	0	1.24e-07	0	0
K02458	general secretion pathway protein I	4.21e-05	2.64e-05	2.88e-05	1.17e-05	8.91e-06	8.57e-06	0	0	0	4.94e-07	3.96e-07	5.23e-07
K02459	general secretion pathway protein J	3e-05	7.43e-06	9.44e-06	1.2e-06	2.23e-06	9.32e-07	0	0	0	3.71e-07	0	0
K02460	general secretion pathway protein K	3.87e-05	2.51e-05	2.8e-05	1.05e-05	1e-05	8.39e-06	0	0	0	0	2.64e-07	3.92e-07
K02461	general secretion pathway protein L	2.89e-05	5.95e-06	7.59e-06	2.57e-06	3.71e-06	2.24e-06	2.72e-07	0	0	0	0	0
K02462	general secretion pathway protein M	2.81e-05	7.6e-06	6.24e-06	8.58e-07	9.28e-07	7.46e-07	0	0	0	0	0	0
K02463	general secretion pathway protein N	4.4e-05	1.21e-05	1.08e-05	1.54e-06	4.27e-06	1.49e-06	0	0	0	0	0	0
K02466	glucitol operon activator protein	9.32e-07	4.95e-07	5.06e-07	0	0	0	0	0	0	0	0	0
K02467	arabinose 5-phosphate isomerase	3.11e-07	0	0	5.15e-07	3.71e-07	0	0	0	0	0	0	0
K02468	DeoR family transcriptional regulator, glucitol operon repressor	3.11e-07	4.95e-07	0	0	1.86e-07	0	0	0	0	0	0	0
K02469	DNA gyrase subunit A	0.000168969	0.000207271	0.000187702	0.000104303	7.13e-05	5.68e-05	0.000441477	0.000491198	0.000436067	0.000570753	0.000554913	0.000567219
K02470	DNA gyrase subunit B	0.000177977	0.000201986	0.000186858	0.000104303	9.71e-05	7.44e-05	0.000456851	0.000557034	0.000562623	0.000492872	0.000552801	0.000572052
K02471	putative ATP-binding cassette transporter	2.56e-05	3.53e-05	1.25e-05	4.46e-06	5.2e-06	4.1e-06	8.16e-07	0	0	2.58e-05	1.57e-05	1.44e-06
K02472	UDP-N-acetyl-D-mannosaminuronic acid dehydrogenase	1.55e-05	2.71e-05	2.56e-05	2.23e-06	2.78e-06	2.24e-06	0.000139722	0.000149012	0.000126022	0.000140927	0.000174103	0.000182106
K02473	UDP-N-acetylglucosamine 4-epimerase	2.48e-05	2.51e-05	3.83e-05	1.72e-06	2.23e-06	2.05e-06	0.000230874	0.000257791	0.000260998	0.000116326	0.00013094	0.000133901
K02474	UDP-N-acetyl-D-galactosamine dehydrogenase	0.000126416	0.000106856	0.000130531	5.66e-06	7.98e-06	6.71e-06	0.000858738	0.00097508	0.000976105	0.000209412	0.000249341	0.00025487
K02476	two-component system, CitB family, sensor kinase	4.97e-06	8.26e-06	1.69e-06	6.86e-07	9.28e-07	1.49e-06	0	0	0	0	0	0
K02477	two-component system, LytT family, response regulator	7.77e-06	1.65e-06	2.36e-06	1.72e-07	3.16e-06	7.46e-07	0	0	0	0	0	0
K02478	two-component system, LytT family, sensor kinase	2.33e-06	2.81e-06	5.06e-07	0	1.11e-06	0	2.72e-07	0	0	0	0	0
K02479	two-component system, NarL family, response regulator	4.35e-06	4.62e-06	1.35e-06	0	0	0	0	0	0	0	0	0
K02480	two-component system, NarL family, sensor kinase	1.91e-05	1.75e-05	5.9e-06	0	5.57e-07	1.86e-06	0	0	0	0	0	0
K02481	two-component system, NtrC family, response regulator	1.86e-05	6.28e-06	5.06e-06	0	0	0	0	0	0	8.65e-07	0	0
K02482	two-component system, NtrC family, sensor kinase	0	0	3.37e-07	0	0	0	0	0	0	0	0	0
K02483	two-component system, OmpR family, response regulator	3.59e-05	2.61e-05	7.93e-06	8.58e-07	2.04e-06	1.49e-06	0	0	0	0	0	0
K02484	two-component system, OmpR family, sensor kinase	4.24e-05	2.43e-05	1.33e-05	8.58e-07	2.78e-06	2.8e-06	0	0	0	0	0	0
K02485	two-component system, response regulator	1.4e-06	1.65e-07	0	5.15e-07	3.71e-07	1.86e-07	0	0	0	0	0	0
K02487	type IV pili sensor histidine kinase and response regulator	3.04e-05	7.43e-06	8.43e-06	2.92e-06	1.19e-05	3.35e-06	0	0	0	0	0	0
K02488	two-component system, cell cycle response regulator	8.39e-06	6.11e-06	3.54e-06	6.86e-07	1.3e-06	9.32e-07	2.1e-05	2.33e-05	2.49e-05	2.47e-06	2.64e-07	6.53e-07
K02490	two-component system, response regulator, stage 0 sporulation protein F	0	0	0	5.15e-07	5.57e-07	7.46e-07	0	0	0	0	0	0
K02491	two-component system, sporulation sensor kinase A	4.66e-07	0	0	3.43e-07	1.3e-06	2.24e-06	0	0	0	0	0	0
K02492	glutamyl-tRNA reductase	0.000102966	0.000116765	0.000116534	2.9e-05	3.21e-05	2.48e-05	0.00047617	0.000533598	0.000486716	0.000480387	0.0005627	0.000591517
K02493	release factor glutamine methyltransferase	7.45e-05	7.1e-05	6.73e-05	3.47e-05	3.34e-05	2.76e-05	0.000142307	0.000197238	0.000195248	0.000223257	0.000246569	0.000253041
K02494	outer membrane lipoprotein LolB	2.81e-05	7.6e-06	7.76e-06	1.72e-06	5.2e-06	1.3e-06	0	0	0	2.47e-07	0	0
K02495	oxygen-independent coproporphyrinogen III oxidase	2.64e-06	4.95e-07	1.01e-06	6.86e-07	0	7.46e-07	0	0	0	0	0	0
K02496	uroporphyrin-III C-methyltransferase	2.61e-05	8.42e-06	8.09e-06	2.57e-06	1.49e-06	1.49e-06	0	0	0	0	0	0
K02497	HemX protein	1.55e-07	0	0	5.15e-07	3.71e-07	1.12e-06	0	0	0	0	0	0
K02498	HemY protein	4.18e-05	2.56e-05	2.7e-05	1.51e-05	1.1e-05	8.39e-06	0	0	0	1.24e-06	0	5.23e-07
K02499	tetrapyrrole methylase family protein / MazG family protein	1.26e-05	2.08e-05	1.45e-05	2.23e-06	4.08e-06	4.66e-06	8.22e-05	0.000144948	0.000119073	0.000147726	0.000145328	0.000130505
K02500	cyclase	7.07e-05	6.52e-05	5.35e-05	1.42e-05	1.82e-05	1.47e-05	0.000221487	0.000216203	0.000237745	0.00025441	0.000283132	0.000290272
K02501	glutamine amidotransferase	6.72e-05	5.88e-05	4.79e-05	1.53e-05	1.86e-05	1.64e-05	0.000241758	0.000222299	0.000212086	0.000158604	0.000259769	0.000273289
K02502	ATP phosphoribosyltransferase regulatory subunit	2.59e-05	0.000115114	3.59e-05	6.52e-06	9.1e-06	9.88e-06	0.000117546	0.000124222	0.000131769	0.000231911	0.000265973	0.000272505
K02503	histidine triad (HIT) family protein	8.2e-05	8.9e-05	8.75e-05	4.37e-05	4.29e-05	3.11e-05	0.000246112	0.00027364	0.000276768	0.000249465	0.000281812	0.000306209
K02504	protein transport protein HofB	1.55e-06	0	3.37e-07	0	3.71e-07	5.59e-07	0	0	0	0	0	0
K02505	protein transport protein HofC	3.11e-07	0	3.37e-07	0	7.43e-07	0	0	0	0	0	0	0
K02506	leader peptidase HopD	0	0	3.37e-07	0	0	0	0	0	0	0	0	0
K02507	protein transport protein HofQ	4.66e-07	0	0	0	7.43e-07	0	0	0	0	0	0	0
K02508	AraC family transcriptional regulator, 4-hydroxyphenylacetate 3-monooxygenase operon regulatory protein	1.86e-06	0	0	0	5.57e-07	0	0	0	0	0	0	0
K02509	2-oxo-hept-3-ene-1,7-dioate hydratase	1.58e-05	8.75e-06	4.55e-06	6.86e-07	2.78e-06	3.73e-07	0	0	4.01e-07	0	0	0
K02510	4-hydroxy-2-oxoheptanedioate aldolase	2.22e-05	1.49e-05	2.19e-06	1.72e-06	2.78e-06	0	0	0	0	3.21e-06	0	0
K02511	MFS transporter, ACS family, 4-hydroxyphenylacetate permease	1.71e-06	0	5.06e-07	0	0	3.73e-07	0	0	0	0	0	0
K02515	serine/threonine-protein kinase HSL1, negative regulator of Swe1 kinase	0	0	0	1.89e-06	0	7.46e-07	0	0	0	0	0	0
K02516	type II protein arginine methyltransferase	2.33e-06	9.41e-06	1.52e-06	1.72e-06	1.67e-06	2.42e-06	0	0	0	0	0	0
K02517	Kdo2-lipid IVA lauroyltransferase	7.83e-05	5.02e-05	5.36e-05	1.05e-05	1.89e-05	1.06e-05	0.000175367	0.000153482	0.000186027	0.000224741	0.000264653	0.000275771
K02518	translation initiation factor IF-1	0.000124397	0.000129647	0.000116534	5.47e-05	4.97e-05	4.06e-05	0.000275634	0.000301952	0.00030804	0.000341932	0.000342003	0.000328809
K02519	translation initiation factor IF-2	0.00014117	0.000168789	0.000150094	9.62e-05	8.45e-05	5.93e-05	0.000274002	0.000289083	0.000300823	0.000273941	0.000310983	0.00031457
K02520	translation initiation factor IF-3	8.54e-05	0.00010636	0.000100512	3.77e-05	3.42e-05	3.08e-05	0.000190332	0.000272285	0.000189635	0.000247858	0.000282076	0.000298502
K02521	LysR family transcriptional regulator, positive regulator for ilvC	0	6.61e-07	0	0	1.86e-06	1.68e-06	2.72e-07	0	0	0	0	0
K02523	octaprenyl-diphosphate synthase	4.3e-05	3.19e-05	3.41e-05	1.49e-05	1.76e-05	1.04e-05	0	0	2.67e-07	1.98e-06	1.32e-07	3.92e-07
K02525	LacI family transcriptional regulator, kdg operon repressor	1.09e-06	6.61e-07	8.43e-07	5.15e-07	1.86e-06	0	0	0	2.94e-06	0	0	0
K02526	2-keto-3-deoxygluconate permease	5.44e-06	4.79e-06	6.75e-06	5.15e-07	1.11e-06	7.46e-07	3.56e-05	3.7e-05	4.01e-05	0	0	3.92e-07
K02527	3-deoxy-D-manno-octulosonic-acid transferase	4.67e-05	3.15e-05	3.2e-05	8.06e-06	1.1e-05	6.71e-06	0.000204481	0.000111353	0.000128027	0.000161077	0.000188491	0.000208363
K02528	16S rRNA (adenine1518-N6/adenine1519-N6)-dimethyltransferase	8.59e-05	0.000109168	9.73e-05	4.58e-05	4.51e-05	3.02e-05	0.000222303	0.00024736	0.000271155	0.000239946	0.000278908	0.000292885
K02529	LacI family transcriptional regulator	0.00031278	0.000280435	0.000315872	2.69e-05	3.17e-05	6.54e-05	0.00158347	0.00166392	0.00173598	0.00169495	0.00180597	0.00190937
K02530	DeoR family transcriptional regulator, lactose phosphotransferase system repressor	0	9.91e-07	0	0	0	0	0	0	4.01e-07	0	0	0
K02532	MFS transporter, OHS family, lactose permease	2.17e-06	8.26e-07	0	0	0	0	0	0	0	0	1.32e-07	0
K02533	tRNA/rRNA methyltransferase	2.02e-05	2.66e-05	2.58e-05	8.92e-06	7.43e-06	8.2e-06	4.08e-07	0	2.67e-07	1.17e-05	5.41e-06	7.84e-07
K02535	UDP-3-O-[3-hydroxymyristoyl] N-acetylglucosamine deacetylase [EC:3.5.1.108]	5.89e-05	5.04e-05	4.79e-05	8.58e-06	1.26e-05	8.39e-06	0.000244615	0.000347062	0.000259261	0.00022437	0.000255413	0.000225346
K02536	UDP-3-O-[3-hydroxymyristoyl] glucosamine N-acyltransferase [EC:2.3.1.191]	5.82e-05	5.78e-05	5.24e-05	7.03e-06	1.61e-05	9.32e-06	0.000247336	0.000267138	0.00028051	0.00024007	0.000274288	0.000288966
K02537	mitotic spindle assembly checkpoint protein MAD2	7.77e-07	3.8e-06	0	0	9.28e-07	9.32e-07	0	0	0	0	0	0
K02538	activator of the mannose operon, transcriptional antiterminator	1.4e-05	2.73e-05	3.25e-05	2.23e-06	3.34e-06	2.8e-06	0.000204073	0.000218235	0.000239616	0.000230056	0.000268745	0.000298241
K02540	DNA replication licensing factor MCM2	2.48e-06	5.95e-06	1.52e-06	3.6e-06	5.57e-07	3.17e-06	0	0	0	0	0	0
K02541	DNA replication licensing factor MCM3	4.35e-06	6.11e-06	0	3.95e-06	9.1e-06	4.1e-06	0	0	0	1.73e-06	0	0
K02542	DNA replication licensing factor MCM6	3.88e-06	1.11e-05	2.02e-06	3.43e-06	5.01e-06	6.9e-06	0	0	0	0	0	0
K02548	1,4-dihydroxy-2-naphthoate octaprenyltransferase	5.14e-05	7.35e-05	7.27e-05	1.37e-05	1.45e-05	9.51e-06	0.000417805	0.000467762	0.000488721	0.000460237	0.000523233	0.000551935
K02549	O-succinylbenzoate synthase	1.3e-05	2.39e-05	4.89e-06	1.37e-06	2.6e-06	9.32e-07	1.36e-07	0	0	1.45e-05	6.73e-06	6.53e-07
K02551	2-succinyl-5-enolpyruvyl-6-hydroxy-3-cyclohexene-1-carboxylate synthase	1.12e-05	1.88e-05	4.05e-06	7.21e-06	1.06e-05	5.78e-06	5.44e-07	0	0	1.92e-05	1e-05	1.57e-06
K02552	menaquinone-specific isochorismate synthase	6.21e-06	1.72e-05	3.04e-06	6.18e-06	7.98e-06	5.03e-06	0	0	0	1.76e-05	9.24e-06	1.05e-06
K02553	regulator of ribonuclease activity A	8.23e-06	5.78e-06	2.02e-06	2.23e-06	2.97e-06	5.59e-07	0	0	0	1.24e-07	0	0
K02554	2-keto-4-pentenoate hydratase	8.54e-06	7.1e-06	3.04e-06	0	0	5.59e-07	0	0	0	8.65e-07	9.24e-07	0
K02555	M-phase inducer tyrosine phosphatase	1.55e-06	2.64e-06	0	0	7.43e-07	0	0	0	0	0	0	0
K02556	chemotaxis protein MotA	6.45e-05	2.43e-05	2.48e-05	6.86e-06	6.87e-06	5.22e-06	1.97e-05	3.68e-05	3.55e-05	0.000196803	0.000273892	0.000302421
K02557	chemotaxis protein MotB	6.12e-05	2.66e-05	2.07e-05	6.35e-06	9.84e-06	8.2e-06	3.2e-05	3.21e-05	3.22e-05	0.000223999	0.000251717	0.000265712
K02558	UDP-N-acetylmuramate: L-alanyl-gamma-D-glutamyl-meso-diaminopimelate ligase	4.74e-05	2.66e-05	3.42e-05	1.63e-05	1.97e-05	1.25e-05	0	0	0	4.94e-07	3.96e-07	3.92e-07
K02560	lauroyl-Kdo2-lipid IVA myristoyltransferase	6.21e-07	0	0	0	0	0	0	0	0	0	0	0
K02562	mannitol operon repressor	1.09e-06	4.95e-07	0	0	5.57e-07	0	0	0	0	0	0	0
K02563	UDP-N-acetylglucosamine--N-acetylmuramyl-(pentapeptide) pyrophosphoryl-undecaprenol N-acetylglucosamine transferase	7.58e-05	7.48e-05	6.27e-05	2.13e-05	2.21e-05	1.86e-05	0.000192509	0.000177866	0.000268482	0.000249836	0.000279832	0.000302813
K02564	glucosamine-6-phosphate deaminase	3.63e-05	5.5e-05	4.76e-05	2.2e-05	1.63e-05	1.34e-05	0.000232779	0.000241264	0.000159299	0.000235001	0.000278908	0.000282303
K02565	N-acetylglucosamine repressor	9.32e-07	0	5.06e-07	0	0	0	0	0	0	0	0	0
K02566	NagD protein	2.21e-05	9.74e-06	4.72e-06	3.43e-07	5.57e-07	0	8.98e-06	4.74e-06	6.01e-06	0	0	0
K02567	periplasmic nitrate reductase NapA	1.02e-05	1.49e-06	1.69e-06	1.03e-06	1.86e-06	9.32e-07	0	0	0	0	0	0
K02568	cytochrome c-type protein NapB	6.21e-06	1.49e-06	1.86e-06	8.58e-07	9.28e-07	1.49e-06	0	0	0	0	0	0
K02569	cytochrome c-type protein NapC	6.68e-06	1.49e-06	1.86e-06	5.15e-07	1.3e-06	7.46e-07	0	0	0	0	0	0
K02570	periplasmic nitrate reductase NapD	3.11e-06	9.91e-07	5.06e-07	5.15e-07	1.86e-07	0	0	0	0	0	0	0
K02571	periplasmic nitrate reductase NapE	3.26e-06	1.16e-06	8.43e-07	0	0	0	0	0	0	0	0	0
K02572	ferredoxin-type protein NapF	1.55e-07	0	0	0	1.86e-07	9.32e-07	0	0	0	0	0	0
K02573	ferredoxin-type protein NapG	0	3.3e-07	0	0	0	0	0	0	0	0	0	0
K02574	ferredoxin-type protein NapH	0	3.3e-07	0	0	5.57e-07	0	0	0	0	0	0	0
K02575	MFS transporter, NNP family, nitrate/nitrite transporter	4.02e-05	3.8e-05	1.7e-05	7.21e-06	8.54e-06	7.46e-06	4.08e-07	0	0	1.84e-05	7.52e-06	3e-06
K02584	Nif-specific regulatory protein	1.55e-06	0	0	0	0	0	0	0	0	0	0	0
K02585	nitrogen fixation protein NifB	1.86e-06	0	3.37e-07	0	0	0	0	0	0	0	0	0
K02586	nitrogenase molybdenum-iron protein alpha chain	1.24e-06	0	0	0	0	0	0	0	0	0	0	0
K02587	nitrogenase molybdenum-cofactor synthesis protein NifE	0	0	6.75e-07	0	0	0	0	0	0	0	0	0
K02588	nitrogenase iron protein NifH	7.77e-07	0	5.06e-07	0	0	0	0	0	0	0	0	0
K02591	nitrogenase molybdenum-iron protein beta chain	7.77e-07	0	6.75e-07	0	0	0	0	0	0	0	0	0
K02592	nitrogenase molybdenum-iron protein NifN	6.21e-07	0	0	0	0	0	0	0	0	0	0	0
K02594	homocitrate synthase NifV	1.09e-06	3.3e-07	3.37e-07	0	9.28e-07	3.73e-07	9.52e-07	1.49e-06	1.47e-06	0	0	0
K02596	nitrogen fixation protein NifX	4.66e-07	0	0	0	0	0	0	0	0	0	0	0
K02598	nitrite transporter NirC	1.52e-05	1.09e-05	1.86e-05	3.43e-06	2.23e-06	2.24e-06	8.73e-05	7.37e-05	8.31e-05	0.000194825	0.000265049	0.000280213
K02599	Notch 1	2.8e-06	4.62e-06	3.54e-06	3.95e-06	4.83e-06	3.17e-06	0	0	2.67e-07	1.14e-05	5.81e-06	7.84e-07
K02600	N utilization substance protein A	0.000111973	0.000129978	0.000114341	5.9e-05	5.98e-05	5.01e-05	0.000276042	0.000295856	0.000297215	0.000277526	0.000313623	0.000323976
K02601	transcriptional antiterminator NusG	0.000109022	0.000133446	0.000123111	4.72e-05	5.66e-05	4.51e-05	0.000272913	0.000301411	0.000239482	0.000308308	0.000331839	0.00032685
K02603	origin recognition complex subunit 1	2.8e-06	5.12e-06	5.06e-07	1.54e-06	5.57e-07	0	0	0	0	0	0	0
K02604	origin recognition complex subunit 2	2.48e-06	3.63e-06	0	0	3.71e-07	1.12e-06	0	0	0	0	0	0
K02605	origin recognition complex subunit 3	7.77e-07	1.98e-06	5.06e-07	0	0	0	0	0	0	0	0	0
K02606	origin recognition complex subunit 4	1.71e-06	4.95e-06	0	0	0	0	0	0	0	0	0	0
K02607	origin recognition complex subunit 5	1.4e-06	5.28e-06	0	0	0	0	0	0	0	0	0	0
K02608	origin recognition complex subunit 6	1.86e-06	3.47e-06	0	0	0	0	0	0	0	0	0	0
K02609	ring-1,2-phenylacetyl-CoA epoxidase subunit PaaA	1.27e-05	8.42e-06	3.2e-06	4.63e-06	2.6e-06	3.73e-06	0	0	0	1.24e-06	0	0
K02610	ring-1,2-phenylacetyl-CoA epoxidase subunit PaaB	7.92e-06	3.63e-06	2.7e-06	1.54e-06	1.67e-06	2.61e-06	0	0	0	1.36e-06	0	0
K02611	ring-1,2-phenylacetyl-CoA epoxidase subunit PaaC	1.04e-05	4.79e-06	2.19e-06	1.2e-06	2.23e-06	2.98e-06	0	0	0	1.11e-06	0	0
K02612	ring-1,2-phenylacetyl-CoA epoxidase subunit PaaD	1.1e-05	4.79e-06	1.01e-06	1.72e-06	2.41e-06	3.91e-06	0	0	0	7.42e-07	0	0
K02613	ring-1,2-phenylacetyl-CoA epoxidase subunit PaaE	1.88e-05	1.07e-05	7.76e-06	2.57e-06	7.43e-06	7.27e-06	0	0	0	8.65e-07	0	5.23e-07
K02614	acyl-CoA thioesterase	8.54e-06	3.3e-06	3.2e-06	2.06e-06	2.6e-06	1.86e-06	0	4.06e-07	0	8.65e-07	0	0
K02615	3-oxo-5,6-didehydrosuberyl-CoA/3-oxoadipyl-CoA thiolase	1.4e-06	0	0	0	7.43e-07	9.32e-07	0	0	0	0	0	0
K02616	phenylacetic acid degradation operon negative regulatory protein	1.65e-05	1.4e-05	3.71e-06	1.89e-06	1.11e-06	9.32e-07	0	0	0	5.19e-06	1.06e-06	0
K02617	phenylacetic acid degradation protein	3.42e-06	1.16e-06	8.43e-07	0	1.11e-06	5.59e-07	0	0	0	0	0	0
K02618	oxepin-CoA hydrolase / 3-oxo-5,6-dehydrosuberyl-CoA semialdehyde dehydrogenase	9.47e-06	9.08e-06	3.54e-06	2.4e-06	4.46e-06	3.91e-06	0	0	0	8.65e-07	0	0
K02619	4-amino-4-deoxychorismate lyase	3.56e-05	1.59e-05	1.1e-05	3.6e-06	4.64e-06	2.42e-06	0	0	0	1.61e-06	0	0
K02621	topoisomerase IV subunit A	5.98e-05	3.8e-05	3.47e-05	5.71e-05	4.29e-05	3.49e-05	1.36e-06	2.17e-06	5.35e-07	3.83e-06	7.92e-07	1.83e-06
K02622	topoisomerase IV subunit B	6.55e-05	3.83e-05	3.83e-05	6.86e-05	5.94e-05	6.77e-05	2.04e-06	1.49e-06	1.34e-07	3.96e-06	2.64e-07	7.84e-07
K02623	LysR family transcriptional regulator, pca operon transcriptional activator	3.42e-06	4.95e-07	6.75e-07	0	0	0	0	0	0	0	0	0
K02624	IclR family transcriptional regulator, pca regulon regulatory protein	1.4e-05	4.95e-06	3.88e-06	5.15e-07	2.78e-06	0	0	0	0	0	0	0
K02625	MFS transporter, MHS family, dicarboxylic acid transporter PcaT	2.48e-06	4.95e-07	1.01e-06	0	0	0	0	0	0	0	0	0
K02626	arginine decarboxylase	7.77e-07	0	6.75e-07	5.66e-06	7.24e-06	6.52e-06	0	0	0	0	0	0
K02634	apocytochrome f	2.8e-06	2.51e-05	1.15e-05	1.89e-06	2.97e-06	1.68e-06	1.9e-06	5.42e-07	1.07e-06	1.1e-05	7.26e-06	1.96e-06
K02635	cytochrome b6	6.52e-06	2.66e-05	1.16e-05	2.06e-06	3.34e-06	2.05e-06	1.09e-06	1.08e-06	1.34e-06	1.2e-05	8.32e-06	2.22e-06
K02636	cytochrome b6-f complex iron-sulfur subunit	2.8e-06	1.16e-05	5.4e-06	1.37e-06	3.71e-06	2.61e-06	2.72e-07	0	0	1.03e-05	6.73e-06	1.18e-06
K02637	cytochrome b6-f complex subunit 4	1.55e-06	1.88e-05	1.15e-05	1.37e-06	2.78e-06	1.68e-06	1.63e-06	2.17e-06	5.35e-07	1.04e-05	6.6e-06	2.61e-07
K02638	plastocyanin	0	7.76e-06	2.36e-06	8.58e-07	2.41e-06	1.12e-06	0	0	0	1.77e-05	5.41e-06	9.14e-07
K02639	ferredoxin	3.73e-06	2.66e-05	8.43e-06	1.13e-05	1e-05	8.76e-06	6.8e-07	2.71e-07	0	3.71e-05	2.35e-05	2.74e-06
K02640	cytochrome b6-f complex subunit 5	7.77e-07	3.47e-06	1.86e-06	0	1.11e-06	0	0	6.77e-07	0	1.85e-06	5.28e-07	0
K02641	ferredoxin--NADP+ reductase	1.55e-06	1.01e-05	2.87e-06	1.89e-06	2.23e-06	2.61e-06	2.72e-07	0	0	1.34e-05	7.13e-06	5.23e-07
K02643	cytochrome b6-f complex subunit 7	4.66e-07	4.29e-06	0	0	0	0	0	0	0	5.32e-06	1.58e-06	0
K02646	regulatory protein PHO2	6.21e-07	0	0	0	0	0	0	0	0	0	0	0
K02647	carbohydrate diacid regulator	1.72e-05	1.87e-05	2.16e-05	6.86e-07	1.86e-06	3.73e-07	9.69e-05	0.000109862	0.000131101	2.47e-07	3.96e-07	5.23e-07
K02650	type IV pilus assembly protein PilA	9.01e-05	7.13e-05	8.6e-05	3.79e-05	4.49e-05	2.78e-05	1.5e-06	6.77e-07	0	8.76e-05	5.52e-05	2.65e-05
K02651	pilus assembly protein Flp/PilA	8.39e-06	1.82e-06	5.06e-07	0	0	0	0	0	0	4.94e-07	0	0
K02652	type IV pilus assembly protein PilB	8.71e-05	0.000115774	0.000100512	2.3e-05	2.34e-05	1.77e-05	0.000302436	0.000338393	0.000436334	0.000516731	0.000474263	0.00051601
K02653	type IV pilus assembly protein PilC	6.77e-05	8.11e-05	6.83e-05	2.09e-05	2.26e-05	1.62e-05	0.000177815	0.000191413	0.000227455	0.000409305	0.000535641	0.000430182
K02654	leader peptidase (prepilin peptidase) / N-methyltransferase	5.28e-05	6.38e-05	5.31e-05	1.48e-05	1.73e-05	1.03e-05	0.000109655	0.000144813	0.000220238	0.000136229	0.000136088	0.00015206
K02655	type IV pilus assembly protein PilE	5e-05	2.91e-05	3.1e-05	1.06e-05	9.84e-06	5.59e-06	0	0	0	3.71e-07	0	2.61e-07
K02656	type IV pilus assembly protein PilF	3e-05	2.25e-05	2.83e-05	1.24e-05	1.21e-05	6.15e-06	0	0	0	0	7.92e-07	2.61e-07
K02657	twitching motility two-component system response regulator PilG	2.3e-05	7.6e-06	6.75e-06	2.57e-06	4.83e-06	1.68e-06	0	0	0	0	0	0
K02658	twitching motility two-component system response regulator PilH	4.47e-05	1.35e-05	1.35e-05	8.58e-07	2.78e-06	0	0	0	0	0	0	0
K02659	twitching motility protein PilI	2.14e-05	5.28e-06	6.91e-06	8.58e-07	2.04e-06	1.12e-06	0	0	0	0	0	0
K02660	twitching motility protein PilJ	2.87e-05	1.09e-05	8.43e-06	3.77e-06	7.05e-06	4.29e-06	4.08e-07	0	0	0	0	0
K02662	type IV pilus assembly protein PilM	5.54e-05	5.22e-05	6.95e-05	1.12e-05	1.56e-05	1.27e-05	0.000185434	0.000195477	0.000211284	0.000257624	0.000300688	0.000272114
K02663	type IV pilus assembly protein PilN	1.97e-05	1.35e-05	7.93e-06	2.06e-06	4.08e-06	4.47e-06	0	0	0	1.26e-05	5.81e-06	0
K02664	type IV pilus assembly protein PilO	5.02e-05	5.91e-05	6.39e-05	1.42e-05	1.34e-05	1.19e-05	0.000207202	0.000255759	0.00025151	0.000252308	0.00030214	0.000313002
K02665	type IV pilus assembly protein PilP	1.97e-05	6.44e-06	6.07e-06	1.37e-06	3.9e-06	1.3e-06	0	0	0	0	0	0
K02666	type IV pilus assembly protein PilQ	6.43e-05	7.86e-05	6.51e-05	1.96e-05	2.36e-05	1.68e-05	0.000221351	0.000247766	0.000263939	0.000262568	0.000293428	0.000312741
K02667	two-component system, NtrC family, response regulator PilR	2.27e-05	8.09e-06	7.25e-06	3.09e-06	6.87e-06	3.91e-06	0	0	0	0	0	0
K02668	two-component system, NtrC family, sensor histidine kinase PilS	2.66e-05	7.76e-06	7.76e-06	2.06e-06	6.31e-06	4.1e-06	0	0	0	2.47e-07	0	0
K02669	twitching motility protein PilT	5.65e-05	9.61e-05	6.16e-05	1.73e-05	1.95e-05	1.44e-05	9.93e-05	9.79e-05	8.59e-05	0.000256511	0.000248021	0.000251081
K02670	twitching motility protein PilU	5.11e-05	1.78e-05	1.91e-05	1.89e-06	7.8e-06	3.73e-06	0	0	0	2.47e-07	0	0
K02671	type IV pilus assembly protein PilV	3.98e-05	1.22e-05	1.05e-05	6.86e-07	2.6e-06	3.73e-07	0	0	0	6.18e-07	0	0
K02672	type IV pilus assembly protein PilW	4.18e-05	1.22e-05	1.2e-05	1.2e-06	1.11e-06	1.3e-06	0	0	0	2.47e-07	0	0
K02673	type IV pilus assembly protein PilX	3.65e-05	1.17e-05	1.15e-05	5.15e-07	0	3.73e-07	0	0	0	0	0	0
K02674	type IV pilus assembly protein PilY1	4.3e-05	1.4e-05	1.45e-05	1.03e-06	2.23e-06	7.46e-07	0	0	0	7.42e-07	7.92e-07	0
K02676	type IV pilus assembly protein PilZ	2.07e-05	4.95e-06	5.73e-06	6.86e-07	2.6e-06	7.46e-07	0	0	0	7.42e-07	0	0
K02677	classical protein kinase C alpha type	2.33e-06	1.4e-05	2.36e-06	3.09e-06	5.38e-06	5.4e-06	0	0	0	0	0	0
K02679	prepilin peptidase dependent protein A	0	0	0	0	0	0	2.72e-07	0	0	0	0	0
K02680	prepilin peptidase dependent protein B	1.86e-06	0	1.69e-07	0	3.71e-07	0	0	0	0	0	0	0
K02681	prepilin peptidase dependent protein C	6.21e-07	0	1.69e-07	0	0	0	0	0	0	0	0	0
K02682	prepilin peptidase dependent protein D	4.66e-07	0	1.69e-07	0	5.57e-07	0	0	0	0	0	0	0
K02683	DNA primase small subunit	0	4.95e-07	1.18e-06	6.35e-06	7.24e-06	5.22e-06	0	0	0	0	0	0
K02684	DNA primase small subunit	1.55e-06	1.65e-06	5.06e-07	8.58e-07	9.28e-07	7.46e-07	0	0	0	0	0	0
K02685	DNA primase large subunit	7.77e-07	6.61e-06	0	0	0	0	0	0	0	0	0	0
K02686	primosomal replication protein N	3.57e-06	3.8e-06	2.53e-06	3.43e-07	9.28e-07	5.59e-07	0	0	0	0	0	0
K02687	ribosomal protein L11 methyltransferase	3.68e-05	1.97e-05	1.38e-05	4.46e-06	1.02e-05	3.73e-06	4.08e-07	0	0	1.3e-05	6.34e-06	6.53e-07
K02688	transcriptional regulator, propionate catabolism operon regulatory protein	8.85e-06	1.49e-06	3.37e-06	0	0	0	0	0	0	0	0	0
K02689	photosystem I P700 chlorophyll a apoprotein A1	7.14e-06	3.55e-05	1.97e-05	4.97e-06	9.84e-06	5.78e-06	3.54e-06	3.93e-06	2e-06	3.13e-05	1.29e-05	3.66e-06
K02690	photosystem I P700 chlorophyll a apoprotein A2	8.23e-06	3.07e-05	1.8e-05	4.12e-06	9.84e-06	4.47e-06	3.27e-06	3.25e-06	8.02e-07	1.9e-05	1.32e-05	5.09e-06
K02691	photosystem I subunit VII	1.24e-06	1.19e-05	4.55e-06	1.03e-06	5.57e-07	1.12e-06	1.77e-06	6.77e-07	9.35e-07	5.56e-06	4.62e-06	0
K02692	photosystem I subunit II	2.8e-06	9.58e-06	1.18e-06	1.89e-06	1.67e-06	5.59e-07	1.36e-07	0	2.67e-07	1.03e-05	5.68e-06	1.7e-06
K02693	photosystem I subunit IV	1.09e-06	7.76e-06	2.36e-06	2.23e-06	1.11e-06	0	0	0	4.01e-07	9.52e-06	6.86e-06	6.53e-07
K02694	photosystem I subunit III	9.32e-07	9.08e-06	2.02e-06	2.06e-06	1.3e-06	0	0	0	0	9.52e-06	7.66e-06	1.18e-06
K02696	photosystem I subunit VIII	9.32e-07	3.96e-06	8.43e-07	1.03e-06	1.3e-06	9.32e-07	0	0	0	2.72e-06	1.58e-06	1.18e-06
K02697	photosystem I subunit IX	6.21e-07	3.8e-06	8.43e-07	3.43e-07	5.57e-07	0	6.8e-07	0	2.67e-07	9.4e-06	5.02e-06	0
K02698	photosystem I subunit X	0	9.74e-06	3.2e-06	6.86e-07	5.57e-07	5.59e-07	0	0	0	8.9e-06	6.07e-06	5.23e-07
K02699	photosystem I subunit XI	1.86e-06	6.94e-06	1.52e-06	2.57e-06	0	2.98e-06	0	0	0	1.1e-05	5.28e-06	1.18e-06
K02700	photosystem I subunit XII	0	3.8e-06	1.35e-06	0	0	5.59e-07	0	0	0	4.94e-06	1.45e-06	0
K02703	photosystem II P680 reaction center D1 protein	0.000401147	0.000492495	0.000374054	0.000245319	0.000270464	0.000200171	3.1e-05	2.21e-05	2.58e-05	0.000744191	0.000437964	0.000262708
K02704	photosystem II CP47 chlorophyll apoprotein	3.88e-06	2.63e-05	1.59e-05	4.8e-06	5.75e-06	4.47e-06	1.9e-06	1.76e-06	1.47e-06	1.66e-05	1.24e-05	3.27e-06
K02705	photosystem II CP43 chlorophyll apoprotein	3.11e-06	2.97e-05	1.64e-05	3.77e-06	2.04e-06	2.24e-06	1.9e-06	2.3e-06	1.47e-06	2.16e-05	9.77e-06	2.61e-06
K02706	photosystem II P680 reaction center D2 protein	7.3e-05	0.000146824	0.00010827	4.29e-05	5.88e-05	4.32e-05	7.75e-06	4.74e-06	5.08e-06	0.000176158	8.92e-05	6.15e-05
K02707	photosystem II cytochrome b559 subunit alpha	3.11e-07	1.17e-05	8.77e-06	0	2.6e-06	5.59e-07	1.36e-06	8.13e-07	1.07e-06	1e-05	4.75e-06	1.31e-06
K02708	photosystem II cytochrome b559 subunit beta	9.32e-07	4.79e-06	3.54e-06	6.86e-07	7.43e-07	1.3e-06	0	0	0	6.06e-06	2.51e-06	9.14e-07
K02709	photosystem II PsbH protein	2.48e-06	1.85e-05	1.05e-05	1.54e-06	3.71e-07	7.46e-07	1.36e-06	8.13e-07	4.01e-07	1.04e-05	5.94e-06	1.7e-06
K02710	photosystem II PsbI protein	9.32e-07	8.26e-06	4.05e-06	1.54e-06	1.49e-06	0	0	0	0	7.79e-06	5.02e-06	9.14e-07
K02711	photosystem II PsbJ protein	1.55e-07	1.07e-05	2.02e-06	0	0	0	1.22e-06	9.48e-07	0	5.07e-06	1.45e-06	3.92e-07
K02712	photosystem II PsbK protein	0	8.75e-06	1.01e-06	3.43e-07	7.43e-07	0	0	0	0	5.19e-06	3.3e-06	3.92e-07
K02713	photosystem II PsbL protein	3.11e-07	6.94e-06	2.36e-06	1.54e-06	1.11e-06	0	0	0	0	6.18e-06	3.83e-06	5.23e-07
K02714	photosystem II PsbM protein	1.71e-06	7.43e-06	2.87e-06	1.72e-06	2.23e-06	0	0	0	0	7.29e-06	4.22e-06	7.84e-07
K02715	PsbN protein	0	1.04e-05	4.72e-06	0	3.34e-06	3.73e-07	0	0	0	7.91e-06	3.7e-06	6.53e-07
K02716	photosystem II oxygen-evolving enhancer protein 1	1.86e-06	1.34e-05	4.22e-06	1.89e-06	1.67e-06	1.49e-06	8.16e-07	0	0	1.5e-05	8.18e-06	5.23e-07
K02717	photosystem II oxygen-evolving enhancer protein 2	9.32e-07	7.1e-06	1.35e-06	1.03e-06	1.67e-06	7.46e-07	0	0	0	1.1e-05	7.26e-06	1.31e-07
K02719	photosystem II PsbU protein	1.24e-06	8.92e-06	1.18e-06	0	7.43e-07	5.59e-07	0	0	0	9.77e-06	8.18e-06	2.61e-07
K02720	photosystem II cytochrome c550	1.71e-06	8.59e-06	2.87e-06	1.54e-06	1.67e-06	1.49e-06	0	0	0	9.52e-06	5.02e-06	3.92e-07
K02722	photosystem II PsbX protein	3.11e-07	7.1e-06	2.53e-06	3.43e-07	1.3e-06	0	0	0	0	9.4e-06	3.04e-06	0
K02723	photosystem II PsbY protein	3.11e-07	2.48e-06	0	0	3.71e-07	0	0	0	0	7.05e-06	2.9e-06	0
K02724	photosystem II PsbZ protein	9.32e-07	8.09e-06	1.01e-06	3.43e-07	1.3e-06	0	0	0	0	8.53e-06	2.77e-06	5.23e-07
K02725	20S proteasome subunit alpha 6	4.66e-07	9.91e-07	0	0	0	0	0	0	0	0	0	0
K02726	20S proteasome subunit alpha 2	6.21e-07	1.82e-06	0	0	1.11e-06	0	0	0	0	0	0	0
K02727	20S proteasome subunit alpha 7	1.09e-06	2.48e-06	0	0	0	0	0	0	0	0	0	0
K02728	20S proteasome subunit alpha 3	7.77e-07	6.77e-06	0	6e-06	3.34e-06	0	0	0	0	0	0	0
K02729	20S proteasome subunit alpha 5	0	4.13e-06	0	0	0	0	0	0	0	0	0	0
K02730	20S proteasome subunit alpha 1	2.48e-06	6.61e-06	8.43e-07	3.09e-06	2.04e-06	3.54e-06	0	2.71e-07	0	0	0	0
K02731	20S proteasome subunit alpha 4	1.24e-06	5.12e-06	1.01e-06	1.89e-06	4.08e-06	1.86e-06	0	0	0	0	0	0
K02732	20S proteasome subunit beta 6	2.33e-06	2.31e-06	0	3.43e-07	0	7.46e-07	0	0	0	0	0	0
K02734	20S proteasome subunit beta 4	9.32e-07	3.3e-07	0	5.15e-07	7.43e-07	0	0	0	0	0	0	0
K02735	20S proteasome subunit beta 3	1.4e-06	2.48e-06	0	1.54e-06	5.57e-07	1.68e-06	0	0	0	0	0	0
K02736	20S proteasome subunit beta 7	7.77e-07	3.3e-06	0	0	2.41e-06	1.68e-06	0	0	0	0	0	0
K02737	20S proteasome subunit beta 5	3.57e-06	2.64e-06	1.69e-06	4.97e-06	4.46e-06	6.34e-06	0	0	0	0	0	0
K02738	20S proteasome subunit beta 1	2.33e-06	5.95e-06	0	2.92e-06	1.49e-06	0	0	0	0	0	0	0
K02739	20S proteasome subunit beta 2	1.71e-06	4.29e-06	0	0	0	0	0	0	0	0	0	0
K02742	SprT protein	9.32e-07	0	1.69e-07	0	0	0	0	0	0	0	0	0
K02744	PTS system, N-acetylgalactosamine-specific IIA component	1.71e-06	3.8e-06	2.53e-06	0	0	0	2.39e-05	2.33e-05	2.33e-05	0	3.96e-07	5.23e-07
K02745	PTS system, N-acetylgalactosamine-specific IIB component	2.48e-06	2.64e-06	2.36e-06	0	0	0	2.31e-05	2.28e-05	2.42e-05	3.71e-07	6.6e-07	2.61e-07
K02746	PTS system, N-acetylgalactosamine-specific IIC component	1.55e-06	1.49e-06	2.7e-06	0	0	0	2.46e-05	2.19e-05	2.35e-05	4.94e-07	2.64e-07	2.61e-07
K02747	PTS system, N-acetylgalactosamine-specific IID component	1.86e-06	1.65e-06	2.87e-06	0	0	0	2.24e-05	2.33e-05	2.5e-05	4.94e-07	3.96e-07	2.61e-07
K02749	PTS system, alpha-glucoside-specific IIB component	7.77e-07	8.26e-07	1.35e-06	0	1.11e-06	0	2.72e-07	0	9.35e-07	0	0	0
K02752	PTS system, beta-glucoside (arbutin/salicin/cellobiose)-specific IIB component	1.86e-06	9.91e-07	0	0	3.71e-07	0	2.72e-07	0	0	0	0	0
K02755	PTS system, beta-glucoside-specific IIA component	9.32e-07	7.1e-06	5.9e-06	0	1.67e-06	7.46e-07	1.9e-06	2.44e-06	2.54e-06	0	0	0
K02756	PTS system, beta-glucoside-specific IIB component	9.32e-07	7.1e-06	5.9e-06	0	9.28e-07	1.86e-07	1.9e-06	2.44e-06	2.54e-06	0	0	0
K02759	PTS system, cellobiose-specific IIA component	1.26e-05	3.29e-05	1.86e-05	1.3e-05	8.91e-06	3.91e-06	5.62e-05	0.000137091	8.05e-05	0.000238339	0.000291316	0.000307908
K02760	PTS system, cellobiose-specific IIB component	3.73e-06	5.62e-06	6.41e-06	1.32e-05	6.13e-06	3.54e-06	5.44e-07	5.42e-07	8.02e-07	0	0	0
K02761	PTS system, cellobiose-specific IIC component	7.92e-06	1.26e-05	1.57e-05	2.66e-05	1.11e-05	9.13e-06	1.22e-06	1.08e-06	1.47e-06	0	0	0
K02768	PTS system, fructose-specific IIA component	4.57e-05	6.19e-05	6.49e-05	8.58e-05	5.48e-05	3.84e-05	0.000152646	0.000234355	0.000197787	0.000229191	0.000276136	0.000296542
K02769	PTS system, fructose-specific IIB component	5.7e-05	7.91e-05	8.43e-05	8.68e-05	5.12e-05	3.75e-05	0.000300123	0.000317124	0.000397044	0.000222392	0.000241553	0.000279037
K02770	PTS system, fructose-specific IIC component	6.21e-07	1.16e-06	3.37e-07	0	0	0	0	0	5.35e-07	0	0	0
K02773	PTS system, galactitol-specific IIA component	4.81e-06	5.45e-06	3.04e-06	3.43e-07	0	0	2.73e-05	3.54e-05	3.85e-05	0	3.96e-07	0
K02774	PTS system, galactitol-specific IIB component	2.64e-06	4.95e-06	2.7e-06	5.15e-07	0	0	2.1e-05	2.4e-05	2.3e-05	1.24e-07	0	5.23e-07
K02775	PTS system, galactitol-specific IIC component	4.35e-06	6.61e-06	5.06e-06	0	0	0	2.42e-05	2.76e-05	2.77e-05	2.47e-07	3.96e-07	3.92e-07
K02777	PTS system, sugar-specific IIA component	1.18e-05	1.62e-05	2.23e-05	8.95e-05	3.36e-05	3.26e-05	1.5e-06	6.77e-07	5.35e-07	2.47e-07	5.28e-07	1.44e-06
K02778	PTS system, glucose-specific IIB component	1.23e-05	1.5e-05	2.24e-05	8.61e-05	3.01e-05	3e-05	2.73e-05	2.72e-05	2.67e-05	0	0	1.05e-06
K02781	PTS system, glucitol/sorbitol-specific IIA component	4.66e-07	3.3e-07	1.86e-06	0	0	0	0	0	6.68e-07	0	0	0
K02782	PTS system, glucitol/sorbitol-specific IIB component	1.86e-06	1.16e-06	0	0	9.28e-07	0	4.08e-07	2.71e-07	1.34e-07	0	0	0
K02783	PTS system, glucitol/sorbitol-specific IIC component	1.55e-06	1.65e-06	6.75e-07	0	0	0	0	4.06e-07	0	0	0	0
K02784	phosphocarrier protein HPr	1.86e-06	0	0	0	0	0	0	0	0	0	0	0
K02787	PTS system, lactose-specific IIB component	0	0	5.06e-07	0	0	0	0	0	0	0	0	0
K02790	PTS system, maltose/glucose-specific IIB component	9.32e-07	0	0	0	1.11e-06	0	0	0	0	0	0	0
K02793	PTS system, mannose-specific IIA component	3.42e-06	3.96e-06	3.37e-06	5.15e-07	1.67e-06	0	4.08e-07	9.48e-07	1.07e-06	1.48e-06	0	0
K02794	PTS system, mannose-specific IIB component	2.02e-06	4.29e-06	3.37e-06	0	0	0	4.08e-07	4.06e-07	2e-06	0	0	0
K02795	PTS system, mannose-specific IIC component	2.02e-06	2.64e-06	2.7e-06	0	0	0	0	5.42e-07	1.47e-06	0	0	0
K02796	PTS system, mannose-specific IID component	2.48e-06	2.81e-06	4.55e-06	0	0	0	2.72e-07	9.48e-07	1.47e-06	0	0	0
K02798	PTS system, mannitol-specific IIA component	8.85e-06	8.59e-06	1.11e-05	5.32e-06	8.54e-06	6.34e-06	2.03e-05	2.29e-05	2.35e-05	0.000135487	0.000165391	0.000177272
K02799	PTS system, mannitol-specific IIB component	1.72e-05	1.7e-05	1.82e-05	5.15e-06	8.91e-06	6.9e-06	4.48e-05	4.62e-05	4.65e-05	0.000129306	0.000157736	0.000167344
K02802	PTS system, N-acetylglucosamine-specific IIA component	1.24e-06	0	0	0	1.3e-06	5.59e-07	0	0	0	0	0	0
K02803	PTS system, N-acetylglucosamine-specific IIB component	4.02e-05	4.62e-05	5.28e-05	4.97e-06	1.04e-05	5.96e-06	0.000337944	0.0005443	0.000458785	0.000333526	0.000354014	0.000505167
K02805	dTDP-4-amino-4,6-dideoxygalactose transaminase	2.07e-05	2.56e-05	3.19e-05	2.92e-06	4.46e-06	2.42e-06	0.000213052	0.000147657	0.000176404	0.000229067	0.000279568	0.000292885
K02806	PTS system, nitrogen regulatory IIA component	3.62e-05	5.25e-05	6.27e-05	1.41e-05	1.5e-05	9.13e-06	0.000264478	0.000171499	9.45e-05	0.000230427	0.000274552	0.000292362
K02808	PTS system, sucrose-specific IIA component	0	0	3.71e-06	0	0	0	0	0	0	0	0	0
K02809	PTS system, sucrose-specific IIB component	9.16e-06	9.41e-06	1.3e-05	1.37e-06	2.04e-06	2.05e-06	6.69e-05	7.14e-05	7.38e-05	0.000103717	0.000119325	0.00012345
[truncated: 7,190 more rows]

## Sheet: Sheet1
	Flavor information	KO	Enzyme EC number	Enzyme/KO function	WQ Microorganisms	YQ	BWQ	BWE
	Formation of pyruvate	K00844	2.7.1.1	Hexokinase	Aspergillus; Cyprinus; Austrofundulus 无	无	Aspergillus;
		K00873	2.7.1.40	pyruvate kinase	Staphylococcus; Oceanobacillus; Micrococcus; Tetragenococcus; Halomonas; Tissierella; Salinicoccus	Sphingomonas; Paenibacillus; Leclercia; Tetragenococcus; Halanaerobium; Synechococcus; Pseudoalteromonas; Halobacterium; Immundisolibacter; Stenotrophomonas;
		K00882	2.7.1.11/56	Phosphofructokinase	Virgibacillus; Staphylococcus; Acinetobacter; Pseudomonas; Salimicrobium; Morganella; Lentibacillus	Acinetobacter; Halanaerobium; Kushneria; Leclercia; Vagococcus; Stenotrophomonas; Candidatus; Tetragenococcus; Lactobacillus; Pseudomonas;
	Formation of acetyl-CoA	K00162、K00161、K00163	1.2.4.1	Pyruvate dehydrogenase	Leucobacter; Aspergillus; Staphylococcus; Oceanobacillus; Salinicoccus; Bacillus; Halococcus; Virgibacillus; Synechococcus; Marinobacter	Brevundimonas; Microbacterium; Synechococcus; Pseudomonas; Acinetobacter; Bradyrhizobium; Mycobacterium; Paenibacillu; Immundisolibacter; Tetragenococcus; Brevundimonas; Pseudomonas; Vagococcus; Thalassobius; Achromobacter; Aspergillus; Stenotrophomonas;
		K03737	1.2.7.1	pyruvate:ferredoxin oxidoreductase	Clostridium; Aeromonas; Morganella; Vagococcus	Melissococcu; Enterobacter; Varibaculum; Vagococcus; Halanaerobium; Enterobacter; Leclercia; Synechococcus; Ileibacterium; Peptostreptococcus
		K00132、K04073	1.2.1.10	acetaldehyde dehydrogenase	Vagococcus; Clostridium; Lysinibacillus; Leucobacter; Alcaligenes	Enterococcus; Acinetobacter; Idiomarina; Mycobacterium; Psychrobacter; Serratia; Microbacterium
		K00925	2.7.2.1	Acetate kinase	Clostridium; Staphylococcus; Halomonas; Psychrobacter; Oceanobacillus	Acinetobacter; Synechococcus; Paenibacillus; Psychrobacter; Achromobacter; Vagococcus; Tetragenococcus; Halanaerobium; Lactobacillus; Kushneria; Mycobacterium; Flavobacterium; Microbacterium; Bacteroides; Candidatus; Enterobacter; Pseudomonas;
		K15024	2.3.1.8	putative phosphotransacetylase	Salimicrobium; Tissierella	Paenibacillus
		K00656	2.3.1.54	formate acetyltransferase	Tissierella; Staphylococcus; Morganella; Salinicoccus; Aeromonas	Vagococcus; Halanaerobium; Tetragenococcus; Paenibacillus; Enterobacter; Peptostreptococcus; Leclercia; Morganella; Escherichia
		K01895	6.2.1.1	acetyl-CoA synthetase	Synechococcus; Staphylococcus; Bacillus; Pseudogemmobacter; Micrococcus; Aspergillus; Microbacterium; Sphingobacterium	Achromobacter; Synechococcus; Halobacterium; Pseudomonas; Pseudoalteromonas; Enterobacter; Acinetobacter; Brevundimonas;
		K00128	1.2.1.3	aldehyde dehydrogenase (NAD+)	Enteractinococcus; Marinobacter; Bacillus; Leucobacter; Burkholderia; Virgibacillus; Halobacillus	Psychrobacter; Mycobacterium; Brevundimonas; Synechococcus; Chroococcidiopsis; Thalassobius;
