# Supplementary material for: Characteristic flavor metabolic network of fish sauce microbiota with different fermentation processes based on metagenomics
Source: Front Nutr. 2023 Mar 6;10:1121310. doi: 10.3389/fnut.2023.1121310 (PMC10025566; doi:10.3389/fnut.2023.1121310)
Supplement: Supplementary file 4 [file Data_Sheet_4.xlsx]

## Sheet: nr.geneset2taxonomy
#geneID	Taxonomy
geneset000000003	k__Bacteria; p__Proteobacteria; c__Gammaproteobacteria; o__Immundisolibacterales; f__Immundisolibacteraceae; g__Immundisolibacter; s__Immundisolibacter_cernigliae
geneset000000011	k__Bacteria; p__Proteobacteria; c__Gammaproteobacteria; o__Xanthomonadales; f__Xanthomonadaceae; g__Stenotrophomonas; s__Stenotrophomonas_sp._HMSC10F06
geneset000000015	k__Fungi; p__Ascomycota; c__Eurotiomycetes; o__Eurotiales; f__Aspergillaceae; g__Unclassified; s__Unclassified
geneset000000016	k__Bacteria; p__Proteobacteria; c__Gammaproteobacteria; o__Xanthomonadales; f__Xanthomonadaceae; g__Stenotrophomonas; s__Stenotrophomonas_maltophilia
geneset000000019	k__Bacteria; p__Proteobacteria; c__Gammaproteobacteria; o__Enterobacterales; f__Enterobacteriaceae; g__Leclercia; s__Unclassified
geneset000000023	k__Bacteria; p__Proteobacteria; c__Alphaproteobacteria; o__Rhizobiales; f__Rhizobiaceae; g__Agrobacterium; s__Unclassified
geneset000000024	k__Bacteria; p__Actinobacteria; c__Actinobacteria; o__Corynebacteriales; f__Mycobacteriaceae; g__Mycobacteroides; s__Mycobacteroides_chelonae
geneset000000026	k__Bacteria; p__Gemmatimonadetes; c__Gemmatimonadetes; o__Gemmatimonadales; f__Gemmatimonadaceae; g__Gemmatimonas; s__Unclassified
geneset000000027	Unassigned; Unassigned; Unassigned; Unassigned; Unassigned; Unassigned; Unassigned
geneset000000029	k__Bacteria; p__Proteobacteria; c__Alphaproteobacteria; o__Rhizobiales; f__Unclassified; g__Unclassified; s__Rhizobiales_bacterium
geneset000000030	k__Bacteria; p__Proteobacteria; c__Alphaproteobacteria; o__Rhizobiales; f__Brucellaceae; g__Ochrobactrum; s__Unclassified
geneset000000033	k__Bacteria; p__Candidatus_Melainabacteria; c__Unclassified; o__Unclassified; f__Unclassified; g__Unclassified; s__Candidatus_Melainabacteria_bacterium
geneset000000034	k__Bacteria; p__Proteobacteria; c__Alphaproteobacteria; o__Sphingomonadales; f__Sphingomonadaceae; g__Sphingomonas; s__Sphingomonas_aeria_Xue_et_al._2018_non_Park_et_al._2015
geneset000000035	k__Bacteria; p__Actinobacteria; c__Actinobacteria; o__Micrococcales; f__Microbacteriaceae; g__Leifsonia; s__Leifsonia_sp._M321_24_2
geneset000000037	k__Bacteria; p__Proteobacteria; c__Alphaproteobacteria; o__Caulobacterales; f__Caulobacteraceae; g__Brevundimonas; s__Unclassified
geneset000000041	k__Bacteria; p__Proteobacteria; c__Alphaproteobacteria; o__Rhodospirillales; f__Rhodospirillaceae; g__Unclassified; s__Rhodospirillaceae_bacterium_SYSU_D60006
geneset000000042	k__Bacteria; p__Actinobacteria; c__Actinobacteria; o__Micrococcales; f__Microbacteriaceae; g__Cnuibacter; s__Cnuibacter_physcomitrellae
geneset000000048	k__Bacteria; p__Proteobacteria; c__Betaproteobacteria; o__Burkholderiales; f__Alcaligenaceae; g__Achromobacter; s__Achromobacter_insolitus
geneset000000049	k__Fungi; p__Basidiomycota; c__Agaricomycetes; o__Russulales; f__Russulaceae; g__Lactarius; s__Lactarius_hatsudake
geneset000000050	k__Fungi; p__Basidiomycota; c__Agaricomycetes; o__Polyporales; f__Polyporaceae; g__Ganoderma; s__Ganoderma_calidophilum
geneset000000051	k__Fungi; p__Ascomycota; c__Eurotiomycetes; o__Eurotiales; f__Aspergillaceae; g__Penicillium; s__Penicillium_chrysogenum
geneset000000053	k__Bacteria; p__Unclassified; c__Unclassified; o__Unclassified; f__Unclassified; g__Unclassified; s__Unclassified
geneset000000054	k__Bacteria; p__Cyanobacteria; c__Unclassified; o__Nostocales; f__Nostocaceae; g__Anabaena; s__Anabaena_sp._WA113
geneset000000055	k__Bacteria; p__Bacteroidetes; c__Flavobacteriia; o__Flavobacteriales; f__Flavobacteriaceae; g__Flavobacterium; s__Flavobacterium_sp._ACN6
geneset000000057	k__Viruses; p__Unclassified; c__Unclassified; o__Unclassified; f__Unclassified; g__Unclassified; s__uncultured_Mediterranean_phage_uvMED
geneset000000059	k__Bacteria; p__Proteobacteria; c__Gammaproteobacteria; o__Immundisolibacterales; f__Immundisolibacteraceae; g__Immundisolibacter; s__Immundisolibacter_cernigliae
geneset000000065	k__Bacteria; p__Proteobacteria; c__Gammaproteobacteria; o__Enterobacterales; f__Enterobacteriaceae; g__Leclercia; s__Leclercia_adecarboxylata
geneset000000066	k__Bacteria; p__Proteobacteria; c__Alphaproteobacteria; o__Sphingomonadales; f__Sphingomonadaceae; g__Sphingomonas; s__Sphingomonas_aeria_Xue_et_al._2018_non_Park_et_al._2015
geneset000000067	k__Bacteria; p__Proteobacteria; c__Alphaproteobacteria; o__Sphingomonadales; f__Sphingomonadaceae; g__Sphingomonas; s__Sphingomonas_aeria_Xue_et_al._2018_non_Park_et_al._2015
geneset000000068	k__Bacteria; p__Proteobacteria; c__Alphaproteobacteria; o__Rhizobiales; f__Unclassified; g__Unclassified; s__Rhizobiales_bacterium
geneset000000069	k__Bacteria; p__Proteobacteria; c__Alphaproteobacteria; o__Rhizobiales; f__Brucellaceae; g__Ochrobactrum; s__Unclassified
geneset000000070	k__Bacteria; p__Proteobacteria; c__Alphaproteobacteria; o__Rhizobiales; f__Rhizobiaceae; g__Agrobacterium; s__Agrobacterium_tumefaciens
geneset000000078	k__Bacteria; p__Proteobacteria; c__Gammaproteobacteria; o__Pseudomonadales; f__Moraxellaceae; g__Psychrobacter; s__Unclassified
geneset000000079	k__Bacteria; p__Proteobacteria; c__Alphaproteobacteria; o__Rhizobiales; f__Brucellaceae; g__Ochrobactrum; s__Unclassified
geneset000000081	k__Bacteria; p__Proteobacteria; c__Alphaproteobacteria; o__Rhizobiales; f__Bradyrhizobiaceae; g__Bradyrhizobium; s__Bradyrhizobium_sp._CCH10-C7
geneset000000083	Unassigned; Unassigned; Unassigned; Unassigned; Unassigned; Unassigned; Unassigned
geneset000000085	k__Bacteria; p__Actinobacteria; c__Actinobacteria; o__Micrococcales; f__Microbacteriaceae; g__Microbacterium; s__Unclassified
geneset000000086	k__Bacteria; p__Proteobacteria; c__Alphaproteobacteria; o__Rhizobiales; f__Rhizobiaceae; g__Agrobacterium; s__Unclassified
geneset000000087	k__Bacteria; p__Firmicutes; c__Clostridia; o__Halanaerobiales; f__Halanaerobiaceae; g__Halanaerobium; s__Halanaerobium_praevalens
geneset000000089	k__Bacteria; p__Firmicutes; c__Clostridia; o__Halanaerobiales; f__Halanaerobiaceae; g__Halanaerobium; s__Halanaerobium_sp.
geneset000000090	k__Bacteria; p__Firmicutes; c__Clostridia; o__Halanaerobiales; f__Halanaerobiaceae; g__Halanaerobium; s__Halanaerobium_sp.
geneset000000091	k__Bacteria; p__Firmicutes; c__Clostridia; o__Halanaerobiales; f__Halanaerobiaceae; g__Halanaerobium; s__Halanaerobium_saccharolyticum
geneset000000092	k__Bacteria; p__Firmicutes; c__Clostridia; o__Halanaerobiales; f__Halanaerobiaceae; g__Halanaerobium; s__Halanaerobium_saccharolyticum
geneset000000093	k__Bacteria; p__Firmicutes; c__Clostridia; o__Halanaerobiales; f__Halanaerobiaceae; g__Halanaerobium; s__Halanaerobium_saccharolyticum
geneset000000094	k__Bacteria; p__Firmicutes; c__Clostridia; o__Halanaerobiales; f__Halanaerobiaceae; g__Halanaerobium; s__Halanaerobium_saccharolyticum
geneset000000099	k__Bacteria; p__Actinobacteria; c__Actinobacteria; o__Micrococcales; f__Microbacteriaceae; g__Microbacterium; s__Unclassified
geneset000000100	k__Bacteria; p__Proteobacteria; c__Gammaproteobacteria; o__Pseudomonadales; f__Pseudomonadaceae; g__Pseudomonas; s__Pseudomonas_nitroreducens
geneset000000103	k__Bacteria; p__Proteobacteria; c__Betaproteobacteria; o__Burkholderiales; f__Alcaligenaceae; g__Achromobacter; s__Achromobacter_insolitus
geneset000000104	k__Fungi; p__Ascomycota; c__Eurotiomycetes; o__Eurotiales; f__Aspergillaceae; g__Phialosimplex; s__Phialosimplex_sp._HF37
geneset000000107	k__Bacteria; p__Proteobacteria; c__Gammaproteobacteria; o__Unclassified; f__Unclassified; g__Unclassified; s__Unclassified
geneset000000108	k__Bacteria; p__Proteobacteria; c__Gammaproteobacteria; o__Pseudomonadales; f__Pseudomonadaceae; g__Pseudomonas; s__Pseudomonas_stutzeri
geneset000000110	k__Bacteria; p__Proteobacteria; c__Gammaproteobacteria; o__Enterobacterales; f__Enterobacteriaceae; g__Leclercia; s__Unclassified
geneset000000111	k__Bacteria; p__Proteobacteria; c__Gammaproteobacteria; o__Xanthomonadales; f__Xanthomonadaceae; g__Stenotrophomonas; s__Stenotrophomonas_maltophilia
geneset000000112	k__Bacteria; p__Cyanobacteria; c__Unclassified; o__Synechococcales; f__Synechococcaceae; g__Synechococcus; s__Synechococcus_sp._BL107
geneset000000115	k__Bacteria; p__Cyanobacteria; c__Unclassified; o__Unclassified; f__Unclassified; g__Unclassified; s__Unclassified
geneset000000116	k__Bacteria; p__Proteobacteria; c__Alphaproteobacteria; o__Rhodospirillales; f__Unclassified; g__Unclassified; s__Rhodospirillales_bacterium_35-66-84
geneset000000117	k__Bacteria; p__Firmicutes; c__Clostridia; o__Halanaerobiales; f__Halanaerobiaceae; g__Halanaerobium; s__Halanaerobium_saccharolyticum
geneset000000118	k__Bacteria; p__Firmicutes; c__Clostridia; o__Halanaerobiales; f__Halanaerobiaceae; g__Halanaerobium; s__Halanaerobium_congolense
geneset000000124	k__Bacteria; p__Proteobacteria; c__Alphaproteobacteria; o__Rhizobiales; f__Brucellaceae; g__Ochrobactrum; s__Unclassified
geneset000000125	k__Bacteria; p__Proteobacteria; c__Gammaproteobacteria; o__Xanthomonadales; f__Xanthomonadaceae; g__Stenotrophomonas; s__Stenotrophomonas_maltophilia
geneset000000126	k__Bacteria; p__Firmicutes; c__Clostridia; o__Halanaerobiales; f__Halanaerobiaceae; g__Halanaerobium; s__Halanaerobium_saccharolyticum
geneset000000127	k__Bacteria; p__Proteobacteria; c__Alphaproteobacteria; o__Rhizobiales; f__Rhizobiaceae; g__Agrobacterium; s__Agrobacterium_sp._LAD9
geneset000000129	k__Bacteria; p__Firmicutes; c__Clostridia; o__Halanaerobiales; f__Halanaerobiaceae; g__Halanaerobium; s__Unclassified
geneset000000131	k__Bacteria; p__Proteobacteria; c__Gammaproteobacteria; o__Pseudomonadales; f__Moraxellaceae; g__Psychrobacter; s__Psychrobacter_sp._SHUES1
geneset000000134	k__Bacteria; p__Proteobacteria; c__Gammaproteobacteria; o__Pseudomonadales; f__Moraxellaceae; g__Acinetobacter; s__Unclassified
geneset000000135	k__Fungi; p__Ascomycota; c__Eurotiomycetes; o__Eurotiales; f__Aspergillaceae; g__Aspergillus; s__Aspergillus_ruber
geneset000000137	k__Bacteria; p__Proteobacteria; c__Betaproteobacteria; o__Burkholderiales; f__Oxalobacteraceae; g__Massilia; s__Massilia_sp._9096
geneset000000139	k__Bacteria; p__Gemmatimonadetes; c__Gemmatimonadetes; o__Gemmatimonadales; f__Gemmatimonadaceae; g__Gemmatimonas; s__Gemmatimonas_phototrophica
geneset000000141	k__Viruses; p__Unclassified; c__Unclassified; o__Unclassified; f__Unclassified; g__Unclassified; s__Unclassified
geneset000000143	k__Bacteria; p__Proteobacteria; c__Gammaproteobacteria; o__Methylococcales; f__Methylococcaceae; g__Methylocucumis; s__Methylocucumis_oryzae
geneset000000144	k__Bacteria; p__Proteobacteria; c__Alphaproteobacteria; o__Rhizobiales; f__Bradyrhizobiaceae; g__Bradyrhizobium; s__Bradyrhizobium_lablabi
geneset000000145	k__Bacteria; p__Proteobacteria; c__Alphaproteobacteria; o__Rhizobiales; f__Bradyrhizobiaceae; g__Bradyrhizobium; s__Unclassified
geneset000000147	k__Bacteria; p__Proteobacteria; c__Alphaproteobacteria; o__Rhizobiales; f__Brucellaceae; g__Ochrobactrum; s__Ochrobactrum_sp._MYb68
geneset000000148	k__Bacteria; p__Proteobacteria; c__Betaproteobacteria; o__Burkholderiales; f__Alcaligenaceae; g__Achromobacter; s__Achromobacter_marplatensis
geneset000000151	k__Bacteria; p__Proteobacteria; c__Betaproteobacteria; o__Burkholderiales; f__Alcaligenaceae; g__Achromobacter; s__Unclassified
geneset000000152	k__Bacteria; p__Proteobacteria; c__Betaproteobacteria; o__Burkholderiales; f__Alcaligenaceae; g__Achromobacter; s__Unclassified
geneset000000153	k__Bacteria; p__Proteobacteria; c__Betaproteobacteria; o__Burkholderiales; f__Alcaligenaceae; g__Achromobacter; s__Achromobacter_marplatensis
geneset000000154	k__Bacteria; p__Proteobacteria; c__Gammaproteobacteria; o__Pseudomonadales; f__Moraxellaceae; g__Acinetobacter; s__Unclassified
geneset000000155	k__Bacteria; p__Bacteroidetes; c__Flavobacteriia; o__Flavobacteriales; f__Unclassified; g__Unclassified; s__Flavobacteriales_bacterium_TMED228
geneset000000156	k__Bacteria; p__Cyanobacteria; c__Unclassified; o__Synechococcales; f__Synechococcaceae; g__Synechococcus; s__Synechococcus_sp._P1
geneset000000158	k__Viruses; p__Unclassified; c__Unclassified; o__Unclassified; f__Unclassified; g__Unclassified; s__uncultured_Mediterranean_phage_uvMED
geneset000000159	k__Viruses; p__Unclassified; c__Unclassified; o__Unclassified; f__Unclassified; g__Unclassified; s__uncultured_Mediterranean_phage_uvMED
geneset000000160	k__Bacteria; p__Candidatus_Melainabacteria; c__Unclassified; o__Unclassified; f__Unclassified; g__Unclassified; s__Candidatus_Melainabacteria_bacterium
geneset000000161	k__Bacteria; p__Candidatus_Melainabacteria; c__Unclassified; o__Unclassified; f__Unclassified; g__Unclassified; s__Candidatus_Melainabacteria_bacterium
geneset000000162	k__Bacteria; p__Candidatus_Melainabacteria; c__Unclassified; o__Unclassified; f__Unclassified; g__Unclassified; s__Candidatus_Melainabacteria_bacterium
geneset000000163	k__Bacteria; p__Candidatus_Melainabacteria; c__Unclassified; o__Unclassified; f__Unclassified; g__Unclassified; s__Candidatus_Melainabacteria_bacterium
geneset000000168	k__Bacteria; p__Proteobacteria; c__Betaproteobacteria; o__Burkholderiales; f__Alcaligenaceae; g__Achromobacter; s__Achromobacter_insolitus
geneset000000170	k__Bacteria; p__Actinobacteria; c__Actinobacteria; o__Corynebacteriales; f__Nocardiaceae; g__Rhodococcus; s__Rhodococcus_sp._PBTS_1
geneset000000173	k__Bacteria; p__Proteobacteria; c__Betaproteobacteria; o__Burkholderiales; f__Alcaligenaceae; g__Achromobacter; s__Achromobacter_insolitus
geneset000000176	k__Viruses; p__Unclassified; c__Unclassified; o__Unclassified; f__Unclassified; g__Unclassified; s__uncultured_phage_MedDCM-OCT-S04-C24
geneset000000180	k__Bacteria; p__Proteobacteria; c__Alphaproteobacteria; o__Rhizobiales; f__Brucellaceae; g__Ochrobactrum; s__Unclassified
geneset000000181	k__Bacteria; p__Gemmatimonadetes; c__Unclassified; o__Unclassified; f__Unclassified; g__Unclassified; s__Gemmatimonadetes_bacterium
geneset000000182	k__Bacteria; p__Proteobacteria; c__Alphaproteobacteria; o__Caulobacterales; f__Caulobacteraceae; g__Brevundimonas; s__Unclassified
geneset000000183	k__Bacteria; p__Proteobacteria; c__Alphaproteobacteria; o__Caulobacterales; f__Caulobacteraceae; g__Brevundimonas; s__Brevundimonas_sp._DS20
geneset000000184	k__Fungi; p__Basidiomycota; c__Agaricomycetes; o__Cantharellales; f__Botryobasidiaceae; g__Botryobasidium; s__Botryobasidium_botryosum
geneset000000186	k__Bacteria; p__Actinobacteria; c__Actinobacteria; o__Micrococcales; f__Microbacteriaceae; g__Microbacterium; s__Microbacterium_sp._CGR2
geneset000000187	k__Bacteria; p__Candidatus_Melainabacteria; c__Unclassified; o__Unclassified; f__Unclassified; g__Unclassified; s__Candidatus_Melainabacteria_bacterium
geneset000000188	k__Bacteria; p__Chloroflexi; c__Ktedonobacteria; o__Ktedonobacterales; f__Ktedonobacteraceae; g__Ktedonobacter; s__Ktedonobacter_racemifer
geneset000000190	k__Viruses; p__Unclassified; c__Unclassified; o__Caudovirales; f__Myoviridae; g__Unclassified; s__Synechococcus_phage_S-WAM1
geneset000000195	k__Bacteria; p__Proteobacteria; c__Alphaproteobacteria; o__Rickettsiales; f__Unclassified; g__Unclassified; s__Rickettsiales_bacterium_TMED127
geneset000000197	k__Bacteria; p__Actinobacteria; c__Actinobacteria; o__Micrococcales; f__Microbacteriaceae; g__Microbacterium; s__Unclassified
geneset000000199	k__Bacteria; p__Proteobacteria; c__Gammaproteobacteria; o__Enterobacterales; f__Enterobacteriaceae; g__Leclercia; s__Unclassified
geneset000000201	k__Bacteria; p__Proteobacteria; c__Gammaproteobacteria; o__Xanthomonadales; f__Rhodanobacteraceae; g__Luteibacter; s__Unclassified
geneset000000202	k__Bacteria; p__Proteobacteria; c__Gammaproteobacteria; o__Xanthomonadales; f__Rhodanobacteraceae; g__Dyella; s__Dyella_sp._333MFSha
geneset000000203	k__Bacteria; p__Proteobacteria; c__Gammaproteobacteria; o__Xanthomonadales; f__Rhodanobacteraceae; g__Luteibacter; s__Unclassified
geneset000000204	k__Bacteria; p__Proteobacteria; c__Gammaproteobacteria; o__Xanthomonadales; f__Rhodanobacteraceae; g__Unclassified; s__Unclassified
geneset000000205	k__Bacteria; p__Proteobacteria; c__Gammaproteobacteria; o__Xanthomonadales; f__Rhodanobacteraceae; g__Luteibacter; s__Unclassified
geneset000000206	k__Bacteria; p__Proteobacteria; c__Gammaproteobacteria; o__Xanthomonadales; f__Rhodanobacteraceae; g__Luteibacter; s__Luteibacter_sp._9135
geneset000000207	k__Bacteria; p__Proteobacteria; c__Gammaproteobacteria; o__Xanthomonadales; f__Rhodanobacteraceae; g__Luteibacter; s__Luteibacter_sp._9145
geneset000000208	k__Bacteria; p__Proteobacteria; c__Gammaproteobacteria; o__Xanthomonadales; f__Rhodanobacteraceae; g__Dyella; s__Dyella_sp._333MFSha
geneset000000209	k__Bacteria; p__Proteobacteria; c__Gammaproteobacteria; o__Xanthomonadales; f__Rhodanobacteraceae; g__Luteibacter; s__Unclassified
geneset000000210	k__Bacteria; p__Proteobacteria; c__Gammaproteobacteria; o__Xanthomonadales; f__Rhodanobacteraceae; g__Luteibacter; s__Unclassified
geneset000000211	k__Bacteria; p__Proteobacteria; c__Gammaproteobacteria; o__Xanthomonadales; f__Rhodanobacteraceae; g__Luteibacter; s__Unclassified
geneset000000212	k__Bacteria; p__Proteobacteria; c__Gammaproteobacteria; o__Xanthomonadales; f__Rhodanobacteraceae; g__Luteibacter; s__Luteibacter_sp._9133
geneset000000213	k__Bacteria; p__Proteobacteria; c__Gammaproteobacteria; o__Xanthomonadales; f__Rhodanobacteraceae; g__Luteibacter; s__Luteibacter_sp._9133
geneset000000214	k__Bacteria; p__Proteobacteria; c__Gammaproteobacteria; o__Xanthomonadales; f__Rhodanobacteraceae; g__Luteibacter; s__Unclassified
geneset000000215	k__Bacteria; p__Proteobacteria; c__Gammaproteobacteria; o__Xanthomonadales; f__Rhodanobacteraceae; g__Luteibacter; s__Unclassified
geneset000000216	k__Bacteria; p__Proteobacteria; c__Gammaproteobacteria; o__Xanthomonadales; f__Rhodanobacteraceae; g__Luteibacter; s__Unclassified
geneset000000217	k__Bacteria; p__Proteobacteria; c__Gammaproteobacteria; o__Xanthomonadales; f__Rhodanobacteraceae; g__Luteibacter; s__Unclassified
geneset000000218	k__Bacteria; p__Proteobacteria; c__Gammaproteobacteria; o__Xanthomonadales; f__Rhodanobacteraceae; g__Luteibacter; s__Unclassified
geneset000000219	k__Bacteria; p__Proteobacteria; c__Gammaproteobacteria; o__Xanthomonadales; f__Rhodanobacteraceae; g__Luteibacter; s__Luteibacter_sp._UNCMF366Tsu5.1
geneset000000220	k__Bacteria; p__Proteobacteria; c__Gammaproteobacteria; o__Xanthomonadales; f__Rhodanobacteraceae; g__Luteibacter; s__Luteibacter_sp._9133
geneset000000221	k__Bacteria; p__Proteobacteria; c__Gammaproteobacteria; o__Xanthomonadales; f__Rhodanobacteraceae; g__Unclassified; s__Unclassified
geneset000000222	k__Bacteria; p__Proteobacteria; c__Gammaproteobacteria; o__Xanthomonadales; f__Rhodanobacteraceae; g__Luteibacter; s__Luteibacter_sp._9133
geneset000000223	k__Bacteria; p__Proteobacteria; c__Gammaproteobacteria; o__Xanthomonadales; f__Rhodanobacteraceae; g__Unclassified; s__Unclassified
geneset000000224	k__Bacteria; p__Proteobacteria; c__Gammaproteobacteria; o__Xanthomonadales; f__Rhodanobacteraceae; g__Luteibacter; s__Unclassified
geneset000000225	k__Bacteria; p__Proteobacteria; c__Gammaproteobacteria; o__Xanthomonadales; f__Rhodanobacteraceae; g__Luteibacter; s__Luteibacter_sp._9133
geneset000000226	k__Bacteria; p__Proteobacteria; c__Betaproteobacteria; o__Burkholderiales; f__Burkholderiaceae; g__Unclassified; s__Unclassified
geneset000000227	k__Bacteria; p__Proteobacteria; c__Alphaproteobacteria; o__Rhizobiales; f__Phyllobacteriaceae; g__Mesorhizobium; s__Unclassified
geneset000000228	k__Bacteria; p__Proteobacteria; c__Gammaproteobacteria; o__Xanthomonadales; f__Rhodanobacteraceae; g__Unclassified; s__Unclassified
geneset000000229	k__Bacteria; p__Proteobacteria; c__Gammaproteobacteria; o__Xanthomonadales; f__Rhodanobacteraceae; g__Luteibacter; s__Unclassified
geneset000000230	k__Bacteria; p__Proteobacteria; c__Gammaproteobacteria; o__Xanthomonadales; f__Rhodanobacteraceae; g__Luteibacter; s__Unclassified
geneset000000231	k__Bacteria; p__Proteobacteria; c__Gammaproteobacteria; o__Xanthomonadales; f__Rhodanobacteraceae; g__Dyella; s__Dyella_sp._333MFSha
geneset000000232	k__Bacteria; p__Proteobacteria; c__Gammaproteobacteria; o__Xanthomonadales; f__Rhodanobacteraceae; g__Luteibacter; s__Unclassified
geneset000000233	k__Bacteria; p__Proteobacteria; c__Gammaproteobacteria; o__Xanthomonadales; f__Rhodanobacteraceae; g__Luteibacter; s__Luteibacter_sp._22Crub2.1
geneset000000234	k__Bacteria; p__Proteobacteria; c__Gammaproteobacteria; o__Xanthomonadales; f__Rhodanobacteraceae; g__Luteibacter; s__Unclassified
geneset000000235	k__Bacteria; p__Proteobacteria; c__Gammaproteobacteria; o__Xanthomonadales; f__Rhodanobacteraceae; g__Luteibacter; s__Luteibacter_sp._9133
geneset000000236	k__Bacteria; p__Proteobacteria; c__Gammaproteobacteria; o__Xanthomonadales; f__Rhodanobacteraceae; g__Dyella; s__Dyella_sp._333MFSha
geneset000000237	k__Bacteria; p__Proteobacteria; c__Gammaproteobacteria; o__Xanthomonadales; f__Rhodanobacteraceae; g__Luteibacter; s__Unclassified
geneset000000238	k__Bacteria; p__Proteobacteria; c__Gammaproteobacteria; o__Xanthomonadales; f__Rhodanobacteraceae; g__Unclassified; s__Unclassified
geneset000000239	k__Bacteria; p__Proteobacteria; c__Gammaproteobacteria; o__Xanthomonadales; f__Rhodanobacteraceae; g__Luteibacter; s__Unclassified
geneset000000240	k__Bacteria; p__Proteobacteria; c__Gammaproteobacteria; o__Xanthomonadales; f__Rhodanobacteraceae; g__Luteibacter; s__Unclassified
geneset000000241	k__Bacteria; p__Proteobacteria; c__Gammaproteobacteria; o__Xanthomonadales; f__Rhodanobacteraceae; g__Luteibacter; s__Unclassified
geneset000000242	k__Bacteria; p__Proteobacteria; c__Gammaproteobacteria; o__Xanthomonadales; f__Rhodanobacteraceae; g__Luteibacter; s__Unclassified
geneset000000243	k__Bacteria; p__Proteobacteria; c__Gammaproteobacteria; o__Xanthomonadales; f__Rhodanobacteraceae; g__Unclassified; s__Unclassified
geneset000000244	k__Bacteria; p__Proteobacteria; c__Gammaproteobacteria; o__Xanthomonadales; f__Rhodanobacteraceae; g__Unclassified; s__Unclassified
geneset000000245	k__Bacteria; p__Proteobacteria; c__Gammaproteobacteria; o__Xanthomonadales; f__Rhodanobacteraceae; g__Unclassified; s__Unclassified
geneset000000246	k__Bacteria; p__Proteobacteria; c__Gammaproteobacteria; o__Xanthomonadales; f__Rhodanobacteraceae; g__Unclassified; s__Unclassified
geneset000000247	k__Bacteria; p__Proteobacteria; c__Gammaproteobacteria; o__Xanthomonadales; f__Rhodanobacteraceae; g__Luteibacter; s__Unclassified
geneset000000248	k__Bacteria; p__Proteobacteria; c__Gammaproteobacteria; o__Xanthomonadales; f__Rhodanobacteraceae; g__Unclassified; s__Unclassified
geneset000000249	k__Bacteria; p__Proteobacteria; c__Gammaproteobacteria; o__Xanthomonadales; f__Rhodanobacteraceae; g__Unclassified; s__Unclassified
geneset000000250	k__Bacteria; p__Proteobacteria; c__Gammaproteobacteria; o__Xanthomonadales; f__Rhodanobacteraceae; g__Dyella; s__Dyella_sp._333MFSha
geneset000000251	k__Bacteria; p__Proteobacteria; c__Gammaproteobacteria; o__Xanthomonadales; f__Rhodanobacteraceae; g__Luteibacter; s__Unclassified
geneset000000252	k__Bacteria; p__Proteobacteria; c__Gammaproteobacteria; o__Xanthomonadales; f__Rhodanobacteraceae; g__Luteibacter; s__Unclassified
geneset000000253	k__Bacteria; p__Proteobacteria; c__Gammaproteobacteria; o__Xanthomonadales; f__Rhodanobacteraceae; g__Dyella; s__Dyella_sp._333MFSha
geneset000000254	k__Bacteria; p__Proteobacteria; c__Gammaproteobacteria; o__Xanthomonadales; f__Rhodanobacteraceae; g__Unclassified; s__Unclassified
geneset000000255	k__Bacteria; p__Proteobacteria; c__Gammaproteobacteria; o__Xanthomonadales; f__Rhodanobacteraceae; g__Unclassified; s__Unclassified
geneset000000256	k__Bacteria; p__Proteobacteria; c__Gammaproteobacteria; o__Xanthomonadales; f__Rhodanobacteraceae; g__Luteibacter; s__Unclassified
geneset000000257	k__Bacteria; p__Proteobacteria; c__Gammaproteobacteria; o__Xanthomonadales; f__Rhodanobacteraceae; g__Luteibacter; s__Unclassified
geneset000000258	k__Bacteria; p__Proteobacteria; c__Gammaproteobacteria; o__Xanthomonadales; f__Rhodanobacteraceae; g__Luteibacter; s__Unclassified
geneset000000259	k__Bacteria; p__Proteobacteria; c__Gammaproteobacteria; o__Xanthomonadales; f__Rhodanobacteraceae; g__Luteibacter; s__Unclassified
geneset000000260	k__Bacteria; p__Proteobacteria; c__Gammaproteobacteria; o__Xanthomonadales; f__Rhodanobacteraceae; g__Luteibacter; s__Unclassified
geneset000000261	k__Bacteria; p__Proteobacteria; c__Gammaproteobacteria; o__Xanthomonadales; f__Rhodanobacteraceae; g__Luteibacter; s__Luteibacter_sp._9133
geneset000000262	k__Bacteria; p__Proteobacteria; c__Gammaproteobacteria; o__Xanthomonadales; f__Rhodanobacteraceae; g__Dyella; s__Dyella_sp._333MFSha
geneset000000263	k__Bacteria; p__Proteobacteria; c__Gammaproteobacteria; o__Xanthomonadales; f__Rhodanobacteraceae; g__Dyella; s__Dyella_sp._333MFSha
geneset000000264	k__Bacteria; p__Proteobacteria; c__Gammaproteobacteria; o__Xanthomonadales; f__Rhodanobacteraceae; g__Luteibacter; s__Unclassified
geneset000000265	k__Bacteria; p__Proteobacteria; c__Gammaproteobacteria; o__Xanthomonadales; f__Rhodanobacteraceae; g__Luteibacter; s__Luteibacter_sp._9133
geneset000000266	k__Bacteria; p__Proteobacteria; c__Gammaproteobacteria; o__Xanthomonadales; f__Rhodanobacteraceae; g__Unclassified; s__Unclassified
geneset000000267	k__Bacteria; p__Proteobacteria; c__Gammaproteobacteria; o__Xanthomonadales; f__Rhodanobacteraceae; g__Unclassified; s__Unclassified
geneset000000268	k__Bacteria; p__Proteobacteria; c__Gammaproteobacteria; o__Xanthomonadales; f__Rhodanobacteraceae; g__Unclassified; s__Unclassified
geneset000000269	k__Bacteria; p__Proteobacteria; c__Gammaproteobacteria; o__Xanthomonadales; f__Rhodanobacteraceae; g__Luteibacter; s__Unclassified
geneset000000270	k__Bacteria; p__Proteobacteria; c__Gammaproteobacteria; o__Xanthomonadales; f__Rhodanobacteraceae; g__Luteibacter; s__Unclassified
geneset000000271	k__Bacteria; p__Proteobacteria; c__Gammaproteobacteria; o__Xanthomonadales; f__Rhodanobacteraceae; g__Luteibacter; s__Unclassified
geneset000000272	k__Bacteria; p__Proteobacteria; c__Gammaproteobacteria; o__Xanthomonadales; f__Rhodanobacteraceae; g__Luteibacter; s__Luteibacter_sp._9133
geneset000000273	k__Bacteria; p__Proteobacteria; c__Gammaproteobacteria; o__Xanthomonadales; f__Rhodanobacteraceae; g__Luteibacter; s__Unclassified
geneset000000274	k__Bacteria; p__Proteobacteria; c__Gammaproteobacteria; o__Xanthomonadales; f__Rhodanobacteraceae; g__Luteibacter; s__Unclassified
geneset000000275	k__Bacteria; p__Proteobacteria; c__Gammaproteobacteria; o__Xanthomonadales; f__Rhodanobacteraceae; g__Luteibacter; s__Unclassified
geneset000000276	k__Bacteria; p__Proteobacteria; c__Gammaproteobacteria; o__Xanthomonadales; f__Rhodanobacteraceae; g__Dyella; s__Dyella_sp._333MFSha
geneset000000277	k__Bacteria; p__Proteobacteria; c__Gammaproteobacteria; o__Xanthomonadales; f__Rhodanobacteraceae; g__Dyella; s__Dyella_sp._333MFSha
geneset000000278	k__Bacteria; p__Proteobacteria; c__Gammaproteobacteria; o__Xanthomonadales; f__Rhodanobacteraceae; g__Luteibacter; s__Unclassified
geneset000000279	k__Bacteria; p__Proteobacteria; c__Gammaproteobacteria; o__Xanthomonadales; f__Rhodanobacteraceae; g__Luteibacter; s__Unclassified
geneset000000280	k__Bacteria; p__Proteobacteria; c__Gammaproteobacteria; o__Xanthomonadales; f__Rhodanobacteraceae; g__Luteibacter; s__Unclassified
geneset000000281	k__Bacteria; p__Proteobacteria; c__Gammaproteobacteria; o__Xanthomonadales; f__Rhodanobacteraceae; g__Luteibacter; s__Unclassified
geneset000000282	k__Bacteria; p__Proteobacteria; c__Gammaproteobacteria; o__Xanthomonadales; f__Rhodanobacteraceae; g__Luteibacter; s__Unclassified
geneset000000283	k__Bacteria; p__Proteobacteria; c__Gammaproteobacteria; o__Xanthomonadales; f__Rhodanobacteraceae; g__Dyella; s__Dyella_sp._333MFSha
geneset000000284	k__Bacteria; p__Proteobacteria; c__Gammaproteobacteria; o__Xanthomonadales; f__Rhodanobacteraceae; g__Dyella; s__Dyella_sp._333MFSha
geneset000000285	k__Bacteria; p__Proteobacteria; c__Gammaproteobacteria; o__Xanthomonadales; f__Rhodanobacteraceae; g__Luteibacter; s__Luteibacter_sp._9133
geneset000000286	k__Bacteria; p__Proteobacteria; c__Gammaproteobacteria; o__Xanthomonadales; f__Rhodanobacteraceae; g__Luteibacter; s__Unclassified
geneset000000287	k__Bacteria; p__Proteobacteria; c__Gammaproteobacteria; o__Xanthomonadales; f__Rhodanobacteraceae; g__Luteibacter; s__Unclassified
geneset000000288	k__Bacteria; p__Proteobacteria; c__Gammaproteobacteria; o__Xanthomonadales; f__Rhodanobacteraceae; g__Luteibacter; s__Unclassified
geneset000000289	k__Bacteria; p__Proteobacteria; c__Alphaproteobacteria; o__Rhizobiales; f__Brucellaceae; g__Ochrobactrum; s__Unclassified
geneset000000290	k__Viruses; p__Unclassified; c__Unclassified; o__Caudovirales; f__Myoviridae; g__Unclassified; s__Synechococcus_phage_S-CBM2
geneset000000291	k__Bacteria; p__Proteobacteria; c__Alphaproteobacteria; o__Rhizobiales; f__Bradyrhizobiaceae; g__Bradyrhizobium; s__Bradyrhizobium_sp._STM_3843
geneset000000292	k__Bacteria; p__Proteobacteria; c__Alphaproteobacteria; o__Rhizobiales; f__Phyllobacteriaceae; g__Mesorhizobium; s__Unclassified
geneset000000293	k__Bacteria; p__Proteobacteria; c__Gammaproteobacteria; o__Pseudomonadales; f__Moraxellaceae; g__Acinetobacter; s__Acinetobacter_baumannii
geneset000000297	k__Bacteria; p__Proteobacteria; c__Alphaproteobacteria; o__Rhizobiales; f__Bradyrhizobiaceae; g__Bradyrhizobium; s__Bradyrhizobium_sp._URHA0002
geneset000000298	k__Bacteria; p__Proteobacteria; c__Alphaproteobacteria; o__Unclassified; f__Unclassified; g__Unclassified; s__Unclassified
geneset000000299	k__Bacteria; p__Proteobacteria; c__Alphaproteobacteria; o__Rhizobiales; f__Bradyrhizobiaceae; g__Bradyrhizobium; s__Bradyrhizobium_valentinum
geneset000000301	k__Bacteria; p__Gemmatimonadetes; c__Unclassified; o__Unclassified; f__Unclassified; g__Unclassified; s__Gemmatimonadetes_bacterium
geneset000000306	k__Bacteria; p__Proteobacteria; c__Betaproteobacteria; o__Burkholderiales; f__Alcaligenaceae; g__Achromobacter; s__Achromobacter_marplatensis
geneset000000308	k__Viruses; p__Unclassified; c__Unclassified; o__Caudovirales; f__Unclassified; g__Unclassified; s__Unclassified
geneset000000309	k__Bacteria; p__Bacteroidetes; c__Flavobacteriia; o__Flavobacteriales; f__Flavobacteriaceae; g__Aequorivita; s__Aequorivita_sp._H23M31
geneset000000310	k__Bacteria; p__Proteobacteria; c__Betaproteobacteria; o__Burkholderiales; f__Alcaligenaceae; g__Achromobacter; s__Achromobacter_marplatensis
geneset000000311	k__Bacteria; p__Proteobacteria; c__Alphaproteobacteria; o__Rhizobiales; f__Rhizobiaceae; g__Ensifer; s__Ensifer_sp._Root142
geneset000000312	k__Bacteria; p__Proteobacteria; c__Gammaproteobacteria; o__Xanthomonadales; f__Xanthomonadaceae; g__Stenotrophomonas; s__Stenotrophomonas_maltophilia
geneset000000315	k__Bacteria; p__Chloroflexi; c__Unclassified; o__Unclassified; f__Unclassified; g__Unclassified; s__Chloroflexi_bacterium
geneset000000317	k__Bacteria; p__Bacteroidetes; c__Sphingobacteriia; o__Sphingobacteriales; f__Sphingobacteriaceae; g__Sphingobacterium; s__Unclassified
geneset000000319	k__Bacteria; p__Proteobacteria; c__Gammaproteobacteria; o__Enterobacterales; f__Enterobacteriaceae; g__Klebsiella; s__Klebsiella_aerogenes
geneset000000320	k__Bacteria; p__Proteobacteria; c__Alphaproteobacteria; o__Rhizobiales; f__Unclassified; g__Unclassified; s__Rhizobiales_bacterium_YIM_77505
geneset000000321	k__Bacteria; p__Proteobacteria; c__Gammaproteobacteria; o__Enterobacterales; f__Enterobacteriaceae; g__Klebsiella; s__Klebsiella_pneumoniae
geneset000000322	k__Bacteria; p__Proteobacteria; c__Alphaproteobacteria; o__Rhodospirillales; f__Rhodospirillaceae; g__Unclassified; s__Rhodobacteraceae_bacterium_Water-Bin34
geneset000000327	k__Bacteria; p__Proteobacteria; c__Betaproteobacteria; o__Burkholderiales; f__Oxalobacteraceae; g__Massilia; s__Unclassified
geneset000000328	k__Bacteria; p__Proteobacteria; c__Betaproteobacteria; o__Burkholderiales; f__Unclassified; g__Aquabacterium; s__Aquabacterium_sp.
geneset000000329	k__Bacteria; p__Proteobacteria; c__Alphaproteobacteria; o__Rhizobiales; f__Bradyrhizobiaceae; g__Bradyrhizobium; s__Bradyrhizobium_sp._URHA0002
geneset000000334	k__Bacteria; p__Proteobacteria; c__Gammaproteobacteria; o__Pseudomonadales; f__Moraxellaceae; g__Acinetobacter; s__Acinetobacter_guillouiae
geneset000000335	k__Bacteria; p__Proteobacteria; c__Gammaproteobacteria; o__Pseudomonadales; f__Moraxellaceae; g__Acinetobacter; s__Unclassified
geneset000000336	k__Bacteria; p__Proteobacteria; c__Alphaproteobacteria; o__Rhizobiales; f__Rhizobiaceae; g__Unclassified; s__Unclassified
geneset000000337	k__Fungi; p__Ascomycota; c__Eurotiomycetes; o__Eurotiales; f__Aspergillaceae; g__Aspergillus; s__Aspergillus_ellipticus
geneset000000341	k__Bacteria; p__Proteobacteria; c__Betaproteobacteria; o__Burkholderiales; f__Alcaligenaceae; g__Achromobacter; s__Unclassified
geneset000000345	k__Fungi; p__Unclassified; c__Unclassified; o__Unclassified; f__Unclassified; g__Unclassified; s__Unclassified
geneset000000347	k__Viruses; p__Unclassified; c__Unclassified; o__Caudovirales; f__Podoviridae; g__Unclassified; s__Synechococcus_phage_S-CBP4
geneset000000351	k__Bacteria; p__Cyanobacteria; c__Unclassified; o__Synechococcales; f__Synechococcaceae; g__Synechococcus; s__Synechococcus_sp._WH_8016
geneset000000352	k__Bacteria; p__Proteobacteria; c__Alphaproteobacteria; o__Caulobacterales; f__Caulobacteraceae; g__Phenylobacterium; s__Unclassified
geneset000000354	k__Bacteria; p__Proteobacteria; c__Alphaproteobacteria; o__Rhodospirillales; f__Rhodospirillaceae; g__Unclassified; s__Rhodobacteraceae_bacterium_Water-Bin34
geneset000000357	k__Viruses; p__Unclassified; c__Unclassified; o__Caudovirales; f__Siphoviridae; g__Unclassified; s__Pseudoalteromonas_phage_TW1
geneset000000360	k__Bacteria; p__Proteobacteria; c__Betaproteobacteria; o__Burkholderiales; f__Oxalobacteraceae; g__Massilia; s__Unclassified
geneset000000363	k__Bacteria; p__Actinobacteria; c__Actinobacteria; o__Micrococcales; f__Microbacteriaceae; g__Microbacterium; s__Unclassified
geneset000000364	k__Bacteria; p__Thermotogae; c__Thermotogae; o__Petrotogales; f__Petrotogaceae; g__Petrotoga; s__Petrotoga_sibirica
geneset000000365	k__Bacteria; p__Proteobacteria; c__Betaproteobacteria; o__Burkholderiales; f__Alcaligenaceae; g__Achromobacter; s__Achromobacter_insolitus
geneset000000367	k__Bacteria; p__Candidatus_Melainabacteria; c__Unclassified; o__Unclassified; f__Unclassified; g__Unclassified; s__Candidatus_Melainabacteria_bacterium
geneset000000368	k__Bacteria; p__Candidatus_Melainabacteria; c__Unclassified; o__Unclassified; f__Unclassified; g__Unclassified; s__Candidatus_Melainabacteria_bacterium
geneset000000369	k__Bacteria; p__Candidatus_Melainabacteria; c__Unclassified; o__Unclassified; f__Unclassified; g__Unclassified; s__Candidatus_Melainabacteria_bacterium
geneset000000370	k__Bacteria; p__Candidatus_Melainabacteria; c__Unclassified; o__Unclassified; f__Unclassified; g__Unclassified; s__Candidatus_Melainabacteria_bacterium
geneset000000371	k__Bacteria; p__Candidatus_Melainabacteria; c__Unclassified; o__Unclassified; f__Unclassified; g__Unclassified; s__Candidatus_Melainabacteria_bacterium
geneset000000372	k__Bacteria; p__Candidatus_Melainabacteria; c__Unclassified; o__Unclassified; f__Unclassified; g__Unclassified; s__Candidatus_Melainabacteria_bacterium
geneset000000373	k__Bacteria; p__Proteobacteria; c__Betaproteobacteria; o__Unclassified; f__Unclassified; g__Candidatus_Accumulibacter; s__Candidatus_Accumulibacter_sp._BA-91
geneset000000375	k__Bacteria; p__Proteobacteria; c__Gammaproteobacteria; o__Pseudomonadales; f__Moraxellaceae; g__Acinetobacter; s__Unclassified
geneset000000379	k__Bacteria; p__Proteobacteria; c__Alphaproteobacteria; o__Rhizobiales; f__Bradyrhizobiaceae; g__Bradyrhizobium; s__Unclassified
geneset000000380	k__Bacteria; p__Proteobacteria; c__Betaproteobacteria; o__Burkholderiales; f__Alcaligenaceae; g__Achromobacter; s__Unclassified
geneset000000381	k__Bacteria; p__Proteobacteria; c__Gammaproteobacteria; o__Xanthomonadales; f__Xanthomonadaceae; g__Stenotrophomonas; s__Stenotrophomonas_maltophilia
geneset000000383	k__Viruses; p__Unclassified; c__Unclassified; o__Unclassified; f__Unclassified; g__Unclassified; s__uncultured_Mediterranean_phage_uvMED
geneset000000386	k__Bacteria; p__Unclassified; c__Unclassified; o__Unclassified; f__Unclassified; g__Unclassified; s__Unclassified
geneset000000387	k__Bacteria; p__Proteobacteria; c__Gammaproteobacteria; o__Unclassified; f__Unclassified; g__Unclassified; s__Gammaproteobacteria_bacterium_RIFCSPHIGHO2_12_FULL_41_20
geneset000000388	k__Bacteria; p__Unclassified; c__Unclassified; o__Unclassified; f__Unclassified; g__Unclassified; s__bacterium_2013Arg42i
geneset000000389	k__Bacteria; p__Unclassified; c__Unclassified; o__Unclassified; f__Unclassified; g__Unclassified; s__bacterium_2013Arg42i
geneset000000390	k__Bacteria; p__Unclassified; c__Unclassified; o__Unclassified; f__Unclassified; g__Unclassified; s__Unclassified
geneset000000391	k__Bacteria; p__Unclassified; c__Unclassified; o__Unclassified; f__Unclassified; g__Unclassified; s__bacterium_2013Arg42i
geneset000000392	k__Bacteria; p__Unclassified; c__Unclassified; o__Unclassified; f__Unclassified; g__Unclassified; s__Unclassified
geneset000000393	k__Bacteria; p__Unclassified; c__Unclassified; o__Unclassified; f__Unclassified; g__Unclassified; s__Unclassified
geneset000000394	k__Bacteria; p__Unclassified; c__Unclassified; o__Unclassified; f__Unclassified; g__Unclassified; s__bacterium_2013Arg42i
geneset000000395	k__Bacteria; p__Unclassified; c__Unclassified; o__Unclassified; f__Unclassified; g__Unclassified; s__Unclassified
geneset000000397	k__Bacteria; p__Unclassified; c__Unclassified; o__Unclassified; f__Unclassified; g__Unclassified; s__Unclassified
geneset000000398	k__Bacteria; p__Unclassified; c__Unclassified; o__Unclassified; f__Unclassified; g__Unclassified; s__Unclassified
geneset000000399	k__Bacteria; p__Unclassified; c__Unclassified; o__Unclassified; f__Unclassified; g__Unclassified; s__Unclassified
geneset000000400	k__Bacteria; p__Unclassified; c__Unclassified; o__Unclassified; f__Unclassified; g__Unclassified; s__Unclassified
geneset000000401	k__Bacteria; p__Proteobacteria; c__Betaproteobacteria; o__Burkholderiales; f__Alcaligenaceae; g__Achromobacter; s__Achromobacter_insolitus
geneset000000404	k__Bacteria; p__Candidatus_Melainabacteria; c__Unclassified; o__Unclassified; f__Unclassified; g__Unclassified; s__Candidatus_Melainabacteria_bacterium
geneset000000405	k__Bacteria; p__Candidatus_Melainabacteria; c__Unclassified; o__Unclassified; f__Unclassified; g__Unclassified; s__Candidatus_Melainabacteria_bacterium
geneset000000408	k__Bacteria; p__Proteobacteria; c__Alphaproteobacteria; o__Rhizobiales; f__Bradyrhizobiaceae; g__Bradyrhizobium; s__Bradyrhizobium_lablabi
geneset000000410	k__Bacteria; p__Proteobacteria; c__Gammaproteobacteria; o__Xanthomonadales; f__Xanthomonadaceae; g__Stenotrophomonas; s__Stenotrophomonas_sp.
geneset000000411	k__Bacteria; p__Proteobacteria; c__Gammaproteobacteria; o__Xanthomonadales; f__Xanthomonadaceae; g__Stenotrophomonas; s__Stenotrophomonas_pavanii
geneset000000412	k__Bacteria; p__Proteobacteria; c__Gammaproteobacteria; o__Xanthomonadales; f__Xanthomonadaceae; g__Stenotrophomonas; s__Stenotrophomonas_maltophilia
geneset000000413	k__Bacteria; p__Proteobacteria; c__Gammaproteobacteria; o__Xanthomonadales; f__Xanthomonadaceae; g__Stenotrophomonas; s__Stenotrophomonas_maltophilia
geneset000000414	k__Bacteria; p__Proteobacteria; c__Gammaproteobacteria; o__Xanthomonadales; f__Xanthomonadaceae; g__Unclassified; s__[Pseudomonas]_geniculata
geneset000000416	k__Bacteria; p__Cyanobacteria; c__Unclassified; o__Synechococcales; f__Synechococcaceae; g__Synechococcus; s__Synechococcus_sp._MED-G68
geneset000000417	k__Archaea; p__Euryarchaeota; c__Halobacteria; o__Halobacteriales; f__Haloarculaceae; g__Haloarcula; s__Haloarcula_sp._K1
geneset000000420	k__Bacteria; p__Proteobacteria; c__Alphaproteobacteria; o__Caulobacterales; f__Caulobacteraceae; g__Brevundimonas; s__Brevundimonas_diminuta
geneset000000424	k__Bacteria; p__Proteobacteria; c__Alphaproteobacteria; o__Rhizobiales; f__Unclassified; g__Unclassified; s__Rhizobiales_bacterium
geneset000000426	k__Bacteria; p__Proteobacteria; c__Alphaproteobacteria; o__Rhizobiales; f__Bradyrhizobiaceae; g__Unclassified; s__Unclassified
geneset000000427	k__Bacteria; p__Proteobacteria; c__Alphaproteobacteria; o__Rhizobiales; f__Brucellaceae; g__Ochrobactrum; s__Ochrobactrum_anthropi
geneset000000428	k__Bacteria; p__Proteobacteria; c__Alphaproteobacteria; o__Rhizobiales; f__Brucellaceae; g__Ochrobactrum; s__Ochrobactrum_anthropi
geneset000000429	k__Bacteria; p__Proteobacteria; c__Gammaproteobacteria; o__Enterobacterales; f__Enterobacteriaceae; g__Leclercia; s__Leclercia_adecarboxylata
geneset000000433	k__Bacteria; p__Firmicutes; c__Clostridia; o__Halanaerobiales; f__Halanaerobiaceae; g__Halanaerobium; s__Halanaerobium_congolense
geneset000000434	k__Fungi; p__Ascomycota; c__Sordariomycetes; o__Hypocreales; f__Unclassified; g__Acremonium; s__Acremonium_chrysogenum
geneset000000435	k__Bacteria; p__Candidatus_Melainabacteria; c__Unclassified; o__Unclassified; f__Unclassified; g__Unclassified; s__Candidatus_Melainabacteria_bacterium
geneset000000438	k__Bacteria; p__Firmicutes; c__Clostridia; o__Halanaerobiales; f__Halanaerobiaceae; g__Unclassified; s__Unclassified
geneset000000442	k__Bacteria; p__Proteobacteria; c__Gammaproteobacteria; o__Oceanospirillales; f__Oceanospirillaceae; g__Marinomonas; s__Marinomonas_spartinae
geneset000000443	k__Bacteria; p__Proteobacteria; c__Gammaproteobacteria; o__Xanthomonadales; f__Xanthomonadaceae; g__Stenotrophomonas; s__Unclassified
geneset000000444	k__Archaea; p__Euryarchaeota; c__Unclassified; o__Unclassified; f__Unclassified; g__Unclassified; s__Euryarchaeota_archaeon
geneset000000445	k__Fungi; p__Chytridiomycota; c__Chytridiomycetes; o__Rhizophydiales; f__Unclassified; g__Batrachochytrium; s__Batrachochytrium_dendrobatidis
geneset000000446	k__Bacteria; p__Proteobacteria; c__Gammaproteobacteria; o__Enterobacterales; f__Enterobacteriaceae; g__Leclercia; s__Unclassified
geneset000000447	k__Bacteria; p__Proteobacteria; c__Gammaproteobacteria; o__Enterobacterales; f__Enterobacteriaceae; g__Leclercia; s__Unclassified
geneset000000450	k__Viruses; p__Unclassified; c__Unclassified; o__Unclassified; f__Unclassified; g__Unclassified; s__uncultured_Mediterranean_phage_uvMED
geneset000000451	k__Fungi; p__Ascomycota; c__Eurotiomycetes; o__Eurotiales; f__Aspergillaceae; g__Aspergillus; s__Aspergillus_cristatus
geneset000000452	k__Unclassified; p__Unclassified; c__Unclassified; o__Unclassified; f__Unclassified; g__Unclassified; s__uncultured_organism_MedDCM-OCT-S04-C100
geneset000000455	k__Viruses; p__Unclassified; c__Unclassified; o__Caudovirales; f__Podoviridae; g__Unclassified; s__Unclassified
geneset000000459	k__Bacteria; p__Bacteroidetes; c__Flavobacteriia; o__Flavobacteriales; f__Unclassified; g__Unclassified; s__Flavobacteriales_bacterium_TMED228
geneset000000461	k__Bacteria; p__Proteobacteria; c__Unclassified; o__Unclassified; f__Unclassified; g__Unclassified; s__Unclassified
geneset000000462	k__Bacteria; p__Proteobacteria; c__Gammaproteobacteria; o__Enterobacterales; f__Enterobacteriaceae; g__Enterobacter; s__Unclassified
geneset000000463	k__Bacteria; p__Proteobacteria; c__Alphaproteobacteria; o__Sphingomonadales; f__Sphingomonadaceae; g__Sphingomonas; s__Sphingomonas_aeria_Xue_et_al._2018_non_Park_et_al._2015
geneset000000465	k__Bacteria; p__Proteobacteria; c__Alphaproteobacteria; o__Rhizobiales; f__Bradyrhizobiaceae; g__Bradyrhizobium; s__Unclassified
geneset000000468	k__Viruses; p__Unclassified; c__Unclassified; o__Unclassified; f__Unclassified; g__Unclassified; s__Circular_genetic_element_sp.
geneset000000472	k__Bacteria; p__Proteobacteria; c__Betaproteobacteria; o__Burkholderiales; f__Alcaligenaceae; g__Achromobacter; s__Achromobacter_marplatensis
geneset000000473	k__Bacteria; p__Proteobacteria; c__Betaproteobacteria; o__Burkholderiales; f__Alcaligenaceae; g__Achromobacter; s__Achromobacter_marplatensis
geneset000000474	k__Bacteria; p__Proteobacteria; c__Betaproteobacteria; o__Burkholderiales; f__Alcaligenaceae; g__Achromobacter; s__Achromobacter_marplatensis
geneset000000477	k__Fungi; p__Ascomycota; c__Eurotiomycetes; o__Eurotiales; f__Aspergillaceae; g__Aspergillus; s__Aspergillus_ruber
geneset000000484	k__Bacteria; p__Actinobacteria; c__Actinobacteria; o__Micrococcales; f__Microbacteriaceae; g__Microbacterium; s__Microbacterium_oxydans
geneset000000487	k__Bacteria; p__Candidatus_Melainabacteria; c__Unclassified; o__Unclassified; f__Unclassified; g__Unclassified; s__Candidatus_Melainabacteria_bacterium
geneset000000489	k__Fungi; p__Ascomycota; c__Eurotiomycetes; o__Eurotiales; f__Aspergillaceae; g__Phialosimplex; s__Phialosimplex_sp._HF37
geneset000000491	k__Bacteria; p__Unclassified; c__Unclassified; o__Unclassified; f__Unclassified; g__Unclassified; s__candidate_division_NPL-UPA2_bacterium_Unc8
geneset000000492	k__Bacteria; p__Firmicutes; c__Clostridia; o__Halanaerobiales; f__Halanaerobiaceae; g__Halanaerobium; s__Halanaerobium_congolense
geneset000000493	k__Bacteria; p__Firmicutes; c__Clostridia; o__Halanaerobiales; f__Halanaerobiaceae; g__Halanaerobium; s__Halanaerobium_congolense
geneset000000494	k__Bacteria; p__Firmicutes; c__Clostridia; o__Halanaerobiales; f__Halanaerobiaceae; g__Halanaerobium; s__Halanaerobium_congolense
geneset000000495	k__Bacteria; p__Firmicutes; c__Clostridia; o__Halanaerobiales; f__Halanaerobiaceae; g__Halanaerobium; s__Halanaerobium_congolense
geneset000000496	Unassigned; Unassigned; Unassigned; Unassigned; Unassigned; Unassigned; Unassigned
geneset000000497	k__Bacteria; p__Firmicutes; c__Clostridia; o__Halanaerobiales; f__Halanaerobiaceae; g__Halanaerobium; s__Unclassified
geneset000000498	k__Bacteria; p__Firmicutes; c__Clostridia; o__Halanaerobiales; f__Halanaerobiaceae; g__Halanaerobium; s__Halanaerobium_kushneri
geneset000000499	k__Bacteria; p__Firmicutes; c__Clostridia; o__Halanaerobiales; f__Halanaerobiaceae; g__Halanaerobium; s__Halanaerobium_congolense
geneset000000503	k__Bacteria; p__Unclassified; c__Unclassified; o__Unclassified; f__Unclassified; g__Unclassified; s__Unclassified
geneset000000504	k__Fungi; p__Ascomycota; c__Eurotiomycetes; o__Eurotiales; f__Aspergillaceae; g__Phialosimplex; s__Phialosimplex_sp._HF37
geneset000000506	k__Bacteria; p__Proteobacteria; c__Betaproteobacteria; o__Burkholderiales; f__Alcaligenaceae; g__Achromobacter; s__Achromobacter_marplatensis
geneset000000507	k__Bacteria; p__Proteobacteria; c__Betaproteobacteria; o__Burkholderiales; f__Alcaligenaceae; g__Achromobacter; s__Achromobacter_marplatensis
geneset000000508	k__Bacteria; p__Proteobacteria; c__Betaproteobacteria; o__Burkholderiales; f__Alcaligenaceae; g__Achromobacter; s__Unclassified
geneset000000510	k__Bacteria; p__Candidatus_Melainabacteria; c__Unclassified; o__Unclassified; f__Unclassified; g__Unclassified; s__Candidatus_Melainabacteria_bacterium
geneset000000511	k__Bacteria; p__Candidatus_Melainabacteria; c__Unclassified; o__Unclassified; f__Unclassified; g__Unclassified; s__Candidatus_Melainabacteria_bacterium
geneset000000512	k__Bacteria; p__Candidatus_Melainabacteria; c__Unclassified; o__Unclassified; f__Unclassified; g__Unclassified; s__Candidatus_Melainabacteria_bacterium
geneset000000513	k__Bacteria; p__Candidatus_Melainabacteria; c__Unclassified; o__Unclassified; f__Unclassified; g__Unclassified; s__Candidatus_Melainabacteria_bacterium
geneset000000518	k__Bacteria; p__Proteobacteria; c__Alphaproteobacteria; o__Rhizobiales; f__Bradyrhizobiaceae; g__Bradyrhizobium; s__Bradyrhizobium_sp._th.b2
geneset000000519	k__Bacteria; p__Proteobacteria; c__Alphaproteobacteria; o__Rhizobiales; f__Bradyrhizobiaceae; g__Bradyrhizobium; s__Bradyrhizobium_lablabi
geneset000000529	k__Fungi; p__Ascomycota; c__Eurotiomycetes; o__Eurotiales; f__Aspergillaceae; g__Aspergillus; s__Aspergillus_cristatus
geneset000000533	k__Bacteria; p__Proteobacteria; c__Betaproteobacteria; o__Burkholderiales; f__Alcaligenaceae; g__Achromobacter; s__Achromobacter_sp._2789STDY5608633
geneset000000534	k__Bacteria; p__Proteobacteria; c__Betaproteobacteria; o__Burkholderiales; f__Alcaligenaceae; g__Achromobacter; s__Unclassified
geneset000000535	k__Bacteria; p__Proteobacteria; c__Betaproteobacteria; o__Burkholderiales; f__Alcaligenaceae; g__Achromobacter; s__Unclassified
geneset000000536	k__Bacteria; p__Proteobacteria; c__Betaproteobacteria; o__Burkholderiales; f__Alcaligenaceae; g__Achromobacter; s__Achromobacter_sp._2789STDY5608628
geneset000000537	k__Bacteria; p__Proteobacteria; c__Betaproteobacteria; o__Burkholderiales; f__Alcaligenaceae; g__Achromobacter; s__Unclassified
geneset000000538	k__Bacteria; p__Proteobacteria; c__Betaproteobacteria; o__Burkholderiales; f__Alcaligenaceae; g__Achromobacter; s__Unclassified
geneset000000539	k__Bacteria; p__Proteobacteria; c__Betaproteobacteria; o__Burkholderiales; f__Alcaligenaceae; g__Achromobacter; s__Unclassified
geneset000000540	k__Bacteria; p__Proteobacteria; c__Betaproteobacteria; o__Burkholderiales; f__Alcaligenaceae; g__Achromobacter; s__Achromobacter_sp._2789STDY5608628
geneset000000541	k__Bacteria; p__Proteobacteria; c__Betaproteobacteria; o__Burkholderiales; f__Alcaligenaceae; g__Achromobacter; s__Unclassified
geneset000000542	k__Bacteria; p__Proteobacteria; c__Betaproteobacteria; o__Burkholderiales; f__Alcaligenaceae; g__Achromobacter; s__Unclassified
geneset000000543	k__Bacteria; p__Proteobacteria; c__Betaproteobacteria; o__Burkholderiales; f__Alcaligenaceae; g__Achromobacter; s__Unclassified
geneset000000544	k__Bacteria; p__Proteobacteria; c__Betaproteobacteria; o__Burkholderiales; f__Alcaligenaceae; g__Achromobacter; s__Unclassified
geneset000000545	k__Bacteria; p__Proteobacteria; c__Betaproteobacteria; o__Burkholderiales; f__Alcaligenaceae; g__Achromobacter; s__Unclassified
geneset000000546	k__Bacteria; p__Proteobacteria; c__Betaproteobacteria; o__Burkholderiales; f__Alcaligenaceae; g__Achromobacter; s__Unclassified
geneset000000547	k__Bacteria; p__Proteobacteria; c__Betaproteobacteria; o__Burkholderiales; f__Alcaligenaceae; g__Achromobacter; s__Unclassified
geneset000000548	k__Bacteria; p__Proteobacteria; c__Betaproteobacteria; o__Burkholderiales; f__Alcaligenaceae; g__Achromobacter; s__Achromobacter_sp._2789STDY5608615
geneset000000549	k__Bacteria; p__Proteobacteria; c__Betaproteobacteria; o__Burkholderiales; f__Alcaligenaceae; g__Achromobacter; s__Achromobacter_ruhlandii
geneset000000550	k__Bacteria; p__Proteobacteria; c__Betaproteobacteria; o__Burkholderiales; f__Alcaligenaceae; g__Achromobacter; s__Unclassified
geneset000000551	k__Bacteria; p__Proteobacteria; c__Betaproteobacteria; o__Burkholderiales; f__Alcaligenaceae; g__Achromobacter; s__Unclassified
geneset000000552	k__Bacteria; p__Proteobacteria; c__Betaproteobacteria; o__Burkholderiales; f__Alcaligenaceae; g__Achromobacter; s__Achromobacter_sp._2789STDY5608628
geneset000000553	k__Bacteria; p__Proteobacteria; c__Betaproteobacteria; o__Burkholderiales; f__Alcaligenaceae; g__Achromobacter; s__Achromobacter_dolens
geneset000000554	k__Bacteria; p__Proteobacteria; c__Betaproteobacteria; o__Burkholderiales; f__Alcaligenaceae; g__Achromobacter; s__Achromobacter_sp._2789STDY5608628
geneset000000555	k__Bacteria; p__Proteobacteria; c__Betaproteobacteria; o__Burkholderiales; f__Alcaligenaceae; g__Achromobacter; s__Unclassified
geneset000000556	k__Bacteria; p__Proteobacteria; c__Betaproteobacteria; o__Burkholderiales; f__Alcaligenaceae; g__Achromobacter; s__Unclassified
geneset000000557	k__Bacteria; p__Proteobacteria; c__Betaproteobacteria; o__Burkholderiales; f__Alcaligenaceae; g__Achromobacter; s__Unclassified
geneset000000558	k__Bacteria; p__Proteobacteria; c__Betaproteobacteria; o__Burkholderiales; f__Alcaligenaceae; g__Achromobacter; s__Unclassified
geneset000000559	k__Bacteria; p__Proteobacteria; c__Betaproteobacteria; o__Burkholderiales; f__Alcaligenaceae; g__Achromobacter; s__Achromobacter_sp._2789STDY5608615
geneset000000560	k__Bacteria; p__Proteobacteria; c__Betaproteobacteria; o__Burkholderiales; f__Alcaligenaceae; g__Achromobacter; s__Unclassified
geneset000000561	k__Bacteria; p__Proteobacteria; c__Betaproteobacteria; o__Burkholderiales; f__Alcaligenaceae; g__Achromobacter; s__Unclassified
geneset000000562	k__Bacteria; p__Proteobacteria; c__Betaproteobacteria; o__Burkholderiales; f__Alcaligenaceae; g__Achromobacter; s__Unclassified
geneset000000563	k__Bacteria; p__Proteobacteria; c__Betaproteobacteria; o__Burkholderiales; f__Alcaligenaceae; g__Achromobacter; s__Unclassified
geneset000000564	k__Bacteria; p__Proteobacteria; c__Betaproteobacteria; o__Burkholderiales; f__Alcaligenaceae; g__Achromobacter; s__Unclassified
geneset000000565	k__Bacteria; p__Proteobacteria; c__Betaproteobacteria; o__Burkholderiales; f__Alcaligenaceae; g__Achromobacter; s__Achromobacter_ruhlandii
geneset000000566	k__Bacteria; p__Proteobacteria; c__Betaproteobacteria; o__Burkholderiales; f__Alcaligenaceae; g__Achromobacter; s__Unclassified
geneset000000567	k__Bacteria; p__Proteobacteria; c__Betaproteobacteria; o__Burkholderiales; f__Alcaligenaceae; g__Achromobacter; s__Unclassified
geneset000000568	k__Bacteria; p__Proteobacteria; c__Betaproteobacteria; o__Burkholderiales; f__Alcaligenaceae; g__Achromobacter; s__Achromobacter_sp._2789STDY5608628
geneset000000569	k__Bacteria; p__Proteobacteria; c__Betaproteobacteria; o__Burkholderiales; f__Alcaligenaceae; g__Achromobacter; s__Unclassified
geneset000000570	k__Bacteria; p__Proteobacteria; c__Betaproteobacteria; o__Burkholderiales; f__Alcaligenaceae; g__Achromobacter; s__Unclassified
geneset000000571	k__Bacteria; p__Proteobacteria; c__Betaproteobacteria; o__Burkholderiales; f__Alcaligenaceae; g__Achromobacter; s__Unclassified
geneset000000572	k__Bacteria; p__Proteobacteria; c__Betaproteobacteria; o__Burkholderiales; f__Alcaligenaceae; g__Achromobacter; s__Unclassified
geneset000000573	k__Bacteria; p__Proteobacteria; c__Betaproteobacteria; o__Burkholderiales; f__Alcaligenaceae; g__Achromobacter; s__Unclassified
geneset000000574	k__Bacteria; p__Proteobacteria; c__Betaproteobacteria; o__Burkholderiales; f__Alcaligenaceae; g__Achromobacter; s__Unclassified
geneset000000575	k__Bacteria; p__Proteobacteria; c__Betaproteobacteria; o__Burkholderiales; f__Alcaligenaceae; g__Achromobacter; s__Unclassified
geneset000000576	k__Bacteria; p__Proteobacteria; c__Betaproteobacteria; o__Burkholderiales; f__Alcaligenaceae; g__Achromobacter; s__Unclassified
geneset000000577	k__Bacteria; p__Proteobacteria; c__Betaproteobacteria; o__Burkholderiales; f__Alcaligenaceae; g__Achromobacter; s__Achromobacter_sp._2789STDY5608615
geneset000000578	k__Bacteria; p__Proteobacteria; c__Betaproteobacteria; o__Burkholderiales; f__Alcaligenaceae; g__Achromobacter; s__Unclassified
geneset000000579	k__Bacteria; p__Proteobacteria; c__Betaproteobacteria; o__Burkholderiales; f__Alcaligenaceae; g__Achromobacter; s__Unclassified
geneset000000580	k__Bacteria; p__Proteobacteria; c__Alphaproteobacteria; o__Rhizobiales; f__Unclassified; g__Unclassified; s__Unclassified
geneset000000584	k__Bacteria; p__Cyanobacteria; c__Unclassified; o__Synechococcales; f__Synechococcaceae; g__Synechococcus; s__Synechococcus_sp._P1
geneset000000586	k__Bacteria; p__Proteobacteria; c__Gammaproteobacteria; o__Pseudomonadales; f__Pseudomonadaceae; g__Pseudomonas; s__Unclassified
geneset000000590	k__Bacteria; p__Proteobacteria; c__Gammaproteobacteria; o__Cellvibrionales; f__Porticoccaceae; g__Unclassified; s__Porticoccaceae_bacterium
geneset000000591	k__Bacteria; p__Candidatus_Melainabacteria; c__Unclassified; o__Unclassified; f__Unclassified; g__Unclassified; s__Candidatus_Melainabacteria_bacterium
geneset000000600	k__Bacteria; p__Candidatus_Melainabacteria; c__Unclassified; o__Unclassified; f__Unclassified; g__Unclassified; s__Candidatus_Melainabacteria_bacterium
geneset000000605	k__Fungi; p__Ascomycota; c__Eurotiomycetes; o__Eurotiales; f__Aspergillaceae; g__Aspergillus; s__Aspergillus_flavus
geneset000000606	k__Viruses; p__Unclassified; c__Unclassified; o__Caudovirales; f__Siphoviridae; g__Unclassified; s__Synechococcus_phage_S-CBS1
geneset000000609	k__Bacteria; p__Proteobacteria; c__Betaproteobacteria; o__Burkholderiales; f__Alcaligenaceae; g__Achromobacter; s__Achromobacter_marplatensis
geneset000000611	k__Viruses; p__Unclassified; c__Unclassified; o__Unclassified; f__Unclassified; g__Unclassified; s__Vibrio_phage_qdvp001
geneset000000612	k__Bacteria; p__Firmicutes; c__Clostridia; o__Halanaerobiales; f__Halanaerobiaceae; g__Halanaerobium; s__Unclassified
geneset000000613	k__Bacteria; p__Proteobacteria; c__Alphaproteobacteria; o__Rhizobiales; f__Brucellaceae; g__Ochrobactrum; s__Ochrobactrum_anthropi
geneset000000614	k__Bacteria; p__Proteobacteria; c__Alphaproteobacteria; o__Rhizobiales; f__Bradyrhizobiaceae; g__Bradyrhizobium; s__Bradyrhizobium_lablabi
geneset000000615	k__Bacteria; p__Proteobacteria; c__Gammaproteobacteria; o__Pseudomonadales; f__Moraxellaceae; g__Acinetobacter; s__Acinetobacter_baumannii
geneset000000617	k__Bacteria; p__Firmicutes; c__Bacilli; o__Bacillales; f__Paenibacillaceae; g__Unclassified; s__Unclassified
geneset000000619	k__Bacteria; p__Proteobacteria; c__Gammaproteobacteria; o__Pseudomonadales; f__Pseudomonadaceae; g__Pseudomonas; s__Unclassified
geneset000000620	k__Bacteria; p__Proteobacteria; c__Alphaproteobacteria; o__Sphingomonadales; f__Sphingomonadaceae; g__Sphingomonas; s__Sphingomonas_sp._Cra20
geneset000000624	k__Bacteria; p__Proteobacteria; c__Alphaproteobacteria; o__Rhizobiales; f__Bradyrhizobiaceae; g__Bradyrhizobium; s__Unclassified
geneset000000630	k__Bacteria; p__Proteobacteria; c__Gammaproteobacteria; o__Pseudomonadales; f__Moraxellaceae; g__Acinetobacter; s__Unclassified
geneset000000632	k__Bacteria; p__Candidatus_Melainabacteria; c__Unclassified; o__Unclassified; f__Unclassified; g__Unclassified; s__Candidatus_Melainabacteria_bacterium
geneset000000633	k__Fungi; p__Ascomycota; c__Eurotiomycetes; o__Eurotiales; f__Aspergillaceae; g__Phialosimplex; s__Phialosimplex_sp._HF37
geneset000000634	k__Bacteria; p__Actinobacteria; c__Actinobacteria; o__Propionibacteriales; f__Propionibacteriaceae; g__Propionibacterium; s__Propionibacterium_freudenreichii
geneset000000637	k__Fungi; p__Ascomycota; c__Eurotiomycetes; o__Eurotiales; f__Aspergillaceae; g__Penicillium; s__Penicillium_brasilianum
geneset000000638	k__Bacteria; p__Bacteroidetes; c__Flavobacteriia; o__Flavobacteriales; f__Flavobacteriaceae; g__Flavobacterium; s__Flavobacterium_anhuiense
geneset000000639	k__Bacteria; p__Proteobacteria; c__Betaproteobacteria; o__Burkholderiales; f__Alcaligenaceae; g__Achromobacter; s__Achromobacter_marplatensis
geneset000000643	k__Bacteria; p__Proteobacteria; c__Alphaproteobacteria; o__Rhizobiales; f__Rhizobiaceae; g__Unclassified; s__Unclassified
geneset000000645	k__Bacteria; p__Proteobacteria; c__Alphaproteobacteria; o__Rhizobiales; f__Rhizobiaceae; g__Unclassified; s__Unclassified
geneset000000646	k__Bacteria; p__Proteobacteria; c__Alphaproteobacteria; o__Rhizobiales; f__Unclassified; g__Unclassified; s__Unclassified
geneset000000647	k__Bacteria; p__Proteobacteria; c__Alphaproteobacteria; o__Rhizobiales; f__Unclassified; g__Unclassified; s__Unclassified
geneset000000653	k__Bacteria; p__Cyanobacteria; c__Unclassified; o__Chroococcidiopsidales; f__Chroococcidiopsidaceae; g__Chroococcidiopsis; s__Chroococcidiopsis_sp._CCALA_051
geneset000000655	k__Viruses; p__Unclassified; c__Unclassified; o__Caudovirales; f__Myoviridae; g__Unclassified; s__Unclassified
geneset000000656	k__Viruses; p__Unclassified; c__Unclassified; o__Caudovirales; f__Myoviridae; g__Unclassified; s__Synechococcus_phage_S-CAM7
geneset000000657	k__Viruses; p__Unclassified; c__Unclassified; o__Caudovirales; f__Myoviridae; g__Unclassified; s__Unclassified
geneset000000658	k__Viruses; p__Unclassified; c__Unclassified; o__Caudovirales; f__Myoviridae; g__Unclassified; s__Synechococcus_phage_S-CAM7
geneset000000662	k__Bacteria; p__Bacteroidetes; c__Flavobacteriia; o__Flavobacteriales; f__Flavobacteriaceae; g__Flavobacterium; s__Flavobacterium_anhuiense
geneset000000663	k__Bacteria; p__Actinobacteria; c__Actinobacteria; o__Micrococcales; f__Microbacteriaceae; g__Leifsonia; s__Unclassified
geneset000000664	k__Bacteria; p__Proteobacteria; c__Alphaproteobacteria; o__Rhizobiales; f__Bradyrhizobiaceae; g__Bradyrhizobium; s__Bradyrhizobium_japonicum
geneset000000665	k__Archaea; p__Candidatus_Bathyarchaeota; c__Unclassified; o__Unclassified; f__Unclassified; g__Unclassified; s__Candidatus_Bathyarchaeota_archaeon
geneset000000666	k__Bacteria; p__Bacteroidetes; c__Sphingobacteriia; o__Sphingobacteriales; f__Sphingobacteriaceae; g__Mucilaginibacter; s__Mucilaginibacter_gossypiicola
geneset000000668	k__Bacteria; p__Proteobacteria; c__Gammaproteobacteria; o__Pseudomonadales; f__Pseudomonadaceae; g__Pseudomonas; s__Pseudomonas_aeruginosa
geneset000000669	k__Bacteria; p__Proteobacteria; c__Alphaproteobacteria; o__Rhizobiales; f__Bradyrhizobiaceae; g__Bradyrhizobium; s__Bradyrhizobium_lablabi
geneset000000670	k__Bacteria; p__Proteobacteria; c__Betaproteobacteria; o__Burkholderiales; f__Alcaligenaceae; g__Achromobacter; s__Achromobacter_insolitus
geneset000000671	k__Bacteria; p__Firmicutes; c__Bacilli; o__Bacillales; f__Paenibacillaceae; g__Paenibacillus; s__Paenibacillus_pasadenensis
geneset000000672	k__Bacteria; p__Bacteroidetes; c__Flavobacteriia; o__Flavobacteriales; f__Flavobacteriaceae; g__Flavobacterium; s__Flavobacterium_crocinum
geneset000000677	k__Bacteria; p__Proteobacteria; c__Betaproteobacteria; o__Burkholderiales; f__Burkholderiaceae; g__Burkholderia; s__Burkholderia_novacaledonica
geneset000000683	k__Viruses; p__Unclassified; c__Unclassified; o__Unclassified; f__Unclassified; g__Unclassified; s__uncultured_Mediterranean_phage_uvMED
geneset000000687	k__Bacteria; p__Bacteroidetes; c__Sphingobacteriia; o__Sphingobacteriales; f__Sphingobacteriaceae; g__Sphingobacterium; s__Sphingobacterium_siyangense
geneset000000689	k__Bacteria; p__Unclassified; c__Unclassified; o__Unclassified; f__Unclassified; g__Unclassified; s__Unclassified
geneset000000690	k__Bacteria; p__Proteobacteria; c__Betaproteobacteria; o__Burkholderiales; f__Alcaligenaceae; g__Achromobacter; s__Unclassified
geneset000000692	Unassigned; Unassigned; Unassigned; Unassigned; Unassigned; Unassigned; Unassigned
geneset000000697	k__Bacteria; p__Bacteroidetes; c__Chitinophagia; o__Chitinophagales; f__Chitinophagaceae; g__Unclassified; s__Chitinophagaceae_bacterium
geneset000000701	k__Bacteria; p__Proteobacteria; c__Betaproteobacteria; o__Burkholderiales; f__Alcaligenaceae; g__Achromobacter; s__Unclassified
geneset000000702	k__Bacteria; p__Proteobacteria; c__Betaproteobacteria; o__Burkholderiales; f__Alcaligenaceae; g__Achromobacter; s__Unclassified
geneset000000703	k__Bacteria; p__Proteobacteria; c__Betaproteobacteria; o__Burkholderiales; f__Alcaligenaceae; g__Achromobacter; s__Unclassified
geneset000000704	k__Bacteria; p__Proteobacteria; c__Betaproteobacteria; o__Burkholderiales; f__Alcaligenaceae; g__Achromobacter; s__Unclassified
geneset000000705	k__Bacteria; p__Proteobacteria; c__Betaproteobacteria; o__Burkholderiales; f__Alcaligenaceae; g__Achromobacter; s__Unclassified
geneset000000706	k__Bacteria; p__Proteobacteria; c__Betaproteobacteria; o__Burkholderiales; f__Alcaligenaceae; g__Achromobacter; s__Achromobacter_sp._2789STDY5608633
geneset000000707	k__Bacteria; p__Proteobacteria; c__Betaproteobacteria; o__Burkholderiales; f__Alcaligenaceae; g__Achromobacter; s__Unclassified
geneset000000708	k__Bacteria; p__Proteobacteria; c__Betaproteobacteria; o__Burkholderiales; f__Alcaligenaceae; g__Achromobacter; s__Unclassified
geneset000000709	k__Bacteria; p__Proteobacteria; c__Betaproteobacteria; o__Burkholderiales; f__Alcaligenaceae; g__Achromobacter; s__Unclassified
geneset000000710	k__Bacteria; p__Proteobacteria; c__Betaproteobacteria; o__Burkholderiales; f__Alcaligenaceae; g__Achromobacter; s__Unclassified
geneset000000711	k__Bacteria; p__Proteobacteria; c__Betaproteobacteria; o__Burkholderiales; f__Alcaligenaceae; g__Achromobacter; s__Unclassified
geneset000000712	k__Bacteria; p__Proteobacteria; c__Betaproteobacteria; o__Burkholderiales; f__Alcaligenaceae; g__Achromobacter; s__Unclassified
geneset000000713	k__Bacteria; p__Proteobacteria; c__Betaproteobacteria; o__Burkholderiales; f__Alcaligenaceae; g__Achromobacter; s__Unclassified
geneset000000714	k__Bacteria; p__Proteobacteria; c__Betaproteobacteria; o__Burkholderiales; f__Alcaligenaceae; g__Achromobacter; s__Unclassified
geneset000000715	Unassigned; Unassigned; Unassigned; Unassigned; Unassigned; Unassigned; Unassigned
geneset000000716	k__Fungi; p__Ascomycota; c__Sordariomycetes; o__Hypocreales; f__Cordycipitaceae; g__Beauveria; s__Beauveria_bassiana
geneset000000717	k__Bacteria; p__Proteobacteria; c__Betaproteobacteria; o__Burkholderiales; f__Alcaligenaceae; g__Achromobacter; s__Unclassified
geneset000000718	k__Bacteria; p__Proteobacteria; c__Betaproteobacteria; o__Burkholderiales; f__Alcaligenaceae; g__Achromobacter; s__Unclassified
geneset000000719	k__Bacteria; p__Proteobacteria; c__Betaproteobacteria; o__Burkholderiales; f__Alcaligenaceae; g__Achromobacter; s__Unclassified
geneset000000720	k__Bacteria; p__Proteobacteria; c__Betaproteobacteria; o__Burkholderiales; f__Alcaligenaceae; g__Achromobacter; s__Unclassified
geneset000000721	k__Bacteria; p__Proteobacteria; c__Betaproteobacteria; o__Burkholderiales; f__Alcaligenaceae; g__Achromobacter; s__Unclassified
geneset000000722	k__Bacteria; p__Proteobacteria; c__Betaproteobacteria; o__Burkholderiales; f__Alcaligenaceae; g__Achromobacter; s__Unclassified
geneset000000723	k__Bacteria; p__Proteobacteria; c__Betaproteobacteria; o__Burkholderiales; f__Alcaligenaceae; g__Achromobacter; s__Unclassified
geneset000000724	k__Bacteria; p__Proteobacteria; c__Betaproteobacteria; o__Burkholderiales; f__Alcaligenaceae; g__Achromobacter; s__Unclassified
geneset000000725	k__Bacteria; p__Proteobacteria; c__Betaproteobacteria; o__Burkholderiales; f__Alcaligenaceae; g__Achromobacter; s__Unclassified
geneset000000726	k__Bacteria; p__Proteobacteria; c__Betaproteobacteria; o__Burkholderiales; f__Alcaligenaceae; g__Achromobacter; s__Unclassified
geneset000000727	k__Bacteria; p__Proteobacteria; c__Betaproteobacteria; o__Burkholderiales; f__Alcaligenaceae; g__Achromobacter; s__Unclassified
geneset000000728	k__Bacteria; p__Proteobacteria; c__Betaproteobacteria; o__Burkholderiales; f__Alcaligenaceae; g__Achromobacter; s__Unclassified
geneset000000729	k__Bacteria; p__Proteobacteria; c__Betaproteobacteria; o__Burkholderiales; f__Alcaligenaceae; g__Achromobacter; s__Unclassified
geneset000000730	k__Bacteria; p__Proteobacteria; c__Betaproteobacteria; o__Burkholderiales; f__Alcaligenaceae; g__Achromobacter; s__Unclassified
geneset000000731	k__Bacteria; p__Proteobacteria; c__Betaproteobacteria; o__Burkholderiales; f__Alcaligenaceae; g__Achromobacter; s__Unclassified
geneset000000732	k__Bacteria; p__Proteobacteria; c__Betaproteobacteria; o__Burkholderiales; f__Alcaligenaceae; g__Achromobacter; s__Unclassified
geneset000000733	k__Bacteria; p__Proteobacteria; c__Betaproteobacteria; o__Burkholderiales; f__Alcaligenaceae; g__Achromobacter; s__Unclassified
geneset000000734	k__Bacteria; p__Proteobacteria; c__Betaproteobacteria; o__Burkholderiales; f__Alcaligenaceae; g__Achromobacter; s__Unclassified
geneset000000735	k__Bacteria; p__Proteobacteria; c__Betaproteobacteria; o__Burkholderiales; f__Alcaligenaceae; g__Achromobacter; s__Unclassified
geneset000000736	k__Bacteria; p__Proteobacteria; c__Betaproteobacteria; o__Burkholderiales; f__Alcaligenaceae; g__Achromobacter; s__Unclassified
geneset000000737	k__Bacteria; p__Proteobacteria; c__Betaproteobacteria; o__Burkholderiales; f__Alcaligenaceae; g__Unclassified; s__Unclassified
geneset000000738	k__Bacteria; p__Proteobacteria; c__Betaproteobacteria; o__Burkholderiales; f__Alcaligenaceae; g__Achromobacter; s__Achromobacter_sp._2789STDY5608607
geneset000000739	k__Bacteria; p__Proteobacteria; c__Alphaproteobacteria; o__Caulobacterales; f__Caulobacteraceae; g__Caulobacter; s__Unclassified
geneset000000740	k__Bacteria; p__Proteobacteria; c__Alphaproteobacteria; o__Rhizobiales; f__Unclassified; g__Unclassified; s__Rhizobiales_bacterium
geneset000000742	k__Bacteria; p__Proteobacteria; c__Deltaproteobacteria; o__Myxococcales; f__Myxococcaceae; g__Corallococcus; s__Corallococcus_sp._AB004
geneset000000743	k__Bacteria; p__Proteobacteria; c__Alphaproteobacteria; o__Rhizobiales; f__Brucellaceae; g__Ochrobactrum; s__Unclassified
geneset000000746	k__Bacteria; p__Proteobacteria; c__Alphaproteobacteria; o__Rhizobiales; f__Rhizobiaceae; g__Rhizobium; s__Unclassified
geneset000000747	k__Viruses; p__Unclassified; c__Unclassified; o__Unclassified; f__Unclassified; g__Unclassified; s__Unclassified
geneset000000748	k__Bacteria; p__Unclassified; c__Unclassified; o__Unclassified; f__Unclassified; g__Unclassified; s__bacterium_TMED88
geneset000000750	k__Bacteria; p__Proteobacteria; c__Gammaproteobacteria; o__Pseudomonadales; f__Moraxellaceae; g__Acinetobacter; s__Unclassified
geneset000000751	k__Bacteria; p__Candidatus_Cloacimonetes; c__Unclassified; o__Unclassified; f__Unclassified; g__Unclassified; s__Candidatus_Cloacimonetes_bacterium_4572_55
geneset000000754	k__Bacteria; p__Proteobacteria; c__Betaproteobacteria; o__Burkholderiales; f__Oxalobacteraceae; g__Massilia; s__Massilia_sp._9096
geneset000000758	k__Bacteria; p__Proteobacteria; c__Gammaproteobacteria; o__Pseudomonadales; f__Pseudomonadaceae; g__Pseudomonas; s__Unclassified
geneset000000761	k__Bacteria; p__Bacteroidetes; c__Cytophagia; o__Cytophagales; f__Flammeovirgaceae; g__Fabibacter; s__Fabibacter_sp._4D4
geneset000000765	k__Bacteria; p__Proteobacteria; c__Gammaproteobacteria; o__Chromatiales; f__Ectothiorhodospiraceae; g__Thioalkalivibrio; s__Thioalkalivibrio_thiocyanodenitrificans
geneset000000766	k__Bacteria; p__Proteobacteria; c__Gammaproteobacteria; o__Chromatiales; f__Ectothiorhodospiraceae; g__Thioalkalivibrio; s__Thioalkalivibrio_thiocyanodenitrificans
geneset000000767	k__Bacteria; p__Proteobacteria; c__Gammaproteobacteria; o__Xanthomonadales; f__Xanthomonadaceae; g__Stenotrophomonas; s__Stenotrophomonas_maltophilia
geneset000000768	k__Bacteria; p__Proteobacteria; c__Gammaproteobacteria; o__Xanthomonadales; f__Xanthomonadaceae; g__Stenotrophomonas; s__Stenotrophomonas_maltophilia
geneset000000773	k__Bacteria; p__Actinobacteria; c__Actinobacteria; o__Corynebacteriales; f__Mycobacteriaceae; g__Mycobacterium; s__Mycobacterium_sp.
geneset000000774	k__Bacteria; p__Actinobacteria; c__Actinobacteria; o__Corynebacteriales; f__Mycobacteriaceae; g__Mycobacterium; s__Mycobacterium_gordonae
geneset000000775	k__Bacteria; p__Actinobacteria; c__Actinobacteria; o__Corynebacteriales; f__Mycobacteriaceae; g__Mycobacterium; s__Mycobacterium_paragordonae
geneset000000776	k__Bacteria; p__Actinobacteria; c__Actinobacteria; o__Corynebacteriales; f__Mycobacteriaceae; g__Mycobacterium; s__Mycobacterium_sp.
geneset000000777	k__Bacteria; p__Actinobacteria; c__Actinobacteria; o__Corynebacteriales; f__Mycobacteriaceae; g__Mycobacterium; s__Mycobacterium_paragordonae
geneset000000778	k__Bacteria; p__Actinobacteria; c__Actinobacteria; o__Corynebacteriales; f__Mycobacteriaceae; g__Mycobacterium; s__Mycobacterium_sp.
geneset000000779	k__Bacteria; p__Actinobacteria; c__Actinobacteria; o__Corynebacteriales; f__Mycobacteriaceae; g__Mycobacterium; s__Mycobacterium_sp.
geneset000000780	k__Bacteria; p__Proteobacteria; c__Gammaproteobacteria; o__Pseudomonadales; f__Moraxellaceae; g__Psychrobacter; s__Unclassified
geneset000000782	k__Viruses; p__Unclassified; c__Unclassified; o__Caudovirales; f__Siphoviridae; g__Unclassified; s__Serratia_phage_Eta
geneset000000783	k__Viruses; p__Unclassified; c__Unclassified; o__Caudovirales; f__Myoviridae; g__Unclassified; s__Aeromonas_phage_62AhydR11PP
geneset000000784	k__Viruses; p__Unclassified; c__Unclassified; o__Caudovirales; f__Myoviridae; g__Unclassified; s__Aeromonas_phage_62AhydR11PP
geneset000000785	k__Viruses; p__Unclassified; c__Unclassified; o__Caudovirales; f__Myoviridae; g__Unclassified; s__Aeromonas_phage_62AhydR11PP
geneset000000786	k__Viruses; p__Unclassified; c__Unclassified; o__Caudovirales; f__Myoviridae; g__Unclassified; s__Aeromonas_phage_62AhydR11PP
geneset000000787	k__Viruses; p__Unclassified; c__Unclassified; o__Caudovirales; f__Myoviridae; g__Unclassified; s__Aeromonas_phage_62AhydR11PP
geneset000000788	k__Viruses; p__Unclassified; c__Unclassified; o__Caudovirales; f__Myoviridae; g__Unclassified; s__Aeromonas_phage_62AhydR11PP
geneset000000789	k__Viruses; p__Unclassified; c__Unclassified; o__Unclassified; f__Unclassified; g__Unclassified; s__Vibrio_phage_1.197.A._10N.286.54.F2
geneset000000790	k__Viruses; p__Unclassified; c__Unclassified; o__Caudovirales; f__Myoviridae; g__Unclassified; s__Aeromonas_phage_vB_AsaM-56
geneset000000791	k__Viruses; p__Unclassified; c__Unclassified; o__Caudovirales; f__Myoviridae; g__Unclassified; s__Aeromonas_phage_62AhydR11PP
geneset000000793	k__Viruses; p__Unclassified; c__Unclassified; o__Caudovirales; f__Myoviridae; g__Unclassified; s__Aeromonas_phage_62AhydR11PP
geneset000000794	k__Viruses; p__Unclassified; c__Unclassified; o__Caudovirales; f__Myoviridae; g__Unclassified; s__Aeromonas_phage_62AhydR11PP
geneset000000795	k__Viruses; p__Unclassified; c__Unclassified; o__Caudovirales; f__Myoviridae; g__Unclassified; s__Unclassified
geneset000000796	k__Viruses; p__Unclassified; c__Unclassified; o__Caudovirales; f__Myoviridae; g__Unclassified; s__Aeromonas_phage_vB_AsaM-56
geneset000000797	k__Viruses; p__Unclassified; c__Unclassified; o__Caudovirales; f__Myoviridae; g__Unclassified; s__Aeromonas_phage_62AhydR11PP
geneset000000798	k__Viruses; p__Unclassified; c__Unclassified; o__Caudovirales; f__Myoviridae; g__Unclassified; s__Aeromonas_phage_62AhydR11PP
geneset000000799	k__Viruses; p__Unclassified; c__Unclassified; o__Caudovirales; f__Myoviridae; g__Unclassified; s__Aeromonas_phage_62AhydR11PP
geneset000000800	k__Viruses; p__Unclassified; c__Unclassified; o__Caudovirales; f__Myoviridae; g__Unclassified; s__Aeromonas_phage_62AhydR11PP
geneset000000801	k__Bacteria; p__Actinobacteria; c__Actinobacteria; o__Corynebacteriales; f__Mycobacteriaceae; g__Mycobacterium; s__Mycobacterium_paragordonae
geneset000000802	k__Bacteria; p__Actinobacteria; c__Actinobacteria; o__Corynebacteriales; f__Mycobacteriaceae; g__Mycobacterium; s__Mycobacterium_paragordonae
geneset000000803	k__Bacteria; p__Actinobacteria; c__Actinobacteria; o__Corynebacteriales; f__Mycobacteriaceae; g__Mycobacterium; s__Mycobacterium_paragordonae
geneset000000804	k__Bacteria; p__Actinobacteria; c__Actinobacteria; o__Corynebacteriales; f__Mycobacteriaceae; g__Mycobacterium; s__Unclassified
geneset000000805	k__Bacteria; p__Actinobacteria; c__Actinobacteria; o__Corynebacteriales; f__Mycobacteriaceae; g__Mycobacterium; s__Mycobacterium_paragordonae
geneset000000806	k__Bacteria; p__Actinobacteria; c__Actinobacteria; o__Corynebacteriales; f__Mycobacteriaceae; g__Mycobacterium; s__Mycobacterium_gordonae
geneset000000807	k__Bacteria; p__Actinobacteria; c__Actinobacteria; o__Corynebacteriales; f__Mycobacteriaceae; g__Mycobacterium; s__Unclassified
geneset000000808	k__Bacteria; p__Actinobacteria; c__Actinobacteria; o__Corynebacteriales; f__Mycobacteriaceae; g__Mycobacterium; s__Mycobacterium_gordonae
geneset000000809	k__Bacteria; p__Actinobacteria; c__Actinobacteria; o__Corynebacteriales; f__Mycobacteriaceae; g__Mycobacterium; s__Unclassified
geneset000000810	k__Bacteria; p__Actinobacteria; c__Actinobacteria; o__Corynebacteriales; f__Mycobacteriaceae; g__Mycobacterium; s__Mycobacterium_gordonae
geneset000000811	k__Bacteria; p__Actinobacteria; c__Actinobacteria; o__Corynebacteriales; f__Mycobacteriaceae; g__Mycobacterium; s__Mycobacterium_paragordonae
geneset000000812	k__Bacteria; p__Actinobacteria; c__Actinobacteria; o__Corynebacteriales; f__Mycobacteriaceae; g__Mycobacterium; s__Mycobacterium_sp.
geneset000000813	k__Bacteria; p__Actinobacteria; c__Actinobacteria; o__Corynebacteriales; f__Mycobacteriaceae; g__Mycobacterium; s__Mycobacterium_paragordonae
geneset000000814	k__Bacteria; p__Actinobacteria; c__Actinobacteria; o__Corynebacteriales; f__Mycobacteriaceae; g__Mycobacterium; s__Mycobacterium_gordonae
geneset000000815	k__Bacteria; p__Actinobacteria; c__Actinobacteria; o__Corynebacteriales; f__Mycobacteriaceae; g__Mycobacterium; s__Unclassified
geneset000000816	k__Bacteria; p__Actinobacteria; c__Actinobacteria; o__Corynebacteriales; f__Mycobacteriaceae; g__Mycobacterium; s__Mycobacterium_paragordonae
geneset000000817	k__Bacteria; p__Actinobacteria; c__Actinobacteria; o__Corynebacteriales; f__Mycobacteriaceae; g__Mycobacterium; s__Unclassified
geneset000000818	k__Bacteria; p__Actinobacteria; c__Actinobacteria; o__Corynebacteriales; f__Mycobacteriaceae; g__Mycobacterium; s__Mycobacterium_gordonae
geneset000000819	k__Bacteria; p__Actinobacteria; c__Actinobacteria; o__Corynebacteriales; f__Mycobacteriaceae; g__Mycobacterium; s__Mycobacterium_gordonae
geneset000000820	k__Bacteria; p__Actinobacteria; c__Actinobacteria; o__Corynebacteriales; f__Mycobacteriaceae; g__Mycobacterium; s__Mycobacterium_gordonae
geneset000000821	k__Bacteria; p__Actinobacteria; c__Actinobacteria; o__Corynebacteriales; f__Mycobacteriaceae; g__Mycobacterium; s__Mycobacterium_sp.
geneset000000822	k__Bacteria; p__Actinobacteria; c__Actinobacteria; o__Corynebacteriales; f__Mycobacteriaceae; g__Mycobacterium; s__Mycobacterium_paragordonae
geneset000000823	k__Bacteria; p__Actinobacteria; c__Actinobacteria; o__Corynebacteriales; f__Mycobacteriaceae; g__Mycobacterium; s__Mycobacterium_paragordonae
geneset000000824	k__Bacteria; p__Actinobacteria; c__Actinobacteria; o__Corynebacteriales; f__Mycobacteriaceae; g__Mycobacterium; s__Mycobacterium_paragordonae
geneset000000825	k__Bacteria; p__Actinobacteria; c__Actinobacteria; o__Corynebacteriales; f__Mycobacteriaceae; g__Mycobacterium; s__Unclassified
geneset000000826	k__Bacteria; p__Actinobacteria; c__Actinobacteria; o__Corynebacteriales; f__Mycobacteriaceae; g__Mycobacterium; s__Mycobacterium_paragordonae
geneset000000827	k__Bacteria; p__Actinobacteria; c__Actinobacteria; o__Corynebacteriales; f__Mycobacteriaceae; g__Mycobacterium; s__Unclassified
geneset000000828	k__Bacteria; p__Actinobacteria; c__Actinobacteria; o__Corynebacteriales; f__Mycobacteriaceae; g__Mycobacterium; s__Mycobacterium_gordonae
geneset000000829	k__Bacteria; p__Actinobacteria; c__Actinobacteria; o__Corynebacteriales; f__Mycobacteriaceae; g__Mycobacterium; s__Mycobacterium_gordonae
geneset000000830	k__Bacteria; p__Actinobacteria; c__Actinobacteria; o__Corynebacteriales; f__Mycobacteriaceae; g__Mycobacterium; s__Mycobacterium_gordonae
geneset000000831	k__Bacteria; p__Actinobacteria; c__Actinobacteria; o__Corynebacteriales; f__Mycobacteriaceae; g__Mycobacterium; s__Mycobacterium_gordonae
geneset000000832	k__Bacteria; p__Actinobacteria; c__Actinobacteria; o__Corynebacteriales; f__Mycobacteriaceae; g__Mycobacterium; s__Mycobacterium_gordonae
geneset000000833	k__Bacteria; p__Actinobacteria; c__Actinobacteria; o__Corynebacteriales; f__Mycobacteriaceae; g__Mycobacterium; s__Mycobacterium_gordonae
geneset000000834	k__Bacteria; p__Actinobacteria; c__Actinobacteria; o__Corynebacteriales; f__Mycobacteriaceae; g__Mycobacterium; s__Mycobacterium_sp.
geneset000000835	k__Bacteria; p__Actinobacteria; c__Actinobacteria; o__Corynebacteriales; f__Mycobacteriaceae; g__Mycobacterium; s__Unclassified
geneset000000836	k__Bacteria; p__Actinobacteria; c__Actinobacteria; o__Corynebacteriales; f__Mycobacteriaceae; g__Mycobacterium; s__Unclassified
geneset000000837	k__Bacteria; p__Actinobacteria; c__Actinobacteria; o__Corynebacteriales; f__Mycobacteriaceae; g__Mycobacterium; s__Mycobacterium_gordonae
geneset000000838	k__Bacteria; p__Actinobacteria; c__Actinobacteria; o__Corynebacteriales; f__Mycobacteriaceae; g__Mycobacterium; s__Mycobacterium_gordonae
geneset000000839	k__Bacteria; p__Actinobacteria; c__Actinobacteria; o__Corynebacteriales; f__Mycobacteriaceae; g__Mycobacterium; s__Mycobacterium_sp.
geneset000000840	k__Bacteria; p__Actinobacteria; c__Actinobacteria; o__Corynebacteriales; f__Mycobacteriaceae; g__Mycobacterium; s__Mycobacterium_sp.
geneset000000841	k__Bacteria; p__Actinobacteria; c__Actinobacteria; o__Corynebacteriales; f__Mycobacteriaceae; g__Mycobacterium; s__Mycobacterium_gordonae
geneset000000842	k__Bacteria; p__Actinobacteria; c__Actinobacteria; o__Corynebacteriales; f__Mycobacteriaceae; g__Mycobacterium; s__Mycobacterium_gordonae
geneset000000843	k__Bacteria; p__Actinobacteria; c__Actinobacteria; o__Corynebacteriales; f__Mycobacteriaceae; g__Mycobacterium; s__Mycobacterium_paragordonae
geneset000000844	k__Bacteria; p__Actinobacteria; c__Actinobacteria; o__Corynebacteriales; f__Mycobacteriaceae; g__Mycobacterium; s__Mycobacterium_gordonae
geneset000000845	k__Bacteria; p__Actinobacteria; c__Actinobacteria; o__Corynebacteriales; f__Mycobacteriaceae; g__Mycobacterium; s__Mycobacterium_gordonae
geneset000000846	k__Bacteria; p__Actinobacteria; c__Actinobacteria; o__Corynebacteriales; f__Mycobacteriaceae; g__Mycobacterium; s__Mycobacterium_gordonae
geneset000000847	k__Bacteria; p__Actinobacteria; c__Actinobacteria; o__Corynebacteriales; f__Mycobacteriaceae; g__Mycobacterium; s__Mycobacterium_sp.
geneset000000848	k__Bacteria; p__Actinobacteria; c__Actinobacteria; o__Corynebacteriales; f__Mycobacteriaceae; g__Mycobacterium; s__Mycobacterium_paragordonae
geneset000000849	k__Bacteria; p__Actinobacteria; c__Actinobacteria; o__Corynebacteriales; f__Mycobacteriaceae; g__Mycobacterium; s__Unclassified
geneset000000850	k__Bacteria; p__Actinobacteria; c__Actinobacteria; o__Corynebacteriales; f__Mycobacteriaceae; g__Mycobacterium; s__Mycobacterium_gordonae
geneset000000851	k__Bacteria; p__Actinobacteria; c__Actinobacteria; o__Corynebacteriales; f__Mycobacteriaceae; g__Mycobacterium; s__Mycobacterium_paragordonae
geneset000000852	k__Bacteria; p__Actinobacteria; c__Actinobacteria; o__Corynebacteriales; f__Mycobacteriaceae; g__Mycobacterium; s__Mycobacterium_gordonae
geneset000000853	k__Bacteria; p__Actinobacteria; c__Actinobacteria; o__Corynebacteriales; f__Mycobacteriaceae; g__Mycobacterium; s__Mycobacterium_gordonae
geneset000000854	k__Bacteria; p__Actinobacteria; c__Actinobacteria; o__Corynebacteriales; f__Mycobacteriaceae; g__Mycobacterium; s__Mycobacterium_sp.
geneset000000855	k__Bacteria; p__Actinobacteria; c__Actinobacteria; o__Corynebacteriales; f__Mycobacteriaceae; g__Mycobacterium; s__Mycobacterium_gordonae
geneset000000856	k__Bacteria; p__Actinobacteria; c__Actinobacteria; o__Corynebacteriales; f__Mycobacteriaceae; g__Mycobacterium; s__Mycobacterium_sp.
geneset000000857	k__Bacteria; p__Actinobacteria; c__Actinobacteria; o__Corynebacteriales; f__Mycobacteriaceae; g__Mycobacterium; s__Mycobacterium_sp.
geneset000000858	k__Bacteria; p__Actinobacteria; c__Actinobacteria; o__Corynebacteriales; f__Mycobacteriaceae; g__Mycobacterium; s__Mycobacterium_gordonae
geneset000000859	k__Bacteria; p__Actinobacteria; c__Actinobacteria; o__Corynebacteriales; f__Mycobacteriaceae; g__Mycobacterium; s__Mycobacterium_sp.
geneset000000860	k__Bacteria; p__Actinobacteria; c__Actinobacteria; o__Corynebacteriales; f__Mycobacteriaceae; g__Mycobacterium; s__Mycobacterium_sp.
geneset000000861	k__Bacteria; p__Actinobacteria; c__Actinobacteria; o__Corynebacteriales; f__Mycobacteriaceae; g__Mycobacterium; s__Mycobacterium_sp.
geneset000000862	k__Bacteria; p__Actinobacteria; c__Actinobacteria; o__Corynebacteriales; f__Mycobacteriaceae; g__Mycobacterium; s__Mycobacterium_sp.
geneset000000863	k__Bacteria; p__Actinobacteria; c__Actinobacteria; o__Corynebacteriales; f__Mycobacteriaceae; g__Mycobacterium; s__Unclassified
geneset000000864	k__Bacteria; p__Actinobacteria; c__Actinobacteria; o__Corynebacteriales; f__Mycobacteriaceae; g__Mycobacterium; s__Mycobacterium_sp.
geneset000000865	k__Bacteria; p__Actinobacteria; c__Actinobacteria; o__Corynebacteriales; f__Mycobacteriaceae; g__Mycobacterium; s__Unclassified
geneset000000866	k__Bacteria; p__Actinobacteria; c__Actinobacteria; o__Corynebacteriales; f__Mycobacteriaceae; g__Mycobacterium; s__Mycobacterium_sp.
geneset000000867	k__Bacteria; p__Actinobacteria; c__Actinobacteria; o__Corynebacteriales; f__Mycobacteriaceae; g__Mycobacterium; s__Mycobacterium_paragordonae
geneset000000870	Unassigned; Unassigned; Unassigned; Unassigned; Unassigned; Unassigned; Unassigned
geneset000000872	k__Bacteria; p__Proteobacteria; c__Gammaproteobacteria; o__Xanthomonadales; f__Xanthomonadaceae; g__Stenotrophomonas; s__Stenotrophomonas_maltophilia
geneset000000873	k__Bacteria; p__Proteobacteria; c__Gammaproteobacteria; o__Xanthomonadales; f__Xanthomonadaceae; g__Stenotrophomonas; s__Stenotrophomonas_maltophilia
geneset000000875	k__Bacteria; p__Bacteroidetes; c__Unclassified; o__Unclassified; f__Unclassified; g__Unclassified; s__Bacteroidetes_bacterium
geneset000000879	k__Bacteria; p__Proteobacteria; c__Betaproteobacteria; o__Burkholderiales; f__Oxalobacteraceae; g__Massilia; s__Massilia_sp._9096
geneset000000884	k__Bacteria; p__Proteobacteria; c__Alphaproteobacteria; o__Rhizobiales; f__Unclassified; g__Unclassified; s__Unclassified
geneset000000885	k__Bacteria; p__Proteobacteria; c__Alphaproteobacteria; o__Rhizobiales; f__Rhizobiaceae; g__Agrobacterium; s__Unclassified
geneset000000886	k__Bacteria; p__Bacteroidetes; c__Flavobacteriia; o__Flavobacteriales; f__Flavobacteriaceae; g__Flavobacterium; s__Flavobacterium_sp._Fl
geneset000000887	k__Bacteria; p__Proteobacteria; c__Alphaproteobacteria; o__Rhodospirillales; f__Rhodospirillaceae; g__Unclassified; s__Rhodobacteraceae_bacterium_Water-Bin34
geneset000000888	k__Bacteria; p__Bacteroidetes; c__Saprospiria; o__Saprospirales; f__Unclassified; g__Unclassified; s__Saprospirales_bacterium_TMED214
geneset000000890	k__Fungi; p__Ascomycota; c__Eurotiomycetes; o__Onygenales; f__Ajellomycetaceae; g__Blastomyces; s__Blastomyces_percursus
geneset000000891	k__Bacteria; p__Proteobacteria; c__Alphaproteobacteria; o__Rhodospirillales; f__Rhodospirillaceae; g__Unclassified; s__Rhodobacteraceae_bacterium_Water-Bin34
geneset000000892	k__Bacteria; p__Bacteroidetes; c__Saprospiria; o__Saprospirales; f__Unclassified; g__Unclassified; s__Saprospirales_bacterium_TMED214
geneset000000893	k__Bacteria; p__Proteobacteria; c__Alphaproteobacteria; o__Sphingomonadales; f__Unclassified; g__Unclassified; s__Unclassified
geneset000000895	k__Bacteria; p__Proteobacteria; c__Gammaproteobacteria; o__Pseudomonadales; f__Moraxellaceae; g__Acinetobacter; s__Acinetobacter_oleivorans
geneset000000897	k__Bacteria; p__Proteobacteria; c__Betaproteobacteria; o__Burkholderiales; f__Alcaligenaceae; g__Achromobacter; s__Achromobacter_insolitus
geneset000000898	k__Bacteria; p__Tenericutes; c__Mollicutes; o__Mycoplasmatales; f__Mycoplasmataceae; g__Mycoplasma; s__Mycoplasma_mobile
geneset000000899	k__Bacteria; p__Tenericutes; c__Mollicutes; o__Mycoplasmatales; f__Mycoplasmataceae; g__Mycoplasma; s__Mycoplasma_mobile
geneset000000900	k__Bacteria; p__Tenericutes; c__Mollicutes; o__Mycoplasmatales; f__Mycoplasmataceae; g__Mycoplasma; s__Mycoplasma_pulmonis
geneset000000901	Unassigned; Unassigned; Unassigned; Unassigned; Unassigned; Unassigned; Unassigned
geneset000000907	k__Bacteria; p__Proteobacteria; c__Gammaproteobacteria; o__Pseudomonadales; f__Moraxellaceae; g__Acinetobacter; s__Unclassified
geneset000000908	k__Bacteria; p__Proteobacteria; c__Gammaproteobacteria; o__Pseudomonadales; f__Moraxellaceae; g__Acinetobacter; s__Unclassified
geneset000000911	k__Bacteria; p__Proteobacteria; c__Alphaproteobacteria; o__Rhizobiales; f__Bradyrhizobiaceae; g__Bradyrhizobium; s__Bradyrhizobium_paxllaeri
geneset000000919	k__Viruses; p__Unclassified; c__Unclassified; o__Caudovirales; f__Siphoviridae; g__T5virus; s__Pectobacterium_phage_My1
geneset000000925	k__Bacteria; p__Proteobacteria; c__Gammaproteobacteria; o__Methylococcales; f__Methylococcaceae; g__Methylomonas; s__Methylomonas_sp._LW13
geneset000000929	k__Bacteria; p__Proteobacteria; c__Alphaproteobacteria; o__Rhizobiales; f__Brucellaceae; g__Ochrobactrum; s__Unclassified
geneset000000936	k__Bacteria; p__Proteobacteria; c__Alphaproteobacteria; o__Rhizobiales; f__Rhizobiaceae; g__Rhizobium; s__Rhizobium_pusense
geneset000000938	k__Viruses; p__Unclassified; c__Unclassified; o__Unclassified; f__Unclassified; g__Unclassified; s__Vibrio_phage_1.101.O._10N.261.45.C6
geneset000000939	k__Viruses; p__Unclassified; c__Unclassified; o__Unclassified; f__Unclassified; g__Unclassified; s__Vibrio_phage_1.101.O._10N.261.45.C6
geneset000000940	k__Viruses; p__Unclassified; c__Unclassified; o__Unclassified; f__Unclassified; g__Unclassified; s__Vibrio_phage_1.101.O._10N.261.45.C6
geneset000000941	k__Viruses; p__Unclassified; c__Unclassified; o__Unclassified; f__Unclassified; g__Unclassified; s__Vibrio_phage_1.101.O._10N.261.45.C6
geneset000000942	k__Viruses; p__Unclassified; c__Unclassified; o__Unclassified; f__Unclassified; g__Unclassified; s__Vibrio_phage_1.101.O._10N.261.45.C6
geneset000000943	k__Viruses; p__Unclassified; c__Unclassified; o__Unclassified; f__Unclassified; g__Unclassified; s__Vibrio_phage_1.101.O._10N.261.45.C6
geneset000000944	k__Viruses; p__Unclassified; c__Unclassified; o__Unclassified; f__Unclassified; g__Unclassified; s__Vibrio_phage_1.101.O._10N.261.45.C6
geneset000000946	k__Bacteria; p__Gemmatimonadetes; c__Unclassified; o__Unclassified; f__Unclassified; g__Unclassified; s__Gemmatimonadetes_bacterium_RIFCSPLOWO2_12_FULL_68_9
geneset000000953	k__Viruses; p__Unclassified; c__Unclassified; o__Caudovirales; f__Myoviridae; g__Unclassified; s__Cyanophage_S-TIM5
geneset000000954	k__Bacteria; p__Proteobacteria; c__Betaproteobacteria; o__Burkholderiales; f__Burkholderiaceae; g__Caballeronia; s__Caballeronia_turbans
geneset000000955	k__Bacteria; p__Proteobacteria; c__Betaproteobacteria; o__Burkholderiales; f__Burkholderiaceae; g__Burkholderia; s__Burkholderia_sp._SJ98
geneset000000956	k__Bacteria; p__Proteobacteria; c__Alphaproteobacteria; o__Rhizobiales; f__Bradyrhizobiaceae; g__Bradyrhizobium; s__Unclassified
geneset000000961	k__Fungi; p__Ascomycota; c__Eurotiomycetes; o__Eurotiales; f__Aspergillaceae; g__Phialosimplex; s__Phialosimplex_sp._HF37
geneset000000962	k__Viruses; p__Unclassified; c__Unclassified; o__Unclassified; f__Unclassified; g__Unclassified; s__uncultured_Mediterranean_phage
geneset000000967	k__Bacteria; p__Gemmatimonadetes; c__Unclassified; o__Unclassified; f__Unclassified; g__Unclassified; s__Gemmatimonadetes_bacterium
geneset000000972	k__Bacteria; p__Proteobacteria; c__Betaproteobacteria; o__Burkholderiales; f__Alcaligenaceae; g__Achromobacter; s__Achromobacter_insolitus
geneset000000974	k__Bacteria; p__Proteobacteria; c__Betaproteobacteria; o__Burkholderiales; f__Alcaligenaceae; g__Achromobacter; s__Achromobacter_marplatensis
geneset000000976	k__Viruses; p__Unclassified; c__Unclassified; o__Caudovirales; f__Myoviridae; g__Unclassified; s__Synechococcus_phage_ACG-2014f
geneset000000978	k__Bacteria; p__Proteobacteria; c__Gammaproteobacteria; o__Pseudomonadales; f__Pseudomonadaceae; g__Pseudomonas; s__Pseudomonas_aeruginosa
geneset000000979	k__Archaea; p__Euryarchaeota; c__Unclassified; o__Unclassified; f__Unclassified; g__Unclassified; s__Euryarchaeota_archaeon
geneset000000980	k__Bacteria; p__Firmicutes; c__Clostridia; o__Clostridiales; f__Peptostreptococcaceae; g__Peptoanaerobacter; s__Peptoanaerobacter_stomatis
geneset000000982	k__Bacteria; p__Proteobacteria; c__Betaproteobacteria; o__Burkholderiales; f__Alcaligenaceae; g__Achromobacter; s__Unclassified
geneset000000983	k__Bacteria; p__Proteobacteria; c__Betaproteobacteria; o__Burkholderiales; f__Alcaligenaceae; g__Achromobacter; s__Unclassified
geneset000000984	k__Bacteria; p__Proteobacteria; c__Betaproteobacteria; o__Burkholderiales; f__Alcaligenaceae; g__Achromobacter; s__Unclassified
geneset000000985	k__Bacteria; p__Proteobacteria; c__Betaproteobacteria; o__Burkholderiales; f__Alcaligenaceae; g__Achromobacter; s__Unclassified
geneset000000986	k__Bacteria; p__Proteobacteria; c__Betaproteobacteria; o__Burkholderiales; f__Alcaligenaceae; g__Achromobacter; s__Unclassified
geneset000000987	k__Bacteria; p__Proteobacteria; c__Betaproteobacteria; o__Burkholderiales; f__Alcaligenaceae; g__Achromobacter; s__Unclassified
geneset000000988	k__Bacteria; p__Proteobacteria; c__Betaproteobacteria; o__Burkholderiales; f__Alcaligenaceae; g__Achromobacter; s__Unclassified
geneset000000989	k__Bacteria; p__Proteobacteria; c__Betaproteobacteria; o__Burkholderiales; f__Alcaligenaceae; g__Achromobacter; s__Unclassified
geneset000000990	k__Bacteria; p__Proteobacteria; c__Betaproteobacteria; o__Burkholderiales; f__Alcaligenaceae; g__Achromobacter; s__Unclassified
geneset000000991	k__Bacteria; p__Proteobacteria; c__Betaproteobacteria; o__Burkholderiales; f__Alcaligenaceae; g__Achromobacter; s__Unclassified
geneset000000992	k__Bacteria; p__Proteobacteria; c__Betaproteobacteria; o__Burkholderiales; f__Alcaligenaceae; g__Achromobacter; s__Unclassified
geneset000000993	k__Bacteria; p__Proteobacteria; c__Betaproteobacteria; o__Burkholderiales; f__Alcaligenaceae; g__Achromobacter; s__Unclassified
geneset000000994	k__Bacteria; p__Proteobacteria; c__Betaproteobacteria; o__Burkholderiales; f__Alcaligenaceae; g__Achromobacter; s__Achromobacter_sp._2789STDY5608621
geneset000000995	k__Bacteria; p__Proteobacteria; c__Betaproteobacteria; o__Burkholderiales; f__Alcaligenaceae; g__Achromobacter; s__Unclassified
geneset000000996	k__Bacteria; p__Proteobacteria; c__Betaproteobacteria; o__Burkholderiales; f__Alcaligenaceae; g__Achromobacter; s__Unclassified
geneset000000997	k__Bacteria; p__Proteobacteria; c__Betaproteobacteria; o__Burkholderiales; f__Alcaligenaceae; g__Achromobacter; s__Unclassified
geneset000000998	k__Bacteria; p__Proteobacteria; c__Betaproteobacteria; o__Burkholderiales; f__Alcaligenaceae; g__Achromobacter; s__Unclassified
geneset000000999	k__Bacteria; p__Proteobacteria; c__Betaproteobacteria; o__Burkholderiales; f__Alcaligenaceae; g__Achromobacter; s__Unclassified
geneset000001000	k__Bacteria; p__Proteobacteria; c__Betaproteobacteria; o__Burkholderiales; f__Alcaligenaceae; g__Achromobacter; s__Unclassified
geneset000001001	k__Bacteria; p__Proteobacteria; c__Gammaproteobacteria; o__Enterobacterales; f__Yersiniaceae; g__Serratia; s__Serratia_liquefaciens
geneset000001006	k__Viruses; p__Unclassified; c__Unclassified; o__Ortervirales; f__Retroviridae; g__Unclassified; s__Unclassified
geneset000001007	k__Bacteria; p__Firmicutes; c__Bacilli; o__Bacillales; f__Paenibacillaceae; g__Paenibacillus; s__Paenibacillus_pasadenensis
geneset000001009	k__Bacteria; p__Proteobacteria; c__Gammaproteobacteria; o__Pseudomonadales; f__Moraxellaceae; g__Acinetobacter; s__Unclassified
geneset000001010	k__Fungi; p__Ascomycota; c__Eurotiomycetes; o__Eurotiales; f__Trichocomaceae; g__Rasamsonia; s__Rasamsonia_emersonii
geneset000001011	k__Fungi; p__Ascomycota; c__Eurotiomycetes; o__Eurotiales; f__Aspergillaceae; g__Phialosimplex; s__Phialosimplex_sp._HF37
geneset000001012	k__Viruses; p__Unclassified; c__Unclassified; o__Caudovirales; f__Myoviridae; g__Unclassified; s__Vibrio_phage_vB_VmeM-32
geneset000001014	k__Fungi; p__Ascomycota; c__Eurotiomycetes; o__Eurotiales; f__Aspergillaceae; g__Phialosimplex; s__Phialosimplex_sp._HF37
geneset000001015	k__Bacteria; p__Proteobacteria; c__Betaproteobacteria; o__Burkholderiales; f__Alcaligenaceae; g__Achromobacter; s__Achromobacter_insolitus
geneset000001016	k__Bacteria; p__Bacteroidetes; c__Saprospiria; o__Saprospirales; f__Unclassified; g__Unclassified; s__Saprospirales_bacterium_TMED214
geneset000001017	k__Bacteria; p__Proteobacteria; c__Betaproteobacteria; o__Burkholderiales; f__Sutterellaceae; g__Duodenibacillus; s__Duodenibacillus_massiliensis
geneset000001018	k__Viruses; p__Unclassified; c__Unclassified; o__Caudovirales; f__Myoviridae; g__Unclassified; s__Unclassified
geneset000001019	k__Bacteria; p__Candidatus_Melainabacteria; c__Unclassified; o__Unclassified; f__Unclassified; g__Unclassified; s__Candidatus_Melainabacteria_bacterium
geneset000001020	k__Bacteria; p__Candidatus_Melainabacteria; c__Unclassified; o__Unclassified; f__Unclassified; g__Unclassified; s__Candidatus_Melainabacteria_bacterium
geneset000001021	k__Bacteria; p__Candidatus_Melainabacteria; c__Unclassified; o__Unclassified; f__Unclassified; g__Unclassified; s__Candidatus_Melainabacteria_bacterium
geneset000001025	k__Bacteria; p__Bacteroidetes; c__Flavobacteriia; o__Flavobacteriales; f__Flavobacteriaceae; g__Aequorivita; s__Vitellibacter_aquimaris
geneset000001026	k__Bacteria; p__Proteobacteria; c__Alphaproteobacteria; o__Caulobacterales; f__Caulobacteraceae; g__Brevundimonas; s__Brevundimonas_nasdae
geneset000001027	k__Viruses; p__Unclassified; c__Unclassified; o__Unclassified; f__Unclassified; g__Unclassified; s__Unclassified
geneset000001030	k__Bacteria; p__Firmicutes; c__Bacilli; o__Bacillales; f__Paenibacillaceae; g__Paenibacillus; s__Paenibacillus_pasadenensis
geneset000001033	k__Bacteria; p__Proteobacteria; c__Alphaproteobacteria; o__Rhizobiales; f__Bradyrhizobiaceae; g__Unclassified; s__Unclassified
geneset000001034	k__Bacteria; p__Proteobacteria; c__Alphaproteobacteria; o__Rhizobiales; f__Brucellaceae; g__Ochrobactrum; s__Ochrobactrum_anthropi
geneset000001035	k__Bacteria; p__Proteobacteria; c__Alphaproteobacteria; o__Rhizobiales; f__Brucellaceae; g__Ochrobactrum; s__Ochrobactrum_anthropi
geneset000001037	k__Bacteria; p__Bacteroidetes; c__Flavobacteriia; o__Flavobacteriales; f__Flavobacteriaceae; g__Aequorivita; s__Aequorivita_capsosiphonis
geneset000001038	k__Bacteria; p__Proteobacteria; c__Gammaproteobacteria; o__Xanthomonadales; f__Xanthomonadaceae; g__Stenotrophomonas; s__Stenotrophomonas_maltophilia
geneset000001040	k__Bacteria; p__Firmicutes; c__Bacilli; o__Lactobacillales; f__Enterococcaceae; g__Tetragenococcus; s__Tetragenococcus_muriaticus
geneset000001041	k__Bacteria; p__Actinobacteria; c__Actinobacteria; o__Corynebacteriales; f__Williamsiaceae; g__Williamsia; s__Williamsia_sp._D3
geneset000001043	k__Bacteria; p__Proteobacteria; c__Alphaproteobacteria; o__Rhizobiales; f__Rhizobiaceae; g__Unclassified; s__Unclassified
geneset000001045	k__Bacteria; p__Proteobacteria; c__Alphaproteobacteria; o__Rhodospirillales; f__Acetobacteraceae; g__Unclassified; s__Acetobacteraceae_bacterium_DB1506
geneset000001047	k__Bacteria; p__Actinobacteria; c__Actinobacteria; o__Micrococcales; f__Microbacteriaceae; g__Microbacterium; s__Unclassified
geneset000001051	k__Bacteria; p__Proteobacteria; c__Alphaproteobacteria; o__Rhizobiales; f__Brucellaceae; g__Ochrobactrum; s__Ochrobactrum_lupini
geneset000001053	k__Viruses; p__Unclassified; c__Unclassified; o__Caudovirales; f__Podoviridae; g__Unclassified; s__Synechococcus_phage_S-CBP42
geneset000001054	k__Bacteria; p__Firmicutes; c__Clostridia; o__Halanaerobiales; f__Halanaerobiaceae; g__Halanaerobium; s__Halanaerobium_saccharolyticum
geneset000001056	k__Archaea; p__Euryarchaeota; c__Halobacteria; o__Halobacteriales; f__Halobacteriaceae; g__Halobacterium; s__Halobacterium_salinarum
geneset000001060	k__Bacteria; p__Actinobacteria; c__Actinobacteria; o__Corynebacteriales; f__Williamsiaceae; g__Williamsia; s__Williamsia_sp._D3
geneset000001061	k__Bacteria; p__Gemmatimonadetes; c__Unclassified; o__Unclassified; f__Unclassified; g__Unclassified; s__Gemmatimonadetes_bacterium
geneset000001062	k__Bacteria; p__Gemmatimonadetes; c__Unclassified; o__Unclassified; f__Unclassified; g__Unclassified; s__Gemmatimonadetes_bacterium
geneset000001064	k__Bacteria; p__Proteobacteria; c__Alphaproteobacteria; o__Sphingomonadales; f__Sphingomonadaceae; g__Sphingomonas; s__Sphingomonas_sp._Leaf9
geneset000001065	k__Bacteria; p__Proteobacteria; c__Betaproteobacteria; o__Burkholderiales; f__Burkholderiaceae; g__Caballeronia; s__Caballeronia_jiangsuensis
geneset000001066	k__Bacteria; p__Proteobacteria; c__Betaproteobacteria; o__Burkholderiales; f__Burkholderiaceae; g__Caballeronia; s__Caballeronia_jiangsuensis
geneset000001068	k__Bacteria; p__Gemmatimonadetes; c__Unclassified; o__Unclassified; f__Unclassified; g__Unclassified; s__Gemmatimonadetes_bacterium
geneset000001072	Unassigned; Unassigned; Unassigned; Unassigned; Unassigned; Unassigned; Unassigned
geneset000001082	k__Bacteria; p__Proteobacteria; c__Betaproteobacteria; o__Burkholderiales; f__Alcaligenaceae; g__Achromobacter; s__Achromobacter_marplatensis
geneset000001083	k__Bacteria; p__Proteobacteria; c__Betaproteobacteria; o__Burkholderiales; f__Alcaligenaceae; g__Achromobacter; s__Achromobacter_marplatensis
geneset000001086	k__Bacteria; p__Firmicutes; c__Bacilli; o__Lactobacillales; f__Enterococcaceae; g__Vagococcus; s__Vagococcus_carniphilus
geneset000001087	k__Viruses; p__Unclassified; c__Unclassified; o__Caudovirales; f__Myoviridae; g__Unclassified; s__Unclassified
geneset000001089	k__Bacteria; p__Proteobacteria; c__Alphaproteobacteria; o__Caulobacterales; f__Caulobacteraceae; g__Brevundimonas; s__Unclassified
geneset000001090	k__Bacteria; p__Proteobacteria; c__Alphaproteobacteria; o__Caulobacterales; f__Caulobacteraceae; g__Brevundimonas; s__Unclassified
geneset000001091	k__Fungi; p__Ascomycota; c__Eurotiomycetes; o__Eurotiales; f__Aspergillaceae; g__Phialosimplex; s__Phialosimplex_sp._HF37
geneset000001095	k__Bacteria; p__Proteobacteria; c__Gammaproteobacteria; o__Enterobacterales; f__Enterobacteriaceae; g__Leclercia; s__Leclercia_adecarboxylata
geneset000001099	k__Bacteria; p__Proteobacteria; c__Alphaproteobacteria; o__Sphingomonadales; f__Sphingomonadaceae; g__Sphingomonas; s__Sphingomonas_melonis
geneset000001104	k__Bacteria; p__Proteobacteria; c__Alphaproteobacteria; o__Rhizobiales; f__Brucellaceae; g__Ochrobactrum; s__Ochrobactrum_anthropi
geneset000001105	k__Bacteria; p__Proteobacteria; c__Alphaproteobacteria; o__Rhizobiales; f__Brucellaceae; g__Ochrobactrum; s__Ochrobactrum_pseudogrignonense
geneset000001108	k__Bacteria; p__Candidatus_Liptonbacteria; c__Unclassified; o__Unclassified; f__Unclassified; g__Unclassified; s__Candidatus_Liptonbacteria_bacterium_RIFCSPHIGHO2_01_FULL_57_28
geneset000001109	k__Bacteria; p__Acidobacteria; c__Unclassified; o__Unclassified; f__Unclassified; g__Unclassified; s__Acidobacteria_bacterium
geneset000001113	k__Bacteria; p__Proteobacteria; c__Alphaproteobacteria; o__Rhizobiales; f__Rhizobiaceae; g__Rhizobium; s__Unclassified
geneset000001116	k__Bacteria; p__Candidatus_Melainabacteria; c__Unclassified; o__Unclassified; f__Unclassified; g__Unclassified; s__Candidatus_Melainabacteria_bacterium
geneset000001117	k__Bacteria; p__Candidatus_Melainabacteria; c__Unclassified; o__Unclassified; f__Unclassified; g__Unclassified; s__Candidatus_Melainabacteria_bacterium
geneset000001118	k__Bacteria; p__Candidatus_Melainabacteria; c__Unclassified; o__Unclassified; f__Unclassified; g__Unclassified; s__Candidatus_Melainabacteria_bacterium
geneset000001120	k__Bacteria; p__Proteobacteria; c__Alphaproteobacteria; o__Rhizobiales; f__Rhizobiaceae; g__Agrobacterium; s__Agrobacterium_sp._NCPPB_925
geneset000001121	k__Fungi; p__Ascomycota; c__Eurotiomycetes; o__Eurotiales; f__Aspergillaceae; g__Aspergillus; s__Unclassified
geneset000001128	k__Bacteria; p__Proteobacteria; c__Alphaproteobacteria; o__Rhizobiales; f__Bradyrhizobiaceae; g__Bradyrhizobium; s__Bradyrhizobium_sp._URHA0002
geneset000001129	k__Bacteria; p__Proteobacteria; c__Alphaproteobacteria; o__Rhizobiales; f__Bradyrhizobiaceae; g__Bradyrhizobium; s__Unclassified
geneset000001131	k__Bacteria; p__Proteobacteria; c__Alphaproteobacteria; o__Sphingomonadales; f__Sphingomonadaceae; g__Sphingobium; s__Sphingobium_yanoikuyae
geneset000001132	k__Bacteria; p__Proteobacteria; c__Alphaproteobacteria; o__Rhizobiales; f__Rhizobiaceae; g__Shinella; s__Shinella_sp.
geneset000001134	k__Bacteria; p__Proteobacteria; c__Gammaproteobacteria; o__Pseudomonadales; f__Moraxellaceae; g__Acinetobacter; s__Unclassified
geneset000001135	k__Bacteria; p__Cyanobacteria; c__Gloeobacteria; o__Gloeobacterales; f__Gloeobacteraceae; g__Gloeobacter; s__Gloeobacter_violaceus
geneset000001138	k__Bacteria; p__Proteobacteria; c__Alphaproteobacteria; o__Rhizobiales; f__Bradyrhizobiaceae; g__Bradyrhizobium; s__Bradyrhizobium_sp._CCH5-F6
geneset000001139	k__Fungi; p__Ascomycota; c__Eurotiomycetes; o__Eurotiales; f__Aspergillaceae; g__Phialosimplex; s__Phialosimplex_sp._HF37
geneset000001140	k__Bacteria; p__Proteobacteria; c__Alphaproteobacteria; o__Rhizobiales; f__Brucellaceae; g__Ochrobactrum; s__Unclassified
geneset000001141	k__Viruses; p__Unclassified; c__Unclassified; o__Unclassified; f__Unclassified; g__Unclassified; s__Unclassified
geneset000001142	k__Fungi; p__Ascomycota; c__Eurotiomycetes; o__Eurotiales; f__Aspergillaceae; g__Aspergillus; s__Aspergillus_cristatus
geneset000001143	k__Fungi; p__Ascomycota; c__Eurotiomycetes; o__Eurotiales; f__Aspergillaceae; g__Aspergillus; s__Aspergillus_carbonarius
geneset000001155	k__Bacteria; p__Proteobacteria; c__Alphaproteobacteria; o__Rhizobiales; f__Bradyrhizobiaceae; g__Bradyrhizobium; s__Bradyrhizobium_sp._LTSP885
geneset000001158	k__Bacteria; p__Proteobacteria; c__Gammaproteobacteria; o__Immundisolibacterales; f__Immundisolibacteraceae; g__Immundisolibacter; s__Immundisolibacter_cernigliae
geneset000001159	k__Bacteria; p__Unclassified; c__Unclassified; o__Unclassified; f__Unclassified; g__Unclassified; s__Unclassified
geneset000001161	k__Bacteria; p__Proteobacteria; c__Betaproteobacteria; o__Burkholderiales; f__Oxalobacteraceae; g__Massilia; s__Massilia_alkalitolerans
geneset000001162	k__Bacteria; p__Firmicutes; c__Clostridia; o__Clostridiales; f__Clostridiaceae; g__Clostridium; s__Clostridium_botulinum
geneset000001163	k__Bacteria; p__Firmicutes; c__Clostridia; o__Clostridiales; f__Clostridiaceae; g__Clostridium; s__Unclassified
geneset000001164	k__Bacteria; p__Firmicutes; c__Clostridia; o__Clostridiales; f__Clostridiaceae; g__Clostridium; s__Unclassified
geneset000001165	k__Bacteria; p__Proteobacteria; c__Alphaproteobacteria; o__Rhizobiales; f__Brucellaceae; g__Ochrobactrum; s__Unclassified
geneset000001166	k__Bacteria; p__Proteobacteria; c__Alphaproteobacteria; o__Rhizobiales; f__Rhizobiaceae; g__Shinella; s__Shinella_sp.
geneset000001167	k__Bacteria; p__Proteobacteria; c__Alphaproteobacteria; o__Sphingomonadales; f__Sphingomonadaceae; g__Sphingomonas; s__Sphingomonas_aeria_Xue_et_al._2018_non_Park_et_al._2015
geneset000001168	k__Bacteria; p__Actinobacteria; c__Actinobacteria; o__Corynebacteriales; f__Mycobacteriaceae; g__Mycobacterium; s__Unclassified
geneset000001170	k__Bacteria; p__Actinobacteria; c__Actinobacteria; o__Corynebacteriales; f__Mycobacteriaceae; g__Mycobacterium; s__Mycobacterium_gordonae
geneset000001172	k__Bacteria; p__Actinobacteria; c__Actinobacteria; o__Corynebacteriales; f__Mycobacteriaceae; g__Mycobacterium; s__Mycobacterium_gordonae
geneset000001173	k__Bacteria; p__Actinobacteria; c__Actinobacteria; o__Corynebacteriales; f__Mycobacteriaceae; g__Mycobacterium; s__Mycobacterium_sp._852013-50091_SCH5140682
geneset000001175	k__Bacteria; p__Actinobacteria; c__Actinobacteria; o__Corynebacteriales; f__Mycobacteriaceae; g__Mycobacterium; s__Mycobacterium_sp.
geneset000001176	k__Bacteria; p__Actinobacteria; c__Actinobacteria; o__Corynebacteriales; f__Mycobacteriaceae; g__Mycobacterium; s__Mycobacterium_sp.
geneset000001177	k__Bacteria; p__Actinobacteria; c__Actinobacteria; o__Corynebacteriales; f__Mycobacteriaceae; g__Mycobacterium; s__Mycobacterium_sp.
geneset000001178	k__Bacteria; p__Actinobacteria; c__Actinobacteria; o__Corynebacteriales; f__Mycobacteriaceae; g__Mycobacterium; s__Mycobacterium_sp._P7213
geneset000001179	k__Bacteria; p__Actinobacteria; c__Actinobacteria; o__Corynebacteriales; f__Mycobacteriaceae; g__Mycobacterium; s__Mycobacterium_sp._P7213
geneset000001180	k__Viruses; p__Unclassified; c__Unclassified; o__Unclassified; f__Unclassified; g__Unclassified; s__uncultured_Mediterranean_phage_uvMED
geneset000001181	k__Bacteria; p__Proteobacteria; c__Betaproteobacteria; o__Burkholderiales; f__Alcaligenaceae; g__Achromobacter; s__Achromobacter_marplatensis
geneset000001182	k__Bacteria; p__Proteobacteria; c__Betaproteobacteria; o__Burkholderiales; f__Alcaligenaceae; g__Achromobacter; s__Achromobacter_marplatensis
geneset000001183	k__Bacteria; p__Proteobacteria; c__Epsilonproteobacteria; o__Campylobacterales; f__Helicobacteraceae; g__Helicobacter; s__Helicobacter_pullorum
geneset000001184	k__Bacteria; p__Gemmatimonadetes; c__Unclassified; o__Unclassified; f__Unclassified; g__Unclassified; s__Gemmatimonadetes_bacterium
geneset000001185	k__Bacteria; p__Proteobacteria; c__Alphaproteobacteria; o__Rhizobiales; f__Bradyrhizobiaceae; g__Bradyrhizobium; s__Bradyrhizobium_erythrophlei
geneset000001189	k__Fungi; p__Ascomycota; c__Eurotiomycetes; o__Eurotiales; f__Aspergillaceae; g__Phialosimplex; s__Phialosimplex_sp._HF37
geneset000001198	k__Bacteria; p__Bacteroidetes; c__Flavobacteriia; o__Flavobacteriales; f__Flavobacteriaceae; g__Aequorivita; s__Aequorivita_antarctica
geneset000001201	k__Bacteria; p__Proteobacteria; c__Alphaproteobacteria; o__Rhizobiales; f__Brucellaceae; g__Unclassified; s__Unclassified
geneset000001206	k__Bacteria; p__Proteobacteria; c__Betaproteobacteria; o__Burkholderiales; f__Alcaligenaceae; g__Achromobacter; s__Achromobacter_marplatensis
geneset000001207	k__Bacteria; p__Actinobacteria; c__Actinobacteria; o__Micrococcales; f__Microbacteriaceae; g__Microbacterium; s__Microbacterium_barkeri
geneset000001209	k__Viruses; p__Unclassified; c__Unclassified; o__Unclassified; f__Unclassified; g__Pandoravirus; s__Pandoravirus_neocaledonia
geneset000001212	k__Bacteria; p__Actinobacteria; c__Actinobacteria; o__Micrococcales; f__Microbacteriaceae; g__Unclassified; s__Unclassified
geneset000001213	k__Bacteria; p__Actinobacteria; c__Actinobacteria; o__Micrococcales; f__Microbacteriaceae; g__Leifsonia; s__Leifsonia_xyli
geneset000001214	k__Bacteria; p__Actinobacteria; c__Actinobacteria; o__Micrococcales; f__Microbacteriaceae; g__Leifsonia; s__Leifsonia_xyli
geneset000001218	k__Bacteria; p__Proteobacteria; c__Gammaproteobacteria; o__Xanthomonadales; f__Xanthomonadaceae; g__Stenotrophomonas; s__Stenotrophomonas_sp.
geneset000001224	k__Bacteria; p__Actinobacteria; c__Actinobacteria; o__Micrococcales; f__Microbacteriaceae; g__Microbacterium; s__Unclassified
geneset000001226	k__Bacteria; p__Proteobacteria; c__Alphaproteobacteria; o__Rhodobacterales; f__Rhodobacteraceae; g__Pelagivirga; s__Pelagivirga_sediminicola
geneset000001227	k__Bacteria; p__Bacteroidetes; c__Flavobacteriia; o__Flavobacteriales; f__Unclassified; g__Unclassified; s__Flavobacteriales_bacterium_TMED228
geneset000001229	k__Bacteria; p__Actinobacteria; c__Actinobacteria; o__Micrococcales; f__Microbacteriaceae; g__Leifsonia; s__Unclassified
geneset000001230	k__Bacteria; p__Actinobacteria; c__Actinobacteria; o__Micrococcales; f__Microbacteriaceae; g__Leifsonia; s__Leifsonia_sp._21MFCrub1.1
geneset000001231	k__Bacteria; p__Gemmatimonadetes; c__Unclassified; o__Unclassified; f__Unclassified; g__Unclassified; s__Gemmatimonadetes_bacterium_13_1_40CM_3_70_6
geneset000001232	k__Bacteria; p__Gemmatimonadetes; c__Gemmatimonadetes; o__Gemmatimonadales; f__Gemmatimonadaceae; g__Gemmatirosa; s__Gemmatirosa_kalamazoonesis
geneset000001235	k__Bacteria; p__Proteobacteria; c__Alphaproteobacteria; o__Rhizobiales; f__Bradyrhizobiaceae; g__Bradyrhizobium; s__Bradyrhizobium_erythrophlei
geneset000001238	k__Bacteria; p__Proteobacteria; c__Alphaproteobacteria; o__Sphingomonadales; f__Sphingomonadaceae; g__Sphingobium; s__Unclassified
geneset000001240	k__Bacteria; p__Proteobacteria; c__Alphaproteobacteria; o__Rhizobiales; f__Brucellaceae; g__Ochrobactrum; s__Ochrobactrum_anthropi
geneset000001243	k__Bacteria; p__Unclassified; c__Unclassified; o__Unclassified; f__Unclassified; g__Unclassified; s__bacterium_TMED88
geneset000001244	k__Bacteria; p__Proteobacteria; c__Alphaproteobacteria; o__Rhizobiales; f__Brucellaceae; g__Ochrobactrum; s__Ochrobactrum_anthropi
geneset000001248	k__Bacteria; p__Proteobacteria; c__Alphaproteobacteria; o__Rhizobiales; f__Brucellaceae; g__Ochrobactrum; s__Unclassified
geneset000001250	k__Bacteria; p__Proteobacteria; c__Alphaproteobacteria; o__Caulobacterales; f__Caulobacteraceae; g__Brevundimonas; s__Brevundimonas_sp._LM2
geneset000001254	k__Bacteria; p__Proteobacteria; c__Gammaproteobacteria; o__Xanthomonadales; f__Xanthomonadaceae; g__Stenotrophomonas; s__Stenotrophomonas_koreensis
geneset000001255	k__Bacteria; p__Proteobacteria; c__Gammaproteobacteria; o__Xanthomonadales; f__Xanthomonadaceae; g__Stenotrophomonas; s__Stenotrophomonas_koreensis
geneset000001256	k__Bacteria; p__Proteobacteria; c__Alphaproteobacteria; o__Sphingomonadales; f__Sphingomonadaceae; g__Sphingomonas; s__Sphingomonas_sp._S-NIH.Pt3_0716
geneset000001259	k__Bacteria; p__Proteobacteria; c__Gammaproteobacteria; o__Unclassified; f__Unclassified; g__Unclassified; s__Gammaproteobacteria_bacterium
geneset000001263	k__Bacteria; p__Bacteroidetes; c__Flavobacteriia; o__Flavobacteriales; f__Unclassified; g__Unclassified; s__Flavobacteriales_bacterium_TMED228
geneset000001264	k__Viruses; p__Unclassified; c__Unclassified; o__Unclassified; f__Unclassified; g__Unclassified; s__uncultured_virus
geneset000001265	k__Bacteria; p__Bacteroidetes; c__Flavobacteriia; o__Flavobacteriales; f__Unclassified; g__Unclassified; s__Flavobacteriales_bacterium_TMED228
geneset000001266	k__Bacteria; p__Proteobacteria; c__Betaproteobacteria; o__Burkholderiales; f__Oxalobacteraceae; g__Massilia; s__Massilia_sp._9096
geneset000001272	k__Bacteria; p__Proteobacteria; c__Betaproteobacteria; o__Burkholderiales; f__Comamonadaceae; g__Comamonas; s__Comamonas_testosteroni
geneset000001275	k__Bacteria; p__Actinobacteria; c__Actinobacteria; o__Micrococcales; f__Microbacteriaceae; g__Microbacterium; s__Unclassified
geneset000001277	k__Bacteria; p__Candidatus_Melainabacteria; c__Unclassified; o__Unclassified; f__Unclassified; g__Unclassified; s__Candidatus_Melainabacteria_bacterium
geneset000001278	k__Bacteria; p__Candidatus_Melainabacteria; c__Unclassified; o__Unclassified; f__Unclassified; g__Unclassified; s__Candidatus_Melainabacteria_bacterium
geneset000001279	k__Bacteria; p__Candidatus_Melainabacteria; c__Unclassified; o__Unclassified; f__Unclassified; g__Unclassified; s__Candidatus_Melainabacteria_bacterium
geneset000001280	k__Bacteria; p__Candidatus_Melainabacteria; c__Unclassified; o__Unclassified; f__Unclassified; g__Unclassified; s__Candidatus_Melainabacteria_bacterium
geneset000001281	k__Bacteria; p__Candidatus_Melainabacteria; c__Unclassified; o__Unclassified; f__Unclassified; g__Unclassified; s__Candidatus_Melainabacteria_bacterium
geneset000001287	k__Bacteria; p__Proteobacteria; c__Alphaproteobacteria; o__Rhizobiales; f__Unclassified; g__Unclassified; s__Unclassified
geneset000001289	k__Bacteria; p__Proteobacteria; c__Alphaproteobacteria; o__Rhizobiales; f__Rhizobiaceae; g__Rhizobium; s__Rhizobium_etli
geneset000001293	k__Bacteria; p__Proteobacteria; c__Gammaproteobacteria; o__Pseudomonadales; f__Pseudomonadaceae; g__Pseudomonas; s__Unclassified
geneset000001297	k__Bacteria; p__Proteobacteria; c__Gammaproteobacteria; o__Xanthomonadales; f__Xanthomonadaceae; g__Stenotrophomonas; s__Stenotrophomonas_maltophilia
geneset000001298	k__Bacteria; p__Proteobacteria; c__Gammaproteobacteria; o__Pseudomonadales; f__Moraxellaceae; g__Psychrobacter; s__Psychrobacter_sp._G
geneset000001299	k__Bacteria; p__Proteobacteria; c__Gammaproteobacteria; o__Enterobacterales; f__Enterobacteriaceae; g__Leclercia; s__Unclassified
geneset000001300	k__Bacteria; p__Proteobacteria; c__Gammaproteobacteria; o__Enterobacterales; f__Enterobacteriaceae; g__Leclercia; s__Unclassified
geneset000001303	k__Bacteria; p__Proteobacteria; c__Alphaproteobacteria; o__Rhizobiales; f__Brucellaceae; g__Ochrobactrum; s__Unclassified
geneset000001307	k__Bacteria; p__Proteobacteria; c__Alphaproteobacteria; o__Rhizobiales; f__Bradyrhizobiaceae; g__Bradyrhizobium; s__Bradyrhizobium_sp._NAS80.1
geneset000001309	k__Bacteria; p__Proteobacteria; c__Gammaproteobacteria; o__Xanthomonadales; f__Xanthomonadaceae; g__Stenotrophomonas; s__Stenotrophomonas_sp.
geneset000001314	k__Bacteria; p__Bacteroidetes; c__Flavobacteriia; o__Flavobacteriales; f__Crocinitomicaceae; g__Unclassified; s__Crocinitomicaceae_bacterium_TMED209
geneset000001315	k__Bacteria; p__Bacteroidetes; c__Flavobacteriia; o__Flavobacteriales; f__Crocinitomicaceae; g__Unclassified; s__Crocinitomicaceae_bacterium_TMED209
geneset000001318	k__Bacteria; p__Proteobacteria; c__Alphaproteobacteria; o__Sphingomonadales; f__Sphingomonadaceae; g__Sphingomonas; s__Sphingomonas_aeria_Xue_et_al._2018_non_Park_et_al._2015
geneset000001320	k__Bacteria; p__Actinobacteria; c__Actinobacteria; o__Micrococcales; f__Microbacteriaceae; g__Leifsonia; s__Leifsonia_xyli
geneset000001321	k__Bacteria; p__Actinobacteria; c__Actinobacteria; o__Micrococcales; f__Microbacteriaceae; g__Leifsonia; s__Leifsonia_sp._M321_24_2
geneset000001323	k__Bacteria; p__Proteobacteria; c__Gammaproteobacteria; o__Pseudomonadales; f__Moraxellaceae; g__Acinetobacter; s__Acinetobacter_guillouiae
geneset000001324	k__Bacteria; p__Proteobacteria; c__Gammaproteobacteria; o__Pseudomonadales; f__Moraxellaceae; g__Acinetobacter; s__Acinetobacter_sp._ETR1
geneset000001329	k__Bacteria; p__Proteobacteria; c__Gammaproteobacteria; o__Enterobacterales; f__Yersiniaceae; g__Serratia; s__Unclassified
geneset000001330	k__Fungi; p__Ascomycota; c__Eurotiomycetes; o__Eurotiales; f__Aspergillaceae; g__Aspergillus; s__Aspergillus_oryzae
geneset000001334	k__Bacteria; p__Bacteroidetes; c__Flavobacteriia; o__Flavobacteriales; f__Flavobacteriaceae; g__Flavobacterium; s__Unclassified
geneset000001335	k__Bacteria; p__Proteobacteria; c__Betaproteobacteria; o__Burkholderiales; f__Alcaligenaceae; g__Achromobacter; s__Achromobacter_marplatensis
geneset000001339	k__Bacteria; p__Gemmatimonadetes; c__Unclassified; o__Unclassified; f__Unclassified; g__Unclassified; s__Gemmatimonadetes_bacterium_HGW-Gemmatimonadetes-1
geneset000001340	k__Bacteria; p__Unclassified; c__Unclassified; o__Unclassified; f__Unclassified; g__Unclassified; s__Unclassified
geneset000001341	k__Viruses; p__Unclassified; c__Unclassified; o__Unclassified; f__Unclassified; g__Unclassified; s__uncultured_Mediterranean_phage_uvDeep-CGR2-KM21-C368
geneset000001343	k__Viruses; p__Unclassified; c__Unclassified; o__Unclassified; f__Unclassified; g__Unclassified; s__uncultured_Mediterranean_phage_uvMED
geneset000001344	k__Bacteria; p__Proteobacteria; c__Betaproteobacteria; o__Burkholderiales; f__Alcaligenaceae; g__Achromobacter; s__Achromobacter_spanius
geneset000001347	k__Bacteria; p__Cyanobacteria; c__Unclassified; o__Nostocales; f__Aphanizomenonaceae; g__Aphanizomenon; s__Aphanizomenon_flos-aquae
geneset000001352	k__Bacteria; p__Proteobacteria; c__Alphaproteobacteria; o__Unclassified; f__Unclassified; g__Unclassified; s__Unclassified
geneset000001356	k__Bacteria; p__Proteobacteria; c__Gammaproteobacteria; o__Pseudomonadales; f__Moraxellaceae; g__Acinetobacter; s__Unclassified
geneset000001357	k__Bacteria; p__Proteobacteria; c__Gammaproteobacteria; o__Pseudomonadales; f__Moraxellaceae; g__Acinetobacter; s__Unclassified
geneset000001359	k__Bacteria; p__Proteobacteria; c__Gammaproteobacteria; o__Nevskiales; f__Sinobacteraceae; g__Solimonas; s__Solimonas_sp._K1W22B-7
geneset000001360	k__Bacteria; p__Gemmatimonadetes; c__Unclassified; o__Unclassified; f__Unclassified; g__Unclassified; s__Gemmatimonadetes_bacterium
geneset000001363	k__Bacteria; p__Unclassified; c__Unclassified; o__Unclassified; f__Unclassified; g__Unclassified; s__Unclassified
geneset000001365	k__Bacteria; p__Firmicutes; c__Bacilli; o__Bacillales; f__Paenibacillaceae; g__Paenibacillus; s__Paenibacillus_pasadenensis
geneset000001367	k__Bacteria; p__Proteobacteria; c__Gammaproteobacteria; o__Unclassified; f__Unclassified; g__Unclassified; s__Gammaproteobacteria_bacterium
geneset000001370	k__Bacteria; p__Firmicutes; c__Clostridia; o__Halanaerobiales; f__Halanaerobiaceae; g__Halanaerobium; s__Halanaerobium_saccharolyticum
geneset000001371	k__Bacteria; p__Firmicutes; c__Clostridia; o__Halanaerobiales; f__Halanaerobiaceae; g__Halanaerobium; s__Unclassified
geneset000001372	k__Fungi; p__Ascomycota; c__Eurotiomycetes; o__Eurotiales; f__Aspergillaceae; g__Phialosimplex; s__Phialosimplex_sp._HF37
geneset000001373	k__Fungi; p__Ascomycota; c__Eurotiomycetes; o__Eurotiales; f__Aspergillaceae; g__Phialosimplex; s__Phialosimplex_sp._HF37
geneset000001376	k__Bacteria; p__Proteobacteria; c__Gammaproteobacteria; o__Enterobacterales; f__Enterobacteriaceae; g__Leclercia; s__Unclassified
geneset000001378	k__Bacteria; p__Proteobacteria; c__Alphaproteobacteria; o__Rhizobiales; f__Unclassified; g__Unclassified; s__Rhizobiales_bacterium
geneset000001379	k__Archaea; p__Euryarchaeota; c__Halobacteria; o__Halobacteriales; f__Halobacteriaceae; g__Halanaeroarchaeum; s__Halanaeroarchaeum_sulfurireducens
geneset000001380	k__Archaea; p__Euryarchaeota; c__Halobacteria; o__Unclassified; f__Unclassified; g__Unclassified; s__Unclassified
geneset000001381	k__Bacteria; p__Bacteroidetes; c__Sphingobacteriia; o__Unclassified; f__Unclassified; g__Unclassified; s__Sphingobacteriia_bacterium_35-40-8
geneset000001382	k__Bacteria; p__Actinobacteria; c__Actinobacteria; o__Micrococcales; f__Microbacteriaceae; g__Leifsonia; s__Leifsonia_sp._M321_24_2
geneset000001383	k__Bacteria; p__Actinobacteria; c__Actinobacteria; o__Micrococcales; f__Microbacteriaceae; g__Leifsonia; s__Leifsonia_sp._Leaf336
geneset000001385	k__Fungi; p__Ascomycota; c__Eurotiomycetes; o__Eurotiales; f__Aspergillaceae; g__Unclassified; s__Unclassified
geneset000001386	k__Bacteria; p__Bacteroidetes; c__Unclassified; o__Unclassified; f__Unclassified; g__Unclassified; s__Bacteroidetes_bacterium_4572_77
geneset000001388	k__Bacteria; p__Proteobacteria; c__Alphaproteobacteria; o__Rhizobiales; f__Bradyrhizobiaceae; g__Unclassified; s__Unclassified
geneset000001392	k__Bacteria; p__Proteobacteria; c__Gammaproteobacteria; o__Immundisolibacterales; f__Immundisolibacteraceae; g__Immundisolibacter; s__Immundisolibacter_cernigliae
geneset000001393	k__Bacteria; p__Proteobacteria; c__Alphaproteobacteria; o__Rhizobiales; f__Rhizobiaceae; g__Agrobacterium; s__Agrobacterium_genomosp._5
geneset000001400	k__Bacteria; p__Cyanobacteria; c__Unclassified; o__Synechococcales; f__Synechococcaceae; g__Synechococcus; s__Synechococcus_sp._WH_8109
geneset000001401	k__Bacteria; p__Firmicutes; c__Clostridia; o__Halanaerobiales; f__Halanaerobiaceae; g__Halanaerobium; s__Halanaerobium_saccharolyticum
geneset000001402	k__Bacteria; p__Firmicutes; c__Clostridia; o__Halanaerobiales; f__Halanaerobiaceae; g__Halanaerobium; s__Halanaerobium_sp.
geneset000001403	k__Bacteria; p__Firmicutes; c__Clostridia; o__Halanaerobiales; f__Halanaerobiaceae; g__Halanaerobium; s__Halanaerobium_saccharolyticum
geneset000001404	k__Bacteria; p__Gemmatimonadetes; c__Unclassified; o__Unclassified; f__Unclassified; g__Unclassified; s__Gemmatimonadetes_bacterium_13_1_40CM_70_11
geneset000001409	k__Bacteria; p__Thermotogae; c__Thermotogae; o__Thermotogales; f__Thermotogaceae; g__Thermotoga; s__Thermotoga_sp._KOL6
geneset000001413	k__Bacteria; p__Proteobacteria; c__Gammaproteobacteria; o__Xanthomonadales; f__Xanthomonadaceae; g__Stenotrophomonas; s__Unclassified
geneset000001414	k__Bacteria; p__Proteobacteria; c__Gammaproteobacteria; o__Xanthomonadales; f__Xanthomonadaceae; g__Stenotrophomonas; s__Stenotrophomonas_maltophilia
geneset000001415	k__Bacteria; p__Proteobacteria; c__Gammaproteobacteria; o__Xanthomonadales; f__Xanthomonadaceae; g__Stenotrophomonas; s__Stenotrophomonas_maltophilia
geneset000001416	k__Bacteria; p__Proteobacteria; c__Alphaproteobacteria; o__Rhizobiales; f__Bradyrhizobiaceae; g__Bradyrhizobium; s__Bradyrhizobium_lablabi
geneset000001417	k__Bacteria; p__Proteobacteria; c__Gammaproteobacteria; o__Pseudomonadales; f__Moraxellaceae; g__Acinetobacter; s__Unclassified
geneset000001418	k__Bacteria; p__Proteobacteria; c__Gammaproteobacteria; o__Enterobacterales; f__Enterobacteriaceae; g__Enterobacter; s__Enterobacter_hormaechei
geneset000001420	k__Bacteria; p__Proteobacteria; c__Gammaproteobacteria; o__Pseudomonadales; f__Moraxellaceae; g__Psychrobacter; s__Unclassified
geneset000001423	k__Bacteria; p__Proteobacteria; c__Gammaproteobacteria; o__Enterobacterales; f__Enterobacteriaceae; g__Leclercia; s__Leclercia_adecarboxylata
geneset000001425	k__Bacteria; p__Proteobacteria; c__Alphaproteobacteria; o__Rhodospirillales; f__Rhodospirillaceae; g__Unclassified; s__Rhodobacteraceae_bacterium_Water-Bin34
geneset000001426	k__Bacteria; p__Proteobacteria; c__Alphaproteobacteria; o__Rhodospirillales; f__Rhodospirillaceae; g__Unclassified; s__Rhodobacteraceae_bacterium_Water-Bin34
geneset000001428	k__Viruses; p__Unclassified; c__Unclassified; o__Caudovirales; f__Myoviridae; g__Unclassified; s__Synechococcus_phage_S-CRM01
geneset000001429	k__Bacteria; p__Proteobacteria; c__Gammaproteobacteria; o__Pseudomonadales; f__Moraxellaceae; g__Acinetobacter; s__Acinetobacter_baumannii
geneset000001431	k__Bacteria; p__Gemmatimonadetes; c__Unclassified; o__Unclassified; f__Unclassified; g__Unclassified; s__Gemmatimonadetes_bacterium_HGW-Gemmatimonadetes-1
geneset000001433	k__Bacteria; p__Proteobacteria; c__Alphaproteobacteria; o__Rhodobacterales; f__Rhodobacteraceae; g__Litoreibacter; s__Litoreibacter_arenae
geneset000001434	k__Bacteria; p__Actinobacteria; c__Actinobacteria; o__Micrococcales; f__Microbacteriaceae; g__Microbacterium; s__Microbacterium_resistens
geneset000001440	k__Bacteria; p__Verrucomicrobia; c__Opitutae; o__Unclassified; f__Unclassified; g__Unclassified; s__Opitutae_bacterium_TMED67
geneset000001445	k__Bacteria; p__Proteobacteria; c__Gammaproteobacteria; o__Xanthomonadales; f__Xanthomonadaceae; g__Stenotrophomonas; s__Unclassified
geneset000001446	k__Bacteria; p__Proteobacteria; c__Gammaproteobacteria; o__Xanthomonadales; f__Xanthomonadaceae; g__Stenotrophomonas; s__Stenotrophomonas_maltophilia
geneset000001447	k__Bacteria; p__Proteobacteria; c__Alphaproteobacteria; o__Rhizobiales; f__Bradyrhizobiaceae; g__Bradyrhizobium; s__Bradyrhizobium_lablabi
geneset000001451	k__Bacteria; p__Proteobacteria; c__Alphaproteobacteria; o__Sphingomonadales; f__Sphingomonadaceae; g__Sphingomonas; s__Sphingomonas_sp._RIT328
geneset000001453	k__Bacteria; p__Proteobacteria; c__Gammaproteobacteria; o__Pseudomonadales; f__Pseudomonadaceae; g__Pseudomonas; s__Pseudomonas_pseudoalcaligenes
geneset000001456	k__Bacteria; p__Proteobacteria; c__Gammaproteobacteria; o__Pseudomonadales; f__Pseudomonadaceae; g__Pseudomonas; s__Pseudomonas_sp._o96-267
geneset000001457	k__Bacteria; p__Proteobacteria; c__Gammaproteobacteria; o__Xanthomonadales; f__Xanthomonadaceae; g__Stenotrophomonas; s__Stenotrophomonas_terrae
geneset000001458	k__Bacteria; p__Proteobacteria; c__Alphaproteobacteria; o__Rhizobiales; f__Unclassified; g__Unclassified; s__Rhizobiales_bacterium
geneset000001459	k__Bacteria; p__Proteobacteria; c__Alphaproteobacteria; o__Rhizobiales; f__Brucellaceae; g__Ochrobactrum; s__Ochrobactrum_pseudogrignonense
geneset000001460	k__Bacteria; p__Proteobacteria; c__Gammaproteobacteria; o__Xanthomonadales; f__Xanthomonadaceae; g__Stenotrophomonas; s__Stenotrophomonas_maltophilia
geneset000001461	k__Bacteria; p__Proteobacteria; c__Gammaproteobacteria; o__Pseudomonadales; f__Moraxellaceae; g__Acinetobacter; s__Unclassified
geneset000001462	k__Bacteria; p__Actinobacteria; c__Actinobacteria; o__Micrococcales; f__Microbacteriaceae; g__Microbacterium; s__Unclassified
geneset000001463	k__Bacteria; p__Actinobacteria; c__Actinobacteria; o__Micrococcales; f__Microbacteriaceae; g__Microbacterium; s__Unclassified
geneset000001466	k__Bacteria; p__Proteobacteria; c__Gammaproteobacteria; o__Enterobacterales; f__Enterobacteriaceae; g__Enterobacter; s__Unclassified
geneset000001467	k__Bacteria; p__Proteobacteria; c__Betaproteobacteria; o__Burkholderiales; f__Burkholderiaceae; g__Caballeronia; s__Unclassified
geneset000001471	k__Bacteria; p__Gemmatimonadetes; c__Unclassified; o__Unclassified; f__Unclassified; g__Unclassified; s__Gemmatimonadetes_bacterium_13_2_20CM_2_69_23
geneset000001472	k__Bacteria; p__Actinobacteria; c__Actinobacteria; o__Micrococcales; f__Microbacteriaceae; g__Microbacterium; s__Unclassified
geneset000001473	k__Bacteria; p__Proteobacteria; c__Gammaproteobacteria; o__Pseudomonadales; f__Moraxellaceae; g__Acinetobacter; s__Unclassified
geneset000001475	k__Bacteria; p__Firmicutes; c__Clostridia; o__Clostridiales; f__Lachnospiraceae; g__Blautia; s__Blautia_sp._BCRC_81119
geneset000001478	k__Bacteria; p__Candidatus_Omnitrophica; c__Unclassified; o__Unclassified; f__Unclassified; g__Unclassified; s__Candidatus_Omnitrophica_bacterium
geneset000001481	k__Bacteria; p__Proteobacteria; c__Deltaproteobacteria; o__Unclassified; f__Unclassified; g__Unclassified; s__Deltaproteobacteria_bacterium
geneset000001487	k__Bacteria; p__Actinobacteria; c__Actinobacteria; o__Micrococcales; f__Unclassified; g__Unclassified; s__Unclassified
geneset000001490	k__Bacteria; p__Proteobacteria; c__Betaproteobacteria; o__Burkholderiales; f__Burkholderiaceae; g__Burkholderia; s__Burkholderia_sp._RPE67
geneset000001495	k__Bacteria; p__Unclassified; c__Unclassified; o__Unclassified; f__Unclassified; g__Unclassified; s__Unclassified
geneset000001497	k__Bacteria; p__Proteobacteria; c__Gammaproteobacteria; o__Pseudomonadales; f__Moraxellaceae; g__Psychrobacter; s__Unclassified
geneset000001499	k__Bacteria; p__Proteobacteria; c__Alphaproteobacteria; o__Rhodospirillales; f__Rhodospirillaceae; g__Unclassified; s__Rhodospirillaceae_bacterium_NAU-10
geneset000001500	k__Bacteria; p__Proteobacteria; c__Alphaproteobacteria; o__Rhizobiales; f__Brucellaceae; g__Ochrobactrum; s__Unclassified
geneset000001503	k__Bacteria; p__Proteobacteria; c__Alphaproteobacteria; o__Rhizobiales; f__Brucellaceae; g__Ochrobactrum; s__Ochrobactrum_sp._CDB2
geneset000001505	k__Bacteria; p__Bacteroidetes; c__Flavobacteriia; o__Flavobacteriales; f__Flavobacteriaceae; g__Chryseobacterium; s__Chryseobacterium_frigidisoli
geneset000001506	k__Bacteria; p__Proteobacteria; c__Betaproteobacteria; o__Burkholderiales; f__Burkholderiaceae; g__Paraburkholderia; s__Paraburkholderia_sp._DHOC27
geneset000001508	k__Bacteria; p__Firmicutes; c__Bacilli; o__Bacillales; f__Bacillaceae; g__Bacillus; s__Bacillus_australimaris
geneset000001509	k__Bacteria; p__Proteobacteria; c__Gammaproteobacteria; o__Pseudomonadales; f__Pseudomonadaceae; g__Pseudomonas; s__Unclassified
geneset000001516	k__Bacteria; p__Actinobacteria; c__Actinobacteria; o__Unclassified; f__Unclassified; g__Unclassified; s__Unclassified
geneset000001517	k__Bacteria; p__Bacteroidetes; c__Flavobacteriia; o__Flavobacteriales; f__Flavobacteriaceae; g__Flavobacterium; s__Flavobacterium_sp._F52
geneset000001518	k__Bacteria; p__Proteobacteria; c__Gammaproteobacteria; o__Pseudomonadales; f__Moraxellaceae; g__Psychrobacter; s__Psychrobacter_sp._PAMC_21119
geneset000001520	k__Viruses; p__Unclassified; c__Unclassified; o__Caudovirales; f__Myoviridae; g__Unclassified; s__Pseudomonas_phage_OBP
geneset000001521	k__Fungi; p__Ascomycota; c__Sordariomycetes; o__Sordariales; f__Sordariaceae; g__Sordaria; s__Sordaria_macrospora
geneset000001522	k__Bacteria; p__Proteobacteria; c__Unclassified; o__Unclassified; f__Unclassified; g__Unclassified; s__Unclassified
geneset000001523	k__Fungi; p__Ascomycota; c__Eurotiomycetes; o__Eurotiales; f__Aspergillaceae; g__Phialosimplex; s__Phialosimplex_sp._HF37
geneset000001524	k__Bacteria; p__Proteobacteria; c__Gammaproteobacteria; o__Pseudomonadales; f__Pseudomonadaceae; g__Pseudomonas; s__Pseudomonas_nitroreducens
geneset000001525	k__Bacteria; p__Proteobacteria; c__Betaproteobacteria; o__Burkholderiales; f__Alcaligenaceae; g__Achromobacter; s__Achromobacter_insolitus
geneset000001526	k__Viruses; p__Unclassified; c__Unclassified; o__Caudovirales; f__Myoviridae; g__Ap22virus; s__Acinetobacter_virus_AP22
geneset000001531	k__Bacteria; p__Proteobacteria; c__Gammaproteobacteria; o__Xanthomonadales; f__Xanthomonadaceae; g__Xanthomonas; s__Xanthomonas_citri
geneset000001532	k__Bacteria; p__Proteobacteria; c__Alphaproteobacteria; o__Rhizobiales; f__Brucellaceae; g__Ochrobactrum; s__Unclassified
geneset000001533	k__Bacteria; p__Proteobacteria; c__Gammaproteobacteria; o__Pseudomonadales; f__Pseudomonadaceae; g__Pseudomonas; s__Unclassified
geneset000001534	k__Bacteria; p__Proteobacteria; c__Alphaproteobacteria; o__Rhizobiales; f__Bradyrhizobiaceae; g__Bradyrhizobium; s__Bradyrhizobium_erythrophlei
geneset000001535	k__Bacteria; p__Proteobacteria; c__Alphaproteobacteria; o__Rhizobiales; f__Brucellaceae; g__Ochrobactrum; s__Ochrobactrum_anthropi
geneset000001536	k__Viruses; p__Unclassified; c__Unclassified; o__Caudovirales; f__Podoviridae; g__Unclassified; s__Synechococcus_phage_S-CBP3
geneset000001537	k__Bacteria; p__Proteobacteria; c__Gammaproteobacteria; o__Pseudomonadales; f__Pseudomonadaceae; g__Pseudomonas; s__Unclassified
geneset000001543	k__Bacteria; p__Bacteroidetes; c__Flavobacteriia; o__Flavobacteriales; f__Flavobacteriaceae; g__Oceanihabitans; s__Oceanihabitans_sediminis
geneset000001547	k__Bacteria; p__Proteobacteria; c__Alphaproteobacteria; o__Rhodospirillales; f__Rhodospirillaceae; g__Unclassified; s__Rhodobacteraceae_bacterium_Water-Bin34
geneset000001549	k__Fungi; p__Ascomycota; c__Eurotiomycetes; o__Eurotiales; f__Aspergillaceae; g__Phialosimplex; s__Phialosimplex_sp._HF37
geneset000001555	k__Fungi; p__Chytridiomycota; c__Unclassified; o__Unclassified; f__Unclassified; g__Unclassified; s__Unclassified
geneset000001556	k__Bacteria; p__Proteobacteria; c__Alphaproteobacteria; o__Rhizobiales; f__Brucellaceae; g__Ochrobactrum; s__Unclassified
geneset000001559	k__Bacteria; p__Actinobacteria; c__Actinobacteria; o__Corynebacteriales; f__Mycobacteriaceae; g__Mycobacterium; s__Unclassified
geneset000001562	k__Bacteria; p__Unclassified; c__Unclassified; o__Unclassified; f__Unclassified; g__Unclassified; s__Unclassified
geneset000001563	k__Bacteria; p__Proteobacteria; c__Gammaproteobacteria; o__Enterobacterales; f__Unclassified; g__Unclassified; s__Unclassified
geneset000001565	k__Viruses; p__Unclassified; c__Unclassified; o__Caudovirales; f__Myoviridae; g__Unclassified; s__Synechococcus_phage_S-CBWM1
geneset000001568	k__Bacteria; p__Firmicutes; c__Clostridia; o__Halanaerobiales; f__Halanaerobiaceae; g__Halanaerobium; s__Halanaerobium_congolense
geneset000001569	k__Bacteria; p__Firmicutes; c__Clostridia; o__Halanaerobiales; f__Halanaerobiaceae; g__Halanaerobium; s__Halanaerobium_sp._4-GBenrich
geneset000001570	k__Bacteria; p__Firmicutes; c__Clostridia; o__Halanaerobiales; f__Halanaerobiaceae; g__Halanaerobium; s__Halanaerobium_congolense
geneset000001571	k__Bacteria; p__Firmicutes; c__Clostridia; o__Halanaerobiales; f__Halanaerobiaceae; g__Halanaerobium; s__Halanaerobium_saccharolyticum
geneset000001573	k__Bacteria; p__Proteobacteria; c__Gammaproteobacteria; o__Pseudomonadales; f__Pseudomonadaceae; g__Pseudomonas; s__Pseudomonas_aeruginosa
geneset000001574	k__Bacteria; p__Proteobacteria; c__Betaproteobacteria; o__Burkholderiales; f__Alcaligenaceae; g__Achromobacter; s__Achromobacter_piechaudii
geneset000001575	k__Bacteria; p__Proteobacteria; c__Gammaproteobacteria; o__Xanthomonadales; f__Xanthomonadaceae; g__Stenotrophomonas; s__Stenotrophomonas_sp._YR347
geneset000001576	k__Bacteria; p__Proteobacteria; c__Gammaproteobacteria; o__Xanthomonadales; f__Xanthomonadaceae; g__Stenotrophomonas; s__Stenotrophomonas_maltophilia
geneset000001577	k__Bacteria; p__Proteobacteria; c__Gammaproteobacteria; o__Xanthomonadales; f__Xanthomonadaceae; g__Stenotrophomonas; s__Stenotrophomonas_maltophilia
geneset000001578	k__Bacteria; p__Actinobacteria; c__Actinobacteria; o__Propionibacteriales; f__Nocardioidaceae; g__Thermasporomyces; s__Thermasporomyces_composti
geneset000001579	k__Bacteria; p__Proteobacteria; c__Gammaproteobacteria; o__Pseudomonadales; f__Pseudomonadaceae; g__Pseudomonas; s__Pseudomonas_putida
geneset000001580	k__Bacteria; p__Proteobacteria; c__Gammaproteobacteria; o__Enterobacterales; f__Enterobacteriaceae; g__Unclassified; s__Unclassified
geneset000001582	k__Bacteria; p__Unclassified; c__Unclassified; o__Unclassified; f__Unclassified; g__Unclassified; s__Unclassified
geneset000001584	k__Bacteria; p__Firmicutes; c__Bacilli; o__Bacillales; f__Paenibacillaceae; g__Paenibacillus; s__Paenibacillus_pasadenensis
geneset000001587	k__Viruses; p__Unclassified; c__Unclassified; o__Unclassified; f__Unclassified; g__Unclassified; s__uncultured_Mediterranean_phage_uvMED
geneset000001589	k__Bacteria; p__Proteobacteria; c__Alphaproteobacteria; o__Rhizobiales; f__Brucellaceae; g__Ochrobactrum; s__Unclassified
geneset000001590	k__Bacteria; p__Proteobacteria; c__Alphaproteobacteria; o__Caulobacterales; f__Caulobacteraceae; g__Phenylobacterium; s__Unclassified
geneset000001592	k__Bacteria; p__Proteobacteria; c__Betaproteobacteria; o__Burkholderiales; f__Alcaligenaceae; g__Achromobacter; s__Unclassified
geneset000001593	k__Bacteria; p__Proteobacteria; c__Betaproteobacteria; o__Burkholderiales; f__Alcaligenaceae; g__Achromobacter; s__Unclassified
geneset000001595	k__Bacteria; p__Proteobacteria; c__Alphaproteobacteria; o__Rhodospirillales; f__Rhodospirillaceae; g__Unclassified; s__Rhodobacteraceae_bacterium_Water-Bin34
geneset000001596	k__Bacteria; p__Bacteroidetes; c__Saprospiria; o__Saprospirales; f__Unclassified; g__Unclassified; s__Saprospirales_bacterium_TMED214
geneset000001597	k__Bacteria; p__Proteobacteria; c__Betaproteobacteria; o__Burkholderiales; f__Alcaligenaceae; g__Achromobacter; s__Achromobacter_insolitus
geneset000001599	k__Viruses; p__Unclassified; c__Unclassified; o__Caudovirales; f__Podoviridae; g__Unclassified; s__Synechococcus_virus_P60
geneset000001601	k__Bacteria; p__Proteobacteria; c__Alphaproteobacteria; o__Sphingomonadales; f__Sphingomonadaceae; g__Sphingomonas; s__Sphingomonas_taxi
geneset000001604	k__Bacteria; p__Bacteroidetes; c__Saprospiria; o__Saprospirales; f__Unclassified; g__Unclassified; s__Saprospirales_bacterium_TMED214
geneset000001606	k__Bacteria; p__Cyanobacteria; c__Unclassified; o__Synechococcales; f__Synechococcaceae; g__Synechococcus; s__Synechococcus_sp._WH_7803
geneset000001607	k__Bacteria; p__Proteobacteria; c__Alphaproteobacteria; o__Rhizobiales; f__Rhizobiaceae; g__Agrobacterium; s__Agrobacterium_larrymoorei
geneset000001610	k__Fungi; p__Ascomycota; c__Eurotiomycetes; o__Eurotiales; f__Aspergillaceae; g__Phialosimplex; s__Phialosimplex_sp._HF37
geneset000001614	k__Bacteria; p__Proteobacteria; c__Alphaproteobacteria; o__Sphingomonadales; f__Sphingomonadaceae; g__Novosphingobium; s__Novosphingobium_guangzhouense
geneset000001615	k__Bacteria; p__Unclassified; c__Unclassified; o__Unclassified; f__Unclassified; g__Unclassified; s__uncultured_bacterium
geneset000001616	k__Bacteria; p__Proteobacteria; c__Gammaproteobacteria; o__Xanthomonadales; f__Xanthomonadaceae; g__Stenotrophomonas; s__Unclassified
geneset000001617	k__Bacteria; p__Proteobacteria; c__Gammaproteobacteria; o__Xanthomonadales; f__Xanthomonadaceae; g__Stenotrophomonas; s__Stenotrophomonas_maltophilia
geneset000001619	k__Bacteria; p__Proteobacteria; c__Alphaproteobacteria; o__Rhizobiales; f__Xanthobacteraceae; g__Azorhizobium; s__Azorhizobium_sp._39-67-5
geneset000001621	k__Bacteria; p__Proteobacteria; c__Alphaproteobacteria; o__Rhizobiales; f__Unclassified; g__Unclassified; s__Unclassified
geneset000001622	k__Bacteria; p__Proteobacteria; c__Alphaproteobacteria; o__Rhizobiales; f__Unclassified; g__Unclassified; s__Unclassified
geneset000001623	k__Bacteria; p__Proteobacteria; c__Gammaproteobacteria; o__Enterobacterales; f__Yersiniaceae; g__Serratia; s__Serratia_plymuthica
geneset000001624	k__Viruses; p__Unclassified; c__Unclassified; o__Unclassified; f__Unclassified; g__Unclassified; s__uncultured_Mediterranean_phage_uvMED
geneset000001626	k__Bacteria; p__Proteobacteria; c__Betaproteobacteria; o__Burkholderiales; f__Burkholderiaceae; g__Caballeronia; s__Caballeronia_turbans
geneset000001631	k__Bacteria; p__Proteobacteria; c__Betaproteobacteria; o__Burkholderiales; f__Alcaligenaceae; g__Achromobacter; s__Achromobacter_insolitus
geneset000001632	k__Bacteria; p__Actinobacteria; c__Actinobacteria; o__Corynebacteriales; f__Williamsiaceae; g__Williamsia; s__Williamsia_muralis
geneset000001635	k__Bacteria; p__Proteobacteria; c__Betaproteobacteria; o__Burkholderiales; f__Alcaligenaceae; g__Achromobacter; s__Achromobacter_marplatensis
geneset000001639	k__Fungi; p__Ascomycota; c__Eurotiomycetes; o__Eurotiales; f__Aspergillaceae; g__Phialosimplex; s__Phialosimplex_sp._HF37
geneset000001640	k__Bacteria; p__Candidatus_Melainabacteria; c__Unclassified; o__Unclassified; f__Unclassified; g__Unclassified; s__Candidatus_Melainabacteria_bacterium
geneset000001641	k__Bacteria; p__Candidatus_Melainabacteria; c__Unclassified; o__Unclassified; f__Unclassified; g__Unclassified; s__Candidatus_Melainabacteria_bacterium
geneset000001642	k__Bacteria; p__Proteobacteria; c__Deltaproteobacteria; o__Myxococcales; f__Myxococcaceae; g__Unclassified; s__Unclassified
geneset000001645	k__Bacteria; p__Gemmatimonadetes; c__Unclassified; o__Unclassified; f__Unclassified; g__Unclassified; s__Gemmatimonadetes_bacterium_SCN_70-22
geneset000001646	k__Bacteria; p__Proteobacteria; c__Gammaproteobacteria; o__Pseudomonadales; f__Pseudomonadaceae; g__Pseudomonas; s__Unclassified
geneset000001650	k__Bacteria; p__Actinobacteria; c__Actinobacteria; o__Frankiales; f__Frankiaceae; g__Frankia; s__Frankia_sp._EUN1f
geneset000001651	k__Bacteria; p__Proteobacteria; c__Alphaproteobacteria; o__Rhizobiales; f__Brucellaceae; g__Brucella; s__Brucella_melitensis
geneset000001652	k__Bacteria; p__Proteobacteria; c__Alphaproteobacteria; o__Rhizobiales; f__Brucellaceae; g__Ochrobactrum; s__Unclassified
geneset000001658	k__Bacteria; p__Verrucomicrobia; c__Unclassified; o__Unclassified; f__Unclassified; g__Unclassified; s__Verrucomicrobia_bacterium_TMED56
geneset000001661	k__Bacteria; p__Proteobacteria; c__Alphaproteobacteria; o__Rhizobiales; f__Brucellaceae; g__Ochrobactrum; s__Ochrobactrum_pseudogrignonense
geneset000001662	k__Bacteria; p__Proteobacteria; c__Alphaproteobacteria; o__Rhizobiales; f__Brucellaceae; g__Ochrobactrum; s__Ochrobactrum_sp._CDB2
geneset000001663	k__Fungi; p__Ascomycota; c__Eurotiomycetes; o__Eurotiales; f__Aspergillaceae; g__Aspergillus; s__Aspergillus_glaucus
geneset000001664	k__Fungi; p__Ascomycota; c__Eurotiomycetes; o__Eurotiales; f__Aspergillaceae; g__Aspergillus; s__Aspergillus_glaucus
geneset000001666	k__Viruses; p__Unclassified; c__Unclassified; o__Unclassified; f__Unclassified; g__Unclassified; s__Circular_genetic_element_sp.
geneset000001667	k__Bacteria; p__Actinobacteria; c__Actinobacteria; o__Micrococcales; f__Microbacteriaceae; g__Leifsonia; s__Leifsonia_sp._ku-ls
geneset000001668	k__Bacteria; p__Actinobacteria; c__Actinobacteria; o__Micrococcales; f__Microbacteriaceae; g__Leifsonia; s__Leifsonia_sp._Leaf336
geneset000001676	k__Bacteria; p__Proteobacteria; c__Gammaproteobacteria; o__Pseudomonadales; f__Pseudomonadaceae; g__Pseudomonas; s__Pseudomonas_sp._21
geneset000001677	k__Bacteria; p__Proteobacteria; c__Betaproteobacteria; o__Burkholderiales; f__Burkholderiaceae; g__Caballeronia; s__Caballeronia_jiangsuensis
geneset000001684	k__Bacteria; p__Proteobacteria; c__Gammaproteobacteria; o__Pseudomonadales; f__Moraxellaceae; g__Acinetobacter; s__Acinetobacter_guillouiae
geneset000001687	k__Bacteria; p__Proteobacteria; c__Gammaproteobacteria; o__Xanthomonadales; f__Xanthomonadaceae; g__Stenotrophomonas; s__Unclassified
geneset000001689	k__Bacteria; p__Candidatus_Melainabacteria; c__Unclassified; o__Unclassified; f__Unclassified; g__Unclassified; s__Candidatus_Melainabacteria_bacterium
geneset000001690	k__Bacteria; p__Candidatus_Melainabacteria; c__Unclassified; o__Unclassified; f__Unclassified; g__Unclassified; s__Candidatus_Melainabacteria_bacterium
geneset000001692	k__Bacteria; p__Candidatus_Melainabacteria; c__Unclassified; o__Unclassified; f__Unclassified; g__Unclassified; s__Candidatus_Melainabacteria_bacterium
geneset000001693	k__Bacteria; p__Candidatus_Melainabacteria; c__Unclassified; o__Unclassified; f__Unclassified; g__Unclassified; s__Candidatus_Melainabacteria_bacterium
geneset000001694	k__Bacteria; p__Candidatus_Melainabacteria; c__Unclassified; o__Unclassified; f__Unclassified; g__Unclassified; s__Candidatus_Melainabacteria_bacterium
geneset000001695	k__Fungi; p__Ascomycota; c__Eurotiomycetes; o__Eurotiales; f__Aspergillaceae; g__Aspergillus; s__Aspergillus_sclerotialis
geneset000001698	k__Fungi; p__Ascomycota; c__Sordariomycetes; o__Glomerellales; f__Glomerellaceae; g__Colletotrichum; s__Colletotrichum_sublineola
geneset000001699	k__Bacteria; p__Proteobacteria; c__Alphaproteobacteria; o__Rhizobiales; f__Rhizobiaceae; g__Agrobacterium; s__Agrobacterium_sp._LC34
geneset000001702	k__Bacteria; p__Firmicutes; c__Bacilli; o__Lactobacillales; f__Enterococcaceae; g__Tetragenococcus; s__Unclassified
geneset000001704	k__Bacteria; p__Unclassified; c__Unclassified; o__Unclassified; f__Unclassified; g__Unclassified; s__bacterium_TMED88
geneset000001706	k__Fungi; p__Ascomycota; c__Eurotiomycetes; o__Eurotiales; f__Aspergillaceae; g__Phialosimplex; s__Phialosimplex_sp._HF37
geneset000001707	k__Bacteria; p__Proteobacteria; c__Alphaproteobacteria; o__Rhodospirillales; f__Rhodospirillaceae; g__Unclassified; s__Rhodobacteraceae_bacterium_Water-Bin34
geneset000001708	k__Bacteria; p__Proteobacteria; c__Alphaproteobacteria; o__Rhodospirillales; f__Rhodospirillaceae; g__Unclassified; s__Rhodospirillaceae_bacterium_TMED8
geneset000001709	k__Bacteria; p__Proteobacteria; c__Betaproteobacteria; o__Burkholderiales; f__Alcaligenaceae; g__Achromobacter; s__Achromobacter_insolitus
geneset000001710	k__Bacteria; p__Proteobacteria; c__Betaproteobacteria; o__Burkholderiales; f__Alcaligenaceae; g__Achromobacter; s__Achromobacter_insolitus
geneset000001717	k__Bacteria; p__Firmicutes; c__Bacilli; o__Bacillales; f__Paenibacillaceae; g__Paenibacillus; s__Paenibacillus_pasadenensis
geneset000001718	k__Bacteria; p__Firmicutes; c__Bacilli; o__Bacillales; f__Paenibacillaceae; g__Paenibacillus; s__Unclassified
geneset000001719	k__Bacteria; p__Actinobacteria; c__Actinobacteria; o__Micrococcales; f__Microbacteriaceae; g__Microbacterium; s__Unclassified
geneset000001723	k__Bacteria; p__Firmicutes; c__Clostridia; o__Halanaerobiales; f__Halobacteroidaceae; g__Orenia; s__Orenia_marismortui
geneset000001725	k__Bacteria; p__Proteobacteria; c__Betaproteobacteria; o__Burkholderiales; f__Alcaligenaceae; g__Achromobacter; s__Achromobacter_marplatensis
geneset000001727	k__Bacteria; p__Proteobacteria; c__Alphaproteobacteria; o__Rhizobiales; f__Bradyrhizobiaceae; g__Bradyrhizobium; s__Bradyrhizobium_sp._BR_10303
geneset000001728	k__Bacteria; p__Proteobacteria; c__Alphaproteobacteria; o__Rhizobiales; f__Bradyrhizobiaceae; g__Bradyrhizobium; s__Bradyrhizobium_sp._Ai1a-2
geneset000001729	k__Bacteria; p__Proteobacteria; c__Alphaproteobacteria; o__Caulobacterales; f__Caulobacteraceae; g__Brevundimonas; s__Brevundimonas_diminuta
geneset000001730	k__Bacteria; p__Proteobacteria; c__Betaproteobacteria; o__Burkholderiales; f__Alcaligenaceae; g__Achromobacter; s__Achromobacter_insolitus
geneset000001731	k__Fungi; p__Ascomycota; c__Eurotiomycetes; o__Eurotiales; f__Aspergillaceae; g__Phialosimplex; s__Phialosimplex_sp._HF37
geneset000001732	k__Bacteria; p__Proteobacteria; c__Betaproteobacteria; o__Burkholderiales; f__Burkholderiaceae; g__Burkholderia; s__Burkholderia_novacaledonica
geneset000001733	k__Bacteria; p__Proteobacteria; c__Gammaproteobacteria; o__Pseudomonadales; f__Pseudomonadaceae; g__Pseudomonas; s__Pseudomonas_putida
geneset000001741	k__Bacteria; p__Actinobacteria; c__Actinobacteria; o__Micrococcales; f__Microbacteriaceae; g__Leifsonia; s__Leifsonia_sp._ku-ls
geneset000001747	k__Bacteria; p__Proteobacteria; c__Gammaproteobacteria; o__Enterobacterales; f__Enterobacteriaceae; g__Leclercia; s__Unclassified
geneset000001748	k__Bacteria; p__Proteobacteria; c__Alphaproteobacteria; o__Rhizobiales; f__Phyllobacteriaceae; g__Aminobacter; s__Aminobacter_aminovorans
geneset000001749	k__Bacteria; p__Proteobacteria; c__Gammaproteobacteria; o__Pseudomonadales; f__Pseudomonadaceae; g__Pseudomonas; s__Unclassified
geneset000001751	k__Bacteria; p__Proteobacteria; c__Alphaproteobacteria; o__Rhizobiales; f__Bradyrhizobiaceae; g__Afipia; s__Afipia_sp._GAS231
geneset000001753	k__Bacteria; p__Proteobacteria; c__Betaproteobacteria; o__Burkholderiales; f__Alcaligenaceae; g__Achromobacter; s__Achromobacter_marplatensis
geneset000001754	k__Bacteria; p__Proteobacteria; c__Betaproteobacteria; o__Burkholderiales; f__Alcaligenaceae; g__Achromobacter; s__Achromobacter_marplatensis
geneset000001755	k__Bacteria; p__Proteobacteria; c__Gammaproteobacteria; o__Unclassified; f__Unclassified; g__Unclassified; s__Gammaproteobacteria_bacterium
geneset000001756	k__Bacteria; p__Proteobacteria; c__Betaproteobacteria; o__Burkholderiales; f__Alcaligenaceae; g__Achromobacter; s__Achromobacter_marplatensis
geneset000001757	k__Bacteria; p__Proteobacteria; c__Betaproteobacteria; o__Burkholderiales; f__Alcaligenaceae; g__Achromobacter; s__Achromobacter_marplatensis
geneset000001759	k__Bacteria; p__Proteobacteria; c__Gammaproteobacteria; o__Enterobacterales; f__Enterobacteriaceae; g__Leclercia; s__Unclassified
geneset000001761	k__Bacteria; p__Proteobacteria; c__Alphaproteobacteria; o__Rhodobacterales; f__Rhodobacteraceae; g__Cognatishimia; s__Cognatishimia_maritima
geneset000001765	k__Fungi; p__Mucoromycota; c__Mucoromycetes; o__Mucorales; f__Lichtheimiaceae; g__Lichtheimia; s__Lichtheimia_ramosa
geneset000001768	k__Bacteria; p__Proteobacteria; c__Gammaproteobacteria; o__Immundisolibacterales; f__Immundisolibacteraceae; g__Immundisolibacter; s__Immundisolibacter_cernigliae
geneset000001769	k__Bacteria; p__Proteobacteria; c__Gammaproteobacteria; o__Immundisolibacterales; f__Immundisolibacteraceae; g__Immundisolibacter; s__Immundisolibacter_cernigliae
geneset000001773	k__Bacteria; p__Proteobacteria; c__Alphaproteobacteria; o__Sphingomonadales; f__Sphingomonadaceae; g__Sphingobium; s__Unclassified
geneset000001775	k__Bacteria; p__Cyanobacteria; c__Unclassified; o__Unclassified; f__Unclassified; g__Unclassified; s__Cyanobacteria_bacterium_TMED177
geneset000001776	k__Bacteria; p__Proteobacteria; c__Betaproteobacteria; o__Nitrosomonadales; f__Gallionellaceae; g__Sulfuricella; s__Sulfuricella_sp._T08
geneset000001778	k__Bacteria; p__Proteobacteria; c__Alphaproteobacteria; o__Caulobacterales; f__Caulobacteraceae; g__Brevundimonas; s__Brevundimonas_diminuta
geneset000001779	k__Bacteria; p__Proteobacteria; c__Betaproteobacteria; o__Burkholderiales; f__Alcaligenaceae; g__Achromobacter; s__Achromobacter_marplatensis
geneset000001781	k__Bacteria; p__Firmicutes; c__Clostridia; o__Halanaerobiales; f__Unclassified; g__Unclassified; s__Unclassified
geneset000001783	k__Bacteria; p__Proteobacteria; c__Alphaproteobacteria; o__Rhizobiales; f__Bradyrhizobiaceae; g__Bradyrhizobium; s__Bradyrhizobium_lablabi
geneset000001784	k__Bacteria; p__Firmicutes; c__Bacilli; o__Bacillales; f__Paenibacillaceae; g__Paenibacillus; s__Paenibacillus_tianmuensis
geneset000001785	k__Viruses; p__Unclassified; c__Unclassified; o__Unclassified; f__Unclassified; g__Unclassified; s__uncultured_Mediterranean_phage_uvMED
geneset000001787	k__Bacteria; p__Proteobacteria; c__Alphaproteobacteria; o__Rhizobiales; f__Brucellaceae; g__Ochrobactrum; s__Ochrobactrum_anthropi
geneset000001788	k__Bacteria; p__Proteobacteria; c__Gammaproteobacteria; o__Pseudomonadales; f__Moraxellaceae; g__Acinetobacter; s__Unclassified
geneset000001789	k__Bacteria; p__Proteobacteria; c__Gammaproteobacteria; o__Pseudomonadales; f__Moraxellaceae; g__Acinetobacter; s__Unclassified
geneset000001790	k__Bacteria; p__Proteobacteria; c__Gammaproteobacteria; o__Pseudomonadales; f__Moraxellaceae; g__Acinetobacter; s__Unclassified
geneset000001792	k__Fungi; p__Ascomycota; c__Eurotiomycetes; o__Eurotiales; f__Aspergillaceae; g__Phialosimplex; s__Phialosimplex_sp._HF37
geneset000001794	k__Bacteria; p__Proteobacteria; c__Unclassified; o__Unclassified; f__Unclassified; g__Unclassified; s__Unclassified
geneset000001795	k__Bacteria; p__Firmicutes; c__Clostridia; o__Halanaerobiales; f__Halanaerobiaceae; g__Halanaerobium; s__Unclassified
geneset000001798	k__Bacteria; p__Proteobacteria; c__Betaproteobacteria; o__Burkholderiales; f__Burkholderiaceae; g__Caballeronia; s__Caballeronia_turbans
geneset000001799	k__Bacteria; p__Firmicutes; c__Bacilli; o__Bacillales; f__Paenibacillaceae; g__Paenibacillus; s__Paenibacillus_pasadenensis
geneset000001800	k__Bacteria; p__Firmicutes; c__Bacilli; o__Bacillales; f__Paenibacillaceae; g__Paenibacillus; s__Paenibacillus_pasadenensis
geneset000001801	k__Bacteria; p__Actinobacteria; c__Actinobacteria; o__Micrococcales; f__Microbacteriaceae; g__Leifsonia; s__Leifsonia_sp._Leaf336
geneset000001802	k__Bacteria; p__Proteobacteria; c__Alphaproteobacteria; o__Rhizobiales; f__Brucellaceae; g__Ochrobactrum; s__Ochrobactrum_sp._EGD-AQ16
geneset000001803	k__Bacteria; p__Proteobacteria; c__Alphaproteobacteria; o__Sphingomonadales; f__Sphingomonadaceae; g__Sphingobium; s__Unclassified
geneset000001807	k__Bacteria; p__Cyanobacteria; c__Unclassified; o__Synechococcales; f__Synechococcaceae; g__Synechococcus; s__Synechococcus_sp._P1
geneset000001809	k__Bacteria; p__Candidatus_Melainabacteria; c__Unclassified; o__Unclassified; f__Unclassified; g__Unclassified; s__Candidatus_Melainabacteria_bacterium
geneset000001810	k__Bacteria; p__Candidatus_Melainabacteria; c__Unclassified; o__Unclassified; f__Unclassified; g__Unclassified; s__Candidatus_Melainabacteria_bacterium
geneset000001811	k__Bacteria; p__Proteobacteria; c__Alphaproteobacteria; o__Rhizobiales; f__Unclassified; g__Unclassified; s__Unclassified
geneset000001812	k__Bacteria; p__Proteobacteria; c__Alphaproteobacteria; o__Rhizobiales; f__Unclassified; g__Unclassified; s__Unclassified
geneset000001813	k__Bacteria; p__Proteobacteria; c__Gammaproteobacteria; o__Enterobacterales; f__Enterobacteriaceae; g__Leclercia; s__Leclercia_adecarboxylata
geneset000001819	k__Bacteria; p__Proteobacteria; c__Betaproteobacteria; o__Burkholderiales; f__Alcaligenaceae; g__Achromobacter; s__Achromobacter_marplatensis
geneset000001820	k__Bacteria; p__Proteobacteria; c__Alphaproteobacteria; o__Rhizobiales; f__Bradyrhizobiaceae; g__Unclassified; s__Unclassified
geneset000001821	k__Bacteria; p__Proteobacteria; c__Unclassified; o__Unclassified; f__Unclassified; g__Unclassified; s__Unclassified
geneset000001822	k__Bacteria; p__Proteobacteria; c__Gammaproteobacteria; o__Cellvibrionales; f__Porticoccaceae; g__Unclassified; s__Porticoccaceae_bacterium
geneset000001824	k__Bacteria; p__Actinobacteria; c__Actinobacteria; o__Micrococcales; f__Microbacteriaceae; g__Microbacterium; s__Unclassified
geneset000001826	k__Bacteria; p__Proteobacteria; c__Alphaproteobacteria; o__Rhizobiales; f__Bradyrhizobiaceae; g__Bradyrhizobium; s__Bradyrhizobium_sp._CCH10-C7
geneset000001827	k__Bacteria; p__Proteobacteria; c__Alphaproteobacteria; o__Rhizobiales; f__Bradyrhizobiaceae; g__Bradyrhizobium; s__Bradyrhizobium_sp._CCH10-C7
geneset000001829	k__Bacteria; p__Proteobacteria; c__Gammaproteobacteria; o__Cellvibrionales; f__Porticoccaceae; g__Unclassified; s__Porticoccaceae_bacterium
geneset000001832	k__Fungi; p__Ascomycota; c__Eurotiomycetes; o__Eurotiales; f__Aspergillaceae; g__Penicillium; s__Penicillium_decumbens
geneset000001834	k__Viruses; p__Unclassified; c__Unclassified; o__Unclassified; f__Unclassified; g__Unclassified; s__Unclassified
geneset000001836	k__Bacteria; p__Proteobacteria; c__Betaproteobacteria; o__Burkholderiales; f__Alcaligenaceae; g__Achromobacter; s__Achromobacter_marplatensis
geneset000001838	k__Bacteria; p__Proteobacteria; c__Alphaproteobacteria; o__Sphingomonadales; f__Sphingomonadaceae; g__Sphingomonas; s__Sphingomonas_aeria_Xue_et_al._2018_non_Park_et_al._2015
geneset000001839	k__Bacteria; p__Proteobacteria; c__Gammaproteobacteria; o__Pseudomonadales; f__Moraxellaceae; g__Acinetobacter; s__Unclassified
geneset000001840	k__Viruses; p__Unclassified; c__Unclassified; o__Unclassified; f__Unclassified; g__Unclassified; s__Unclassified
geneset000001841	k__Viruses; p__Unclassified; c__Unclassified; o__Unclassified; f__Unclassified; g__Unclassified; s__Unclassified
geneset000001843	k__Bacteria; p__Proteobacteria; c__Alphaproteobacteria; o__Rhizobiales; f__Rhizobiaceae; g__Agrobacterium; s__Agrobacterium_sp._MS2
geneset000001844	k__Bacteria; p__Bacteroidetes; c__Flavobacteriia; o__Flavobacteriales; f__Flavobacteriaceae; g__Flavobacterium; s__Flavobacterium_sp._ACN2
geneset000001847	Unassigned; Unassigned; Unassigned; Unassigned; Unassigned; Unassigned; Unassigned
geneset000001848	k__Viruses; p__Unclassified; c__Unclassified; o__Caudovirales; f__Podoviridae; g__Unclassified; s__Prochlorococcus_virus_PSSP7
geneset000001850	k__Bacteria; p__Proteobacteria; c__Alphaproteobacteria; o__Rhizobiales; f__Unclassified; g__Unclassified; s__Rhizobiales_bacterium
geneset000001851	k__Bacteria; p__Firmicutes; c__Bacilli; o__Lactobacillales; f__Enterococcaceae; g__Tetragenococcus; s__Tetragenococcus_muriaticus
geneset000001858	k__Fungi; p__Mucoromycota; c__Glomeromycetes; o__Glomerales; f__Glomeraceae; g__Rhizophagus; s__Rhizophagus_irregularis
geneset000001862	k__Bacteria; p__Proteobacteria; c__Alphaproteobacteria; o__Rhizobiales; f__Brucellaceae; g__Ochrobactrum; s__Unclassified
geneset000001864	k__Bacteria; p__Proteobacteria; c__Alphaproteobacteria; o__Caulobacterales; f__Caulobacteraceae; g__Brevundimonas; s__Brevundimonas_sp._Leaf280
geneset000001866	k__Bacteria; p__Proteobacteria; c__Alphaproteobacteria; o__Rhodobacterales; f__Rhodobacteraceae; g__Pseudooceanicola; s__Pseudooceanicola_flagellatus
geneset000001868	k__Bacteria; p__Proteobacteria; c__Gammaproteobacteria; o__Immundisolibacterales; f__Immundisolibacteraceae; g__Immundisolibacter; s__Immundisolibacter_cernigliae
geneset000001875	k__Bacteria; p__Proteobacteria; c__Alphaproteobacteria; o__Rhizobiales; f__Unclassified; g__Unclassified; s__Unclassified
geneset000001878	k__Bacteria; p__Unclassified; c__Unclassified; o__Unclassified; f__Unclassified; g__Unclassified; s__bacterium_HR33
geneset000001879	k__Viruses; p__Unclassified; c__Unclassified; o__Unclassified; f__Unclassified; g__Unclassified; s__uncultured_Mediterranean_phage_uvMED
geneset000001884	k__Bacteria; p__Candidatus_Melainabacteria; c__Unclassified; o__Unclassified; f__Unclassified; g__Unclassified; s__Candidatus_Melainabacteria_bacterium
geneset000001885	k__Bacteria; p__Candidatus_Melainabacteria; c__Unclassified; o__Unclassified; f__Unclassified; g__Unclassified; s__Candidatus_Melainabacteria_bacterium
geneset000001886	k__Bacteria; p__Candidatus_Melainabacteria; c__Unclassified; o__Unclassified; f__Unclassified; g__Unclassified; s__Candidatus_Melainabacteria_bacterium
geneset000001890	k__Bacteria; p__Proteobacteria; c__Alphaproteobacteria; o__Rhizobiales; f__Brucellaceae; g__Ochrobactrum; s__Ochrobactrum_anthropi
geneset000001892	k__Viruses; p__Unclassified; c__Unclassified; o__Unclassified; f__Unclassified; g__Unclassified; s__Circular_genetic_element_sp.
geneset000001893	k__Viruses; p__Unclassified; c__Unclassified; o__Unclassified; f__Unclassified; g__Unclassified; s__Circular_genetic_element_sp.
geneset000001896	k__Bacteria; p__Actinobacteria; c__Actinobacteria; o__Micrococcales; f__Microbacteriaceae; g__Microbacterium; s__Unclassified
geneset000001897	k__Bacteria; p__Proteobacteria; c__Gammaproteobacteria; o__Xanthomonadales; f__Xanthomonadaceae; g__Stenotrophomonas; s__Stenotrophomonas_sp.
geneset000001899	k__Bacteria; p__Verrucomicrobia; c__Unclassified; o__Unclassified; f__Unclassified; g__Unclassified; s__Verrucomicrobia_bacterium
geneset000001902	k__Bacteria; p__Proteobacteria; c__Gammaproteobacteria; o__Enterobacterales; f__Enterobacteriaceae; g__Leclercia; s__Leclercia_adecarboxylata
geneset000001904	k__Bacteria; p__Proteobacteria; c__Alphaproteobacteria; o__Sphingomonadales; f__Sphingomonadaceae; g__Sphingomonas; s__Sphingomonas_aeria_Xue_et_al._2018_non_Park_et_al._2015
geneset000001906	k__Bacteria; p__Actinobacteria; c__Actinobacteria; o__Micrococcales; f__Micrococcaceae; g__Arthrobacter; s__Arthrobacter_pityocampae
geneset000001907	k__Bacteria; p__Proteobacteria; c__Deltaproteobacteria; o__Desulfobacterales; f__Desulfobacteraceae; g__Desulfonema; s__Desulfonema_ishimotonii
geneset000001917	k__Bacteria; p__Proteobacteria; c__Alphaproteobacteria; o__Rhizobiales; f__Unclassified; g__Unclassified; s__Rhizobiales_bacterium
geneset000001920	k__Bacteria; p__Proteobacteria; c__Betaproteobacteria; o__Burkholderiales; f__Alcaligenaceae; g__Achromobacter; s__Unclassified
geneset000001921	k__Bacteria; p__Proteobacteria; c__Betaproteobacteria; o__Burkholderiales; f__Alcaligenaceae; g__Achromobacter; s__Achromobacter_marplatensis
geneset000001922	k__Bacteria; p__Proteobacteria; c__Gammaproteobacteria; o__Pseudomonadales; f__Moraxellaceae; g__Alkanindiges; s__Alkanindiges_illinoisensis
geneset000001923	k__Bacteria; p__Bacteroidetes; c__Flavobacteriia; o__Flavobacteriales; f__Flavobacteriaceae; g__Flavobacterium; s__Flavobacterium_sp._81
geneset000001924	k__Bacteria; p__Proteobacteria; c__Betaproteobacteria; o__Burkholderiales; f__Alcaligenaceae; g__Achromobacter; s__Achromobacter_insolitus
geneset000001925	k__Viruses; p__Unclassified; c__Unclassified; o__Caudovirales; f__Unclassified; g__Unclassified; s__Unclassified
geneset000001929	k__Bacteria; p__Proteobacteria; c__Alphaproteobacteria; o__Rhizobiales; f__Bradyrhizobiaceae; g__Bradyrhizobium; s__Bradyrhizobium_lablabi
geneset000001935	k__Bacteria; p__Proteobacteria; c__Alphaproteobacteria; o__Rhizobiales; f__Bradyrhizobiaceae; g__Bradyrhizobium; s__Bradyrhizobium_sp._YR681
geneset000001937	k__Bacteria; p__Firmicutes; c__Clostridia; o__Halanaerobiales; f__Halanaerobiaceae; g__Halanaerobium; s__Halanaerobium_sp.
geneset000001939	k__Bacteria; p__Actinobacteria; c__Actinobacteria; o__Micrococcales; f__Microbacteriaceae; g__Leifsonia; s__Leifsonia_xyli
geneset000001942	k__Bacteria; p__Proteobacteria; c__Gammaproteobacteria; o__Xanthomonadales; f__Xanthomonadaceae; g__Stenotrophomonas; s__Stenotrophomonas_maltophilia
geneset000001943	k__Bacteria; p__Proteobacteria; c__Gammaproteobacteria; o__Xanthomonadales; f__Xanthomonadaceae; g__Stenotrophomonas; s__Unclassified
geneset000001944	k__Bacteria; p__Proteobacteria; c__Gammaproteobacteria; o__Xanthomonadales; f__Xanthomonadaceae; g__Stenotrophomonas; s__Stenotrophomonas_maltophilia
geneset000001947	k__Bacteria; p__Proteobacteria; c__Gammaproteobacteria; o__Pseudomonadales; f__Pseudomonadaceae; g__Pseudomonas; s__Pseudomonas_aeruginosa
geneset000001951	k__Bacteria; p__Proteobacteria; c__Gammaproteobacteria; o__Enterobacterales; f__Enterobacteriaceae; g__Leclercia; s__Leclercia_adecarboxylata
geneset000001953	k__Bacteria; p__Proteobacteria; c__Betaproteobacteria; o__Burkholderiales; f__Alcaligenaceae; g__Achromobacter; s__Unclassified
geneset000001955	k__Bacteria; p__Proteobacteria; c__Alphaproteobacteria; o__Rhizobiales; f__Brucellaceae; g__Ochrobactrum; s__Unclassified
geneset000001956	k__Bacteria; p__Proteobacteria; c__Alphaproteobacteria; o__Rhizobiales; f__Brucellaceae; g__Ochrobactrum; s__Unclassified
geneset000001958	k__Bacteria; p__Proteobacteria; c__Gammaproteobacteria; o__Cellvibrionales; f__Porticoccaceae; g__Unclassified; s__Porticoccaceae_bacterium
geneset000001959	k__Bacteria; p__Firmicutes; c__Bacilli; o__Bacillales; f__Paenibacillaceae; g__Paenibacillus; s__Paenibacillus_xylanexedens
geneset000001961	k__Bacteria; p__Proteobacteria; c__Alphaproteobacteria; o__Sphingomonadales; f__Sphingomonadaceae; g__Sphingobium; s__Sphingobium_sp._IP1
geneset000001962	k__Bacteria; p__Proteobacteria; c__Gammaproteobacteria; o__Enterobacterales; f__Enterobacteriaceae; g__Unclassified; s__Unclassified
geneset000001963	k__Bacteria; p__Proteobacteria; c__Betaproteobacteria; o__Burkholderiales; f__Alcaligenaceae; g__Achromobacter; s__Achromobacter_insolitus
geneset000001964	k__Bacteria; p__Proteobacteria; c__Betaproteobacteria; o__Burkholderiales; f__Alcaligenaceae; g__Achromobacter; s__Achromobacter_insolitus
geneset000001969	k__Bacteria; p__Actinobacteria; c__Actinobacteria; o__Micrococcales; f__Microbacteriaceae; g__Microbacterium; s__Microbacterium_sp._CH1
geneset000001970	k__Bacteria; p__Proteobacteria; c__Betaproteobacteria; o__Burkholderiales; f__Alcaligenaceae; g__Achromobacter; s__Achromobacter_marplatensis
geneset000001971	k__Bacteria; p__Proteobacteria; c__Betaproteobacteria; o__Burkholderiales; f__Alcaligenaceae; g__Achromobacter; s__Unclassified
geneset000001972	k__Bacteria; p__Proteobacteria; c__Betaproteobacteria; o__Burkholderiales; f__Oxalobacteraceae; g__Massilia; s__Massilia_sp._9096
geneset000001975	k__Bacteria; p__Proteobacteria; c__Gammaproteobacteria; o__Pseudomonadales; f__Moraxellaceae; g__Acinetobacter; s__Unclassified
geneset000001978	k__Bacteria; p__Proteobacteria; c__Gammaproteobacteria; o__Enterobacterales; f__Enterobacteriaceae; g__Leclercia; s__Leclercia_adecarboxylata
geneset000001979	k__Bacteria; p__Proteobacteria; c__Gammaproteobacteria; o__Enterobacterales; f__Enterobacteriaceae; g__Leclercia; s__Leclercia_adecarboxylata
geneset000001980	k__Bacteria; p__Proteobacteria; c__Gammaproteobacteria; o__Enterobacterales; f__Enterobacteriaceae; g__Leclercia; s__Leclercia_adecarboxylata
geneset000001981	k__Bacteria; p__Proteobacteria; c__Alphaproteobacteria; o__Caulobacterales; f__Caulobacteraceae; g__Phenylobacterium; s__Unclassified
geneset000001985	k__Bacteria; p__Proteobacteria; c__Betaproteobacteria; o__Burkholderiales; f__Alcaligenaceae; g__Achromobacter; s__Achromobacter_insolitus
geneset000001987	k__Viruses; p__Unclassified; c__Unclassified; o__Caudovirales; f__Siphoviridae; g__Unclassified; s__Enterobacter_phage_phiEap-2
geneset000001988	k__Bacteria; p__Actinobacteria; c__Actinobacteria; o__Micrococcales; f__Microbacteriaceae; g__Microbacterium; s__Unclassified
geneset000001990	k__Bacteria; p__Proteobacteria; c__Betaproteobacteria; o__Burkholderiales; f__Alcaligenaceae; g__Achromobacter; s__Achromobacter_marplatensis
geneset000001991	k__Bacteria; p__Proteobacteria; c__Betaproteobacteria; o__Burkholderiales; f__Alcaligenaceae; g__Achromobacter; s__Unclassified
geneset000001992	k__Bacteria; p__Proteobacteria; c__Gammaproteobacteria; o__Cellvibrionales; f__Unclassified; g__Unclassified; s__Cellvibrionales_bacterium
geneset000001996	k__Bacteria; p__Unclassified; c__Unclassified; o__Unclassified; f__Unclassified; g__Unclassified; s__bacterium_TMED88
geneset000001998	k__Bacteria; p__Proteobacteria; c__Betaproteobacteria; o__Burkholderiales; f__Alcaligenaceae; g__Achromobacter; s__Achromobacter_marplatensis
geneset000001999	k__Bacteria; p__Proteobacteria; c__Alphaproteobacteria; o__Rhizobiales; f__Bradyrhizobiaceae; g__Bradyrhizobium; s__Bradyrhizobium_ottawaense
geneset000002000	k__Bacteria; p__Proteobacteria; c__Alphaproteobacteria; o__Rhizobiales; f__Bradyrhizobiaceae; g__Bradyrhizobium; s__Bradyrhizobium_sp._Leo121
geneset000002001	k__Bacteria; p__Proteobacteria; c__Betaproteobacteria; o__Burkholderiales; f__Alcaligenaceae; g__Achromobacter; s__Achromobacter_marplatensis
geneset000002002	k__Bacteria; p__Proteobacteria; c__Betaproteobacteria; o__Burkholderiales; f__Alcaligenaceae; g__Achromobacter; s__Unclassified
geneset000002007	k__Viruses; p__Unclassified; c__Unclassified; o__Unclassified; f__Unclassified; g__Unclassified; s__uncultured_phage_MedDCM-OCT-S09-C28
geneset000002012	k__Viruses; p__Unclassified; c__Unclassified; o__Unclassified; f__Unclassified; g__Unclassified; s__Unclassified
geneset000002014	k__Bacteria; p__Firmicutes; c__Clostridia; o__Halanaerobiales; f__Halanaerobiaceae; g__Halanaerobium; s__Halanaerobium_sp.
geneset000002015	k__Bacteria; p__Firmicutes; c__Clostridia; o__Halanaerobiales; f__Halanaerobiaceae; g__Halanaerobium; s__Halanaerobium_sp.
geneset000002016	k__Bacteria; p__Firmicutes; c__Clostridia; o__Halanaerobiales; f__Halanaerobiaceae; g__Halanaerobium; s__Unclassified
geneset000002017	k__Bacteria; p__Firmicutes; c__Clostridia; o__Clostridiales; f__Clostridiaceae; g__Clostridium; s__Clostridium_arbusti
geneset000002018	k__Bacteria; p__Bacteroidetes; c__Flavobacteriia; o__Flavobacteriales; f__Flavobacteriaceae; g__Aequorivita; s__Aequorivita_sp._H23M31
geneset000002020	k__Archaea; p__Euryarchaeota; c__Methanomicrobia; o__Methanosarcinales; f__Methanosarcinaceae; g__Methanohalophilus; s__Methanohalophilus_sp.
geneset000002025	k__Bacteria; p__Cyanobacteria; c__Unclassified; o__Synechococcales; f__Leptolyngbyaceae; g__Leptolyngbya; s__Leptolyngbya_sp._IPPAS_B-1204
geneset000002032	k__Bacteria; p__Candidatus_Melainabacteria; c__Unclassified; o__Unclassified; f__Unclassified; g__Unclassified; s__Candidatus_Melainabacteria_bacterium
geneset000002033	k__Bacteria; p__Candidatus_Melainabacteria; c__Unclassified; o__Unclassified; f__Unclassified; g__Unclassified; s__Candidatus_Melainabacteria_bacterium
geneset000002041	k__Bacteria; p__Gemmatimonadetes; c__Unclassified; o__Unclassified; f__Unclassified; g__Unclassified; s__Gemmatimonadetes_bacterium
geneset000002042	k__Bacteria; p__Gemmatimonadetes; c__Unclassified; o__Unclassified; f__Unclassified; g__Unclassified; s__Gemmatimonadetes_bacterium_RBG_16_66_8
geneset000002046	k__Bacteria; p__Proteobacteria; c__Gammaproteobacteria; o__Pseudomonadales; f__Moraxellaceae; g__Acinetobacter; s__Acinetobacter_baumannii
geneset000002050	k__Bacteria; p__Acidobacteria; c__Unclassified; o__Unclassified; f__Unclassified; g__Unclassified; s__Acidobacteria_bacterium
geneset000002053	k__Bacteria; p__Proteobacteria; c__Gammaproteobacteria; o__Enterobacterales; f__Yersiniaceae; g__Serratia; s__Serratia_plymuthica
geneset000002060	k__Bacteria; p__Proteobacteria; c__Alphaproteobacteria; o__Rhizobiales; f__Unclassified; g__Unclassified; s__Rhizobiales_bacterium
geneset000002061	k__Bacteria; p__Proteobacteria; c__Alphaproteobacteria; o__Rhizobiales; f__Rhizobiaceae; g__Rhizobium; s__Unclassified
geneset000002062	k__Bacteria; p__Proteobacteria; c__Gammaproteobacteria; o__Enterobacterales; f__Enterobacteriaceae; g__Klebsiella; s__Klebsiella_pneumoniae
geneset000002063	k__Bacteria; p__Proteobacteria; c__Gammaproteobacteria; o__Enterobacterales; f__Enterobacteriaceae; g__Enterobacter; s__Enterobacter_cloacae
geneset000002064	k__Bacteria; p__Proteobacteria; c__Gammaproteobacteria; o__Enterobacterales; f__Enterobacteriaceae; g__Unclassified; s__Unclassified
geneset000002065	k__Bacteria; p__Proteobacteria; c__Gammaproteobacteria; o__Enterobacterales; f__Enterobacteriaceae; g__Unclassified; s__Unclassified
geneset000002068	k__Bacteria; p__Proteobacteria; c__Gammaproteobacteria; o__Pseudomonadales; f__Pseudomonadaceae; g__Pseudomonas; s__Pseudomonas_putida
geneset000002078	k__Bacteria; p__Proteobacteria; c__Gammaproteobacteria; o__Pseudomonadales; f__Moraxellaceae; g__Acinetobacter; s__Acinetobacter_lwoffii
geneset000002079	k__Bacteria; p__Proteobacteria; c__Gammaproteobacteria; o__Pseudomonadales; f__Moraxellaceae; g__Acinetobacter; s__Acinetobacter_lwoffii
geneset000002080	k__Bacteria; p__Actinobacteria; c__Actinobacteria; o__Corynebacteriales; f__Nocardiaceae; g__Rhodococcus; s__Unclassified
geneset000002085	k__Bacteria; p__Proteobacteria; c__Gammaproteobacteria; o__Immundisolibacterales; f__Immundisolibacteraceae; g__Immundisolibacter; s__Immundisolibacter_cernigliae
geneset000002086	k__Bacteria; p__Proteobacteria; c__Gammaproteobacteria; o__Pseudomonadales; f__Moraxellaceae; g__Alkanindiges; s__Alkanindiges_sp._H1
geneset000002089	k__Bacteria; p__Proteobacteria; c__Alphaproteobacteria; o__Rhodobacterales; f__Rhodobacteraceae; g__Unclassified; s__Unclassified
geneset000002090	k__Bacteria; p__Proteobacteria; c__Alphaproteobacteria; o__Rhizobiales; f__Bradyrhizobiaceae; g__Bradyrhizobium; s__Bradyrhizobium_erythrophlei
geneset000002091	k__Bacteria; p__Proteobacteria; c__Betaproteobacteria; o__Burkholderiales; f__Oxalobacteraceae; g__Massilia; s__Massilia_sp._9096
geneset000002093	k__Bacteria; p__Firmicutes; c__Clostridia; o__Halanaerobiales; f__Halanaerobiaceae; g__Halanaerobium; s__Unclassified
geneset000002094	k__Bacteria; p__Firmicutes; c__Clostridia; o__Halanaerobiales; f__Halanaerobiaceae; g__Halanaerobium; s__Halanaerobium_saccharolyticum
geneset000002098	k__Bacteria; p__Proteobacteria; c__Alphaproteobacteria; o__Rhizobiales; f__Brucellaceae; g__Ochrobactrum; s__Ochrobactrum_anthropi
geneset000002100	k__Bacteria; p__Proteobacteria; c__Alphaproteobacteria; o__Rhizobiales; f__Brucellaceae; g__Ochrobactrum; s__Unclassified
geneset000002101	k__Bacteria; p__Proteobacteria; c__Gammaproteobacteria; o__Xanthomonadales; f__Xanthomonadaceae; g__Stenotrophomonas; s__Stenotrophomonas_maltophilia
geneset000002103	k__Bacteria; p__Proteobacteria; c__Alphaproteobacteria; o__Rhizobiales; f__Rhizobiaceae; g__Agrobacterium; s__Agrobacterium_tumefaciens
geneset000002106	k__Bacteria; p__Proteobacteria; c__Gammaproteobacteria; o__Xanthomonadales; f__Xanthomonadaceae; g__Stenotrophomonas; s__Stenotrophomonas_sp.
geneset000002107	k__Viruses; p__Unclassified; c__Unclassified; o__Unclassified; f__Unclassified; g__Unclassified; s__Unclassified
geneset000002108	k__Bacteria; p__Proteobacteria; c__Alphaproteobacteria; o__Sphingomonadales; f__Sphingomonadaceae; g__Sphingomonas; s__Sphingomonas_sp._CF311
geneset000002109	k__Bacteria; p__Proteobacteria; c__Alphaproteobacteria; o__Unclassified; f__Unclassified; g__Unclassified; s__Unclassified
geneset000002115	k__Fungi; p__Ascomycota; c__Eurotiomycetes; o__Eurotiales; f__Aspergillaceae; g__Phialosimplex; s__Phialosimplex_sp._HF37
geneset000002119	k__Bacteria; p__Firmicutes; c__Bacilli; o__Bacillales; f__Paenibacillaceae; g__Paenibacillus; s__Paenibacillus_pasadenensis
geneset000002121	k__Bacteria; p__Proteobacteria; c__Deltaproteobacteria; o__Unclassified; f__Unclassified; g__Unclassified; s__Deltaproteobacteria_bacterium_RIFOXYD12_FULL_55_16
geneset000002123	k__Bacteria; p__Proteobacteria; c__Alphaproteobacteria; o__Rhizobiales; f__Rhizobiaceae; g__Rhizobium; s__Rhizobium_subbaraonis
geneset000002124	k__Bacteria; p__Proteobacteria; c__Alphaproteobacteria; o__Rhizobiales; f__Brucellaceae; g__Ochrobactrum; s__Ochrobactrum_anthropi
geneset000002125	k__Bacteria; p__Proteobacteria; c__Alphaproteobacteria; o__Rickettsiales; f__Unclassified; g__Unclassified; s__Rickettsiales_bacterium_TMED127
geneset000002127	k__Bacteria; p__Proteobacteria; c__Alphaproteobacteria; o__Rhizobiales; f__Bradyrhizobiaceae; g__Bradyrhizobium; s__Bradyrhizobium_lablabi
geneset000002129	Unassigned; Unassigned; Unassigned; Unassigned; Unassigned; Unassigned; Unassigned
geneset000002131	k__Bacteria; p__Proteobacteria; c__Gammaproteobacteria; o__Cellvibrionales; f__Halieaceae; g__Unclassified; s__marine_gamma_proteobacterium_HTCC2080
geneset000002132	k__Bacteria; p__Proteobacteria; c__Gammaproteobacteria; o__Pseudomonadales; f__Moraxellaceae; g__Psychrobacter; s__Psychrobacter_sp._Sarcosine-02u-2
geneset000002133	k__Bacteria; p__Proteobacteria; c__Gammaproteobacteria; o__Xanthomonadales; f__Xanthomonadaceae; g__Stenotrophomonas; s__Stenotrophomonas_maltophilia
geneset000002134	k__Bacteria; p__Proteobacteria; c__Gammaproteobacteria; o__Xanthomonadales; f__Xanthomonadaceae; g__Stenotrophomonas; s__Unclassified
geneset000002135	k__Bacteria; p__Proteobacteria; c__Gammaproteobacteria; o__Xanthomonadales; f__Xanthomonadaceae; g__Stenotrophomonas; s__Unclassified
geneset000002136	k__Bacteria; p__Proteobacteria; c__Alphaproteobacteria; o__Rhizobiales; f__Brucellaceae; g__Ochrobactrum; s__Ochrobactrum_anthropi
geneset000002138	k__Bacteria; p__Proteobacteria; c__Gammaproteobacteria; o__Cellvibrionales; f__Porticoccaceae; g__Unclassified; s__Porticoccaceae_bacterium
geneset000002139	k__Bacteria; p__Proteobacteria; c__Alphaproteobacteria; o__Rhizobiales; f__Brucellaceae; g__Ochrobactrum; s__Unclassified
geneset000002140	k__Bacteria; p__Proteobacteria; c__Alphaproteobacteria; o__Rhizobiales; f__Brucellaceae; g__Ochrobactrum; s__Unclassified
geneset000002141	k__Bacteria; p__Proteobacteria; c__Alphaproteobacteria; o__Rhizobiales; f__Brucellaceae; g__Ochrobactrum; s__Unclassified
geneset000002144	k__Bacteria; p__Proteobacteria; c__Alphaproteobacteria; o__Rhizobiales; f__Bradyrhizobiaceae; g__Unclassified; s__Bradyrhizobiaceae_bacterium_PARB1
geneset000002145	k__Bacteria; p__Proteobacteria; c__Alphaproteobacteria; o__Rhizobiales; f__Brucellaceae; g__Ochrobactrum; s__Unclassified
geneset000002146	k__Bacteria; p__Proteobacteria; c__Betaproteobacteria; o__Burkholderiales; f__Alcaligenaceae; g__Achromobacter; s__Achromobacter_insolitus
geneset000002147	k__Bacteria; p__Proteobacteria; c__Alphaproteobacteria; o__Rhizobiales; f__Rhizobiaceae; g__Rhizobium; s__Unclassified
geneset000002148	k__Bacteria; p__Proteobacteria; c__Gammaproteobacteria; o__Unclassified; f__Candidatus_Competibacteraceae; g__Candidatus_Competibacter; s__Candidatus_Competibacter_denitrificans
geneset000002149	k__Bacteria; p__Proteobacteria; c__Deltaproteobacteria; o__Unclassified; f__Unclassified; g__Unclassified; s__Deltaproteobacteria_bacterium
geneset000002150	k__Bacteria; p__Proteobacteria; c__Betaproteobacteria; o__Neisseriales; f__Neisseriaceae; g__Eikenella; s__Eikenella_sp._HMSC061C02
geneset000002154	k__Bacteria; p__Proteobacteria; c__Betaproteobacteria; o__Burkholderiales; f__Burkholderiaceae; g__Caballeronia; s__Caballeronia_turbans
geneset000002158	Unassigned; Unassigned; Unassigned; Unassigned; Unassigned; Unassigned; Unassigned
geneset000002159	k__Bacteria; p__Proteobacteria; c__Gammaproteobacteria; o__Enterobacterales; f__Enterobacteriaceae; g__Enterobacter; s__Enterobacter_cloacae
geneset000002160	k__Bacteria; p__Proteobacteria; c__Alphaproteobacteria; o__Rhizobiales; f__Unclassified; g__Unclassified; s__Rhizobiales_bacterium
geneset000002161	k__Bacteria; p__Proteobacteria; c__Betaproteobacteria; o__Burkholderiales; f__Alcaligenaceae; g__Achromobacter; s__Achromobacter_marplatensis
geneset000002162	k__Bacteria; p__Proteobacteria; c__Betaproteobacteria; o__Burkholderiales; f__Alcaligenaceae; g__Achromobacter; s__Achromobacter_marplatensis
geneset000002165	k__Bacteria; p__Proteobacteria; c__Gammaproteobacteria; o__Enterobacterales; f__Enterobacteriaceae; g__Kluyvera; s__Kluyvera_ascorbata
geneset000002169	k__Bacteria; p__Proteobacteria; c__Betaproteobacteria; o__Burkholderiales; f__Alcaligenaceae; g__Achromobacter; s__Achromobacter_marplatensis
geneset000002170	k__Bacteria; p__Proteobacteria; c__Betaproteobacteria; o__Burkholderiales; f__Alcaligenaceae; g__Achromobacter; s__Achromobacter_marplatensis
geneset000002173	k__Bacteria; p__Candidatus_Melainabacteria; c__Unclassified; o__Unclassified; f__Unclassified; g__Unclassified; s__Candidatus_Melainabacteria_bacterium
geneset000002174	k__Bacteria; p__Candidatus_Melainabacteria; c__Unclassified; o__Unclassified; f__Unclassified; g__Unclassified; s__Candidatus_Melainabacteria_bacterium
geneset000002176	k__Bacteria; p__Proteobacteria; c__Gammaproteobacteria; o__Enterobacterales; f__Yersiniaceae; g__Serratia; s__Serratia_liquefaciens
geneset000002177	k__Bacteria; p__Proteobacteria; c__Gammaproteobacteria; o__Enterobacterales; f__Yersiniaceae; g__Serratia; s__Serratia_sp._P2ACOL2
geneset000002179	k__Bacteria; p__Proteobacteria; c__Gammaproteobacteria; o__Oceanospirillales; f__Alcanivoracaceae; g__Marinicella; s__Marinicella_litoralis
geneset000002181	k__Bacteria; p__Proteobacteria; c__Betaproteobacteria; o__Burkholderiales; f__Unclassified; g__Rubrivivax; s__Rubrivivax_benzoatilyticus
geneset000002183	k__Viruses; p__Unclassified; c__Unclassified; o__Unclassified; f__Unclassified; g__Unclassified; s__uncultured_Mediterranean_phage_uvMED
geneset000002185	k__Bacteria; p__Proteobacteria; c__Alphaproteobacteria; o__Pelagibacterales; f__Pelagibacteraceae; g__Candidatus_Pelagibacter; s__Candidatus_Pelagibacter_sp._TMED275
geneset000002188	k__Bacteria; p__Proteobacteria; c__Alphaproteobacteria; o__Rhodospirillales; f__Rhodospirillaceae; g__Unclassified; s__Rhodospirillaceae_bacterium_TMED8
geneset000002189	k__Bacteria; p__Proteobacteria; c__Betaproteobacteria; o__Burkholderiales; f__Alcaligenaceae; g__Achromobacter; s__Achromobacter_insolitus
geneset000002190	k__Fungi; p__Ascomycota; c__Eurotiomycetes; o__Eurotiales; f__Aspergillaceae; g__Phialosimplex; s__Phialosimplex_sp._HF37
geneset000002195	k__Viruses; p__Unclassified; c__Unclassified; o__Unclassified; f__Unclassified; g__Unclassified; s__uncultured_Mediterranean_phage_uvMED
geneset000002196	k__Bacteria; p__Proteobacteria; c__Alphaproteobacteria; o__Rhizobiales; f__Brucellaceae; g__Ochrobactrum; s__Unclassified
geneset000002197	k__Bacteria; p__Proteobacteria; c__Alphaproteobacteria; o__Rhizobiales; f__Unclassified; g__Unclassified; s__Unclassified
geneset000002201	k__Bacteria; p__Proteobacteria; c__Alphaproteobacteria; o__Rhizobiales; f__Brucellaceae; g__Ochrobactrum; s__Unclassified
geneset000002202	k__Bacteria; p__Proteobacteria; c__Alphaproteobacteria; o__Rhizobiales; f__Brucellaceae; g__Ochrobactrum; s__Unclassified
geneset000002203	k__Viruses; p__Unclassified; c__Unclassified; o__Unclassified; f__Unclassified; g__Unclassified; s__uncultured_Mediterranean_phage
geneset000002204	k__Bacteria; p__Acidobacteria; c__Unclassified; o__Unclassified; f__Unclassified; g__Unclassified; s__Acidobacteria_bacterium
geneset000002205	k__Bacteria; p__Gemmatimonadetes; c__Unclassified; o__Unclassified; f__Unclassified; g__Unclassified; s__Gemmatimonadetes_bacterium
geneset000002206	k__Bacteria; p__Proteobacteria; c__Gammaproteobacteria; o__Xanthomonadales; f__Xanthomonadaceae; g__Stenotrophomonas; s__Stenotrophomonas_terrae
geneset000002208	k__Bacteria; p__Proteobacteria; c__Gammaproteobacteria; o__Vibrionales; f__Vibrionaceae; g__Vibrio; s__Vibrio_alginolyticus
geneset000002209	k__Bacteria; p__Proteobacteria; c__Alphaproteobacteria; o__Rhizobiales; f__Brucellaceae; g__Ochrobactrum; s__Unclassified
geneset000002210	k__Fungi; p__Ascomycota; c__Eurotiomycetes; o__Eurotiales; f__Aspergillaceae; g__Penicillium; s__Penicillium_roqueforti
geneset000002216	k__Bacteria; p__Proteobacteria; c__Alphaproteobacteria; o__Rhizobiales; f__Bradyrhizobiaceae; g__Bradyrhizobium; s__Bradyrhizobium_erythrophlei
geneset000002217	k__Bacteria; p__Proteobacteria; c__Alphaproteobacteria; o__Rhizobiales; f__Bradyrhizobiaceae; g__Bradyrhizobium; s__Bradyrhizobium_erythrophlei
geneset000002219	k__Bacteria; p__Proteobacteria; c__Alphaproteobacteria; o__Rhizobiales; f__Rhizobiaceae; g__Unclassified; s__Unclassified
geneset000002222	k__Bacteria; p__Proteobacteria; c__Alphaproteobacteria; o__Rhizobiales; f__Bradyrhizobiaceae; g__Bradyrhizobium; s__Bradyrhizobium_erythrophlei
geneset000002226	k__Bacteria; p__Actinobacteria; c__Actinobacteria; o__Micromonosporales; f__Micromonosporaceae; g__Micromonospora; s__Micromonospora_saelicesensis
geneset000002227	k__Viruses; p__Unclassified; c__Unclassified; o__Unclassified; f__Unclassified; g__Unclassified; s__uncultured_Mediterranean_phage_uvMED
geneset000002229	k__Bacteria; p__Firmicutes; c__Clostridia; o__Halanaerobiales; f__Halanaerobiaceae; g__Halanaerobium; s__Halanaerobium_sp._ST460_2HS_T2
geneset000002234	k__Bacteria; p__Proteobacteria; c__Gammaproteobacteria; o__Pseudomonadales; f__Moraxellaceae; g__Psychrobacter; s__Psychrobacter_immobilis
geneset000002235	k__Bacteria; p__Proteobacteria; c__Alphaproteobacteria; o__Rhizobiales; f__Bradyrhizobiaceae; g__Bradyrhizobium; s__Unclassified
geneset000002236	k__Bacteria; p__Proteobacteria; c__Alphaproteobacteria; o__Rhizobiales; f__Bradyrhizobiaceae; g__Bradyrhizobium; s__Bradyrhizobium_sp._Leaf396
geneset000002237	k__Bacteria; p__Proteobacteria; c__Alphaproteobacteria; o__Rhizobiales; f__Bradyrhizobiaceae; g__Bradyrhizobium; s__Unclassified
geneset000002243	k__Bacteria; p__Proteobacteria; c__Alphaproteobacteria; o__Rhizobiales; f__Rhizobiaceae; g__Rhizobium; s__Rhizobium_sp._IRBG74
geneset000002244	k__Bacteria; p__Proteobacteria; c__Betaproteobacteria; o__Burkholderiales; f__Alcaligenaceae; g__Achromobacter; s__Achromobacter_insolitus
geneset000002245	k__Bacteria; p__Firmicutes; c__Bacilli; o__Lactobacillales; f__Lactobacillaceae; g__Lactobacillus; s__Lactobacillus_paracasei
geneset000002250	k__Bacteria; p__Proteobacteria; c__Alphaproteobacteria; o__Rhizobiales; f__Brucellaceae; g__Ochrobactrum; s__Unclassified
geneset000002251	k__Bacteria; p__Proteobacteria; c__Gammaproteobacteria; o__Immundisolibacterales; f__Immundisolibacteraceae; g__Immundisolibacter; s__Immundisolibacter_cernigliae
geneset000002253	k__Fungi; p__Ascomycota; c__Eurotiomycetes; o__Eurotiales; f__Aspergillaceae; g__Phialosimplex; s__Phialosimplex_sp._HF37
geneset000002254	k__Bacteria; p__Proteobacteria; c__Alphaproteobacteria; o__Sphingomonadales; f__Sphingomonadaceae; g__Sphingomonas; s__Sphingomonas_panacis
geneset000002256	k__Bacteria; p__Firmicutes; c__Clostridia; o__Halanaerobiales; f__Halobacteroidaceae; g__Candidatus_Frackibacter; s__Candidatus_Frackibacter_sp._T328-2
geneset000002262	k__Bacteria; p__Proteobacteria; c__Alphaproteobacteria; o__Sphingomonadales; f__Sphingomonadaceae; g__Sphingobium; s__Sphingobium_faniae
geneset000002263	k__Bacteria; p__Proteobacteria; c__Betaproteobacteria; o__Burkholderiales; f__Alcaligenaceae; g__Achromobacter; s__Achromobacter_insolitus
geneset000002264	k__Bacteria; p__Proteobacteria; c__Betaproteobacteria; o__Burkholderiales; f__Alcaligenaceae; g__Achromobacter; s__Unclassified
geneset000002265	k__Bacteria; p__Proteobacteria; c__Betaproteobacteria; o__Burkholderiales; f__Burkholderiaceae; g__Unclassified; s__Unclassified
geneset000002269	k__Bacteria; p__Proteobacteria; c__Alphaproteobacteria; o__Rhizobiales; f__Hyphomicrobiaceae; g__Unclassified; s__Hyphomicrobiaceae_bacterium
geneset000002272	k__Bacteria; p__Proteobacteria; c__Betaproteobacteria; o__Burkholderiales; f__Alcaligenaceae; g__Achromobacter; s__Achromobacter_insolitus
geneset000002274	k__Bacteria; p__Proteobacteria; c__Gammaproteobacteria; o__Alteromonadales; f__Alteromonadaceae; g__Marinobacter; s__Marinobacter_sp._34-60-7
geneset000002276	k__Bacteria; p__Proteobacteria; c__Alphaproteobacteria; o__Rhizobiales; f__Rhizobiaceae; g__Agrobacterium; s__Agrobacterium_tumefaciens
geneset000002277	k__Bacteria; p__Proteobacteria; c__Alphaproteobacteria; o__Rhizobiales; f__Rhizobiaceae; g__Unclassified; s__Unclassified
geneset000002279	k__Bacteria; p__Proteobacteria; c__Alphaproteobacteria; o__Rhizobiales; f__Bradyrhizobiaceae; g__Bradyrhizobium; s__Unclassified
geneset000002280	k__Viruses; p__Unclassified; c__Unclassified; o__Caudovirales; f__Podoviridae; g__Unclassified; s__Salinivibrio_phage_CW02
geneset000002281	k__Bacteria; p__Candidatus_Melainabacteria; c__Unclassified; o__Unclassified; f__Unclassified; g__Unclassified; s__Candidatus_Melainabacteria_bacterium
geneset000002282	k__Bacteria; p__Candidatus_Melainabacteria; c__Unclassified; o__Unclassified; f__Unclassified; g__Unclassified; s__Candidatus_Melainabacteria_bacterium
geneset000002284	k__Bacteria; p__Proteobacteria; c__Betaproteobacteria; o__Burkholderiales; f__Alcaligenaceae; g__Achromobacter; s__Achromobacter_marplatensis
geneset000002285	k__Bacteria; p__Proteobacteria; c__Betaproteobacteria; o__Burkholderiales; f__Alcaligenaceae; g__Achromobacter; s__Achromobacter_marplatensis
geneset000002286	k__Bacteria; p__Proteobacteria; c__Betaproteobacteria; o__Burkholderiales; f__Alcaligenaceae; g__Achromobacter; s__Achromobacter_marplatensis
geneset000002287	k__Bacteria; p__Proteobacteria; c__Betaproteobacteria; o__Burkholderiales; f__Alcaligenaceae; g__Achromobacter; s__Achromobacter_marplatensis
geneset000002290	k__Bacteria; p__Proteobacteria; c__Alphaproteobacteria; o__Rhizobiales; f__Brucellaceae; g__Ochrobactrum; s__Unclassified
geneset000002291	k__Bacteria; p__Proteobacteria; c__Alphaproteobacteria; o__Rhizobiales; f__Brucellaceae; g__Ochrobactrum; s__Unclassified
geneset000002293	k__Bacteria; p__Firmicutes; c__Clostridia; o__Halanaerobiales; f__Halanaerobiaceae; g__Halanaerobium; s__Halanaerobium_sp._4-GBenrich
geneset000002294	k__Fungi; p__Ascomycota; c__Eurotiomycetes; o__Eurotiales; f__Aspergillaceae; g__Aspergillus; s__Aspergillus_cristatus
geneset000002295	k__Bacteria; p__Actinobacteria; c__Actinobacteria; o__Micrococcales; f__Microbacteriaceae; g__Microbacterium; s__Unclassified
geneset000002297	k__Bacteria; p__Proteobacteria; c__Gammaproteobacteria; o__Xanthomonadales; f__Xanthomonadaceae; g__Stenotrophomonas; s__Stenotrophomonas_sp.
geneset000002300	k__Bacteria; p__Proteobacteria; c__Alphaproteobacteria; o__Rhizobiales; f__Bradyrhizobiaceae; g__Bradyrhizobium; s__Bradyrhizobium_sp._Leo121
geneset000002301	k__Bacteria; p__Proteobacteria; c__Gammaproteobacteria; o__Pseudomonadales; f__Moraxellaceae; g__Acinetobacter; s__Unclassified
geneset000002302	k__Bacteria; p__Proteobacteria; c__Betaproteobacteria; o__Burkholderiales; f__Oxalobacteraceae; g__Massilia; s__Massilia_sp._9096
geneset000002304	k__Fungi; p__Unclassified; c__Unclassified; o__Unclassified; f__Unclassified; g__Unclassified; s__Unclassified
geneset000002306	k__Viruses; p__Unclassified; c__Unclassified; o__Unclassified; f__Unclassified; g__Unclassified; s__Unclassified
geneset000002315	k__Bacteria; p__Proteobacteria; c__Gammaproteobacteria; o__Pseudomonadales; f__Moraxellaceae; g__Psychrobacter; s__Unclassified
geneset000002316	k__Bacteria; p__Proteobacteria; c__Betaproteobacteria; o__Burkholderiales; f__Alcaligenaceae; g__Achromobacter; s__Achromobacter_marplatensis
geneset000002317	k__Bacteria; p__Bacteroidetes; c__Flavobacteriia; o__Flavobacteriales; f__Flavobacteriaceae; g__Flavobacterium; s__[Flexibacter]_sp._ATCC_35103
geneset000002319	k__Viruses; p__Unclassified; c__Unclassified; o__Caudovirales; f__Siphoviridae; g__Unclassified; s__Siphoviridae_sp.
geneset000002322	k__Bacteria; p__Proteobacteria; c__Alphaproteobacteria; o__Sphingomonadales; f__Sphingomonadaceae; g__Sphingomonas; s__Sphingomonas_aeria_Xue_et_al._2018_non_Park_et_al._2015
geneset000002323	k__Fungi; p__Ascomycota; c__Eurotiomycetes; o__Eurotiales; f__Aspergillaceae; g__Aspergillus; s__Aspergillus_ruber
geneset000002326	k__Bacteria; p__Actinobacteria; c__Actinobacteria; o__Micrococcales; f__Microbacteriaceae; g__Leifsonia; s__Leifsonia_sp._21MFCrub1.1
geneset000002337	k__Viruses; p__Unclassified; c__Unclassified; o__Unclassified; f__Unclassified; g__Unclassified; s__Vibrio_phage_qdvp001
geneset000002338	k__Viruses; p__Unclassified; c__Unclassified; o__Unclassified; f__Unclassified; g__Unclassified; s__Vibrio_phage_1.063.O._10N.261.45.C7
geneset000002344	k__Bacteria; p__Proteobacteria; c__Betaproteobacteria; o__Burkholderiales; f__Alcaligenaceae; g__Achromobacter; s__Achromobacter_insolitus
geneset000002345	k__Bacteria; p__Proteobacteria; c__Betaproteobacteria; o__Burkholderiales; f__Burkholderiaceae; g__Caballeronia; s__Caballeronia_turbans
geneset000002348	k__Bacteria; p__Proteobacteria; c__Betaproteobacteria; o__Burkholderiales; f__Alcaligenaceae; g__Achromobacter; s__Achromobacter_spanius
geneset000002349	k__Bacteria; p__Proteobacteria; c__Gammaproteobacteria; o__Pseudomonadales; f__Moraxellaceae; g__Acinetobacter; s__Unclassified
geneset000002351	k__Bacteria; p__Proteobacteria; c__Unclassified; o__Unclassified; f__Unclassified; g__Unclassified; s__Unclassified
geneset000002352	k__Bacteria; p__Proteobacteria; c__Betaproteobacteria; o__Burkholderiales; f__Alcaligenaceae; g__Achromobacter; s__Unclassified
geneset000002353	k__Bacteria; p__Proteobacteria; c__Betaproteobacteria; o__Burkholderiales; f__Alcaligenaceae; g__Achromobacter; s__Unclassified
geneset000002355	k__Bacteria; p__Proteobacteria; c__Alphaproteobacteria; o__Caulobacterales; f__Caulobacteraceae; g__Phenylobacterium; s__Phenylobacterium_sp._Root1277
geneset000002356	k__Bacteria; p__Proteobacteria; c__Gammaproteobacteria; o__Immundisolibacterales; f__Immundisolibacteraceae; g__Immundisolibacter; s__Immundisolibacter_cernigliae
geneset000002358	k__Bacteria; p__Cyanobacteria; c__Unclassified; o__Synechococcales; f__Synechococcaceae; g__Synechococcus; s__Synechococcus_sp._P1
geneset000002362	k__Bacteria; p__Proteobacteria; c__Betaproteobacteria; o__Burkholderiales; f__Burkholderiaceae; g__Caballeronia; s__Caballeronia_jiangsuensis
geneset000002363	k__Bacteria; p__Proteobacteria; c__Betaproteobacteria; o__Burkholderiales; f__Burkholderiaceae; g__Caballeronia; s__Unclassified
geneset000002366	k__Bacteria; p__Candidatus_Melainabacteria; c__Unclassified; o__Unclassified; f__Unclassified; g__Unclassified; s__Candidatus_Melainabacteria_bacterium
geneset000002367	k__Bacteria; p__Candidatus_Melainabacteria; c__Unclassified; o__Unclassified; f__Unclassified; g__Unclassified; s__Candidatus_Melainabacteria_bacterium
geneset000002371	k__Bacteria; p__Proteobacteria; c__Alphaproteobacteria; o__Rhizobiales; f__Brucellaceae; g__Ochrobactrum; s__Unclassified
geneset000002372	k__Bacteria; p__Proteobacteria; c__Gammaproteobacteria; o__Enterobacterales; f__Enterobacteriaceae; g__Unclassified; s__Unclassified
geneset000002373	k__Bacteria; p__Firmicutes; c__Bacilli; o__Bacillales; f__Paenibacillaceae; g__Paenibacillus; s__Paenibacillus_sp._7197
geneset000002374	k__Fungi; p__Ascomycota; c__Eurotiomycetes; o__Eurotiales; f__Aspergillaceae; g__Aspergillus; s__Aspergillus_ruber
geneset000002377	k__Bacteria; p__Proteobacteria; c__Gammaproteobacteria; o__Enterobacterales; f__Enterobacteriaceae; g__Unclassified; s__Unclassified
geneset000002378	k__Bacteria; p__Proteobacteria; c__Alphaproteobacteria; o__Rhizobiales; f__Bradyrhizobiaceae; g__Bradyrhizobium; s__Bradyrhizobium_sp._BR_10303
geneset000002379	k__Bacteria; p__Proteobacteria; c__Alphaproteobacteria; o__Rhizobiales; f__Bradyrhizobiaceae; g__Unclassified; s__Unclassified
geneset000002380	k__Bacteria; p__Proteobacteria; c__Alphaproteobacteria; o__Rhizobiales; f__Bradyrhizobiaceae; g__Bradyrhizobium; s__Bradyrhizobium_lablabi
geneset000002382	k__Bacteria; p__Proteobacteria; c__Gammaproteobacteria; o__Enterobacterales; f__Enterobacteriaceae; g__Enterobacter; s__Unclassified
geneset000002383	k__Bacteria; p__Proteobacteria; c__Gammaproteobacteria; o__Chromatiales; f__Wenzhouxiangellaceae; g__Wenzhouxiangella; s__Unclassified
geneset000002385	k__Bacteria; p__Proteobacteria; c__Alphaproteobacteria; o__Unclassified; f__Unclassified; g__Unclassified; s__Unclassified
geneset000002386	k__Bacteria; p__Proteobacteria; c__Gammaproteobacteria; o__Enterobacterales; f__Yersiniaceae; g__Serratia; s__Unclassified
geneset000002390	k__Bacteria; p__Proteobacteria; c__Gammaproteobacteria; o__Pseudomonadales; f__Moraxellaceae; g__Psychrobacter; s__Unclassified
geneset000002392	k__Bacteria; p__Proteobacteria; c__Gammaproteobacteria; o__Xanthomonadales; f__Xanthomonadaceae; g__Stenotrophomonas; s__Stenotrophomonas_maltophilia
geneset000002393	k__Bacteria; p__Proteobacteria; c__Betaproteobacteria; o__Burkholderiales; f__Alcaligenaceae; g__Achromobacter; s__Achromobacter_marplatensis
geneset000002394	k__Bacteria; p__Proteobacteria; c__Alphaproteobacteria; o__Rhizobiales; f__Bradyrhizobiaceae; g__Bradyrhizobium; s__Unclassified
geneset000002396	k__Bacteria; p__Proteobacteria; c__Gammaproteobacteria; o__Pseudomonadales; f__Moraxellaceae; g__Acinetobacter; s__Acinetobacter_sp._ETR1
geneset000002397	k__Bacteria; p__Proteobacteria; c__Gammaproteobacteria; o__Pseudomonadales; f__Moraxellaceae; g__Acinetobacter; s__Unclassified
geneset000002398	k__Bacteria; p__Proteobacteria; c__Gammaproteobacteria; o__Pseudomonadales; f__Moraxellaceae; g__Acinetobacter; s__Unclassified
geneset000002399	k__Bacteria; p__Proteobacteria; c__Gammaproteobacteria; o__Pseudomonadales; f__Moraxellaceae; g__Acinetobacter; s__Acinetobacter_sp._ETR1
geneset000002401	k__Bacteria; p__Proteobacteria; c__Alphaproteobacteria; o__Sphingomonadales; f__Sphingomonadaceae; g__Sphingomonas; s__Unclassified
geneset000002402	k__Viruses; p__Unclassified; c__Unclassified; o__Caudovirales; f__Podoviridae; g__Unclassified; s__Curvibacter_phage_P26059B
geneset000002404	k__Bacteria; p__Actinobacteria; c__Actinobacteria; o__Micrococcales; f__Microbacteriaceae; g__Leifsonia; s__Leifsonia_xyli
geneset000002405	k__Bacteria; p__Proteobacteria; c__Gammaproteobacteria; o__Enterobacterales; f__Enterobacteriaceae; g__Enterobacter; s__Enterobacter_cloacae
geneset000002406	k__Viruses; p__Unclassified; c__Unclassified; o__Caudovirales; f__Podoviridae; g__Unclassified; s__Synechococcus_T7-like_virus_S-TIP37
geneset000002407	k__Bacteria; p__Firmicutes; c__Bacilli; o__Bacillales; f__Staphylococcaceae; g__Staphylococcus; s__Staphylococcus_pseudintermedius
geneset000002408	k__Bacteria; p__Proteobacteria; c__Alphaproteobacteria; o__Rhodobacterales; f__Rhodobacteraceae; g__Thalassobacter; s__Thalassobacter_stenotrophicus
geneset000002409	k__Bacteria; p__Firmicutes; c__Clostridia; o__Halanaerobiales; f__Halanaerobiaceae; g__Halanaerobium; s__Halanaerobium_saccharolyticum
geneset000002415	k__Bacteria; p__Proteobacteria; c__Gammaproteobacteria; o__Pseudomonadales; f__Pseudomonadaceae; g__Pseudomonas; s__Pseudomonas_sp._BMS12
geneset000002416	k__Bacteria; p__Actinobacteria; c__Actinobacteria; o__Micrococcales; f__Microbacteriaceae; g__Microbacterium; s__Unclassified
geneset000002417	k__Bacteria; p__Proteobacteria; c__Betaproteobacteria; o__Burkholderiales; f__Comamonadaceae; g__Delftia; s__Delftia_acidovorans
geneset000002418	k__Bacteria; p__Proteobacteria; c__Betaproteobacteria; o__Burkholderiales; f__Comamonadaceae; g__Delftia; s__Unclassified
geneset000002421	k__Bacteria; p__Unclassified; c__Unclassified; o__Unclassified; f__Unclassified; g__Unclassified; s__Unclassified
geneset000002424	k__Bacteria; p__Proteobacteria; c__Gammaproteobacteria; o__Xanthomonadales; f__Xanthomonadaceae; g__Stenotrophomonas; s__Stenotrophomonas_maltophilia
geneset000002427	k__Bacteria; p__Proteobacteria; c__Betaproteobacteria; o__Burkholderiales; f__Burkholderiaceae; g__Cupriavidus; s__Cupriavidus_basilensis
geneset000002428	k__Bacteria; p__Proteobacteria; c__Alphaproteobacteria; o__Rhizobiales; f__Brucellaceae; g__Unclassified; s__Brucellaceae_bacterium_VT-16-1752
geneset000002429	k__Bacteria; p__Proteobacteria; c__Alphaproteobacteria; o__Rhizobiales; f__Brucellaceae; g__Unclassified; s__Brucellaceae_bacterium_VT-16-1752
geneset000002431	k__Bacteria; p__Proteobacteria; c__Gammaproteobacteria; o__Xanthomonadales; f__Xanthomonadaceae; g__Stenotrophomonas; s__Stenotrophomonas_maltophilia
geneset000002432	k__Bacteria; p__Proteobacteria; c__Gammaproteobacteria; o__Xanthomonadales; f__Xanthomonadaceae; g__Stenotrophomonas; s__Stenotrophomonas_maltophilia
geneset000002433	k__Bacteria; p__Proteobacteria; c__Gammaproteobacteria; o__Pseudomonadales; f__Pseudomonadaceae; g__Pseudomonas; s__Unclassified
geneset000002434	k__Bacteria; p__Proteobacteria; c__Gammaproteobacteria; o__Pseudomonadales; f__Pseudomonadaceae; g__Pseudomonas; s__Unclassified
geneset000002435	k__Bacteria; p__Proteobacteria; c__Gammaproteobacteria; o__Pseudomonadales; f__Pseudomonadaceae; g__Pseudomonas; s__Unclassified
geneset000002439	k__Bacteria; p__Bacteroidetes; c__Flavobacteriia; o__Flavobacteriales; f__Flavobacteriaceae; g__Aequorivita; s__Aequorivita_viscosa
geneset000002440	k__Bacteria; p__Proteobacteria; c__Betaproteobacteria; o__Burkholderiales; f__Alcaligenaceae; g__Achromobacter; s__Achromobacter_marplatensis
geneset000002441	k__Fungi; p__Ascomycota; c__Sordariomycetes; o__Ophiostomatales; f__Ophiostomataceae; g__Ophiostoma; s__Ophiostoma_piceae
geneset000002443	k__Fungi; p__Ascomycota; c__Eurotiomycetes; o__Eurotiales; f__Aspergillaceae; g__Aspergillus; s__Aspergillus_cristatus
geneset000002444	k__Bacteria; p__Proteobacteria; c__Gammaproteobacteria; o__Pseudomonadales; f__Pseudomonadaceae; g__Pseudomonas; s__Pseudomonas_sp._ATCC_13867
geneset000002446	k__Bacteria; p__Unclassified; c__Unclassified; o__Unclassified; f__Unclassified; g__Unclassified; s__bacterium_TMED88
geneset000002448	k__Unclassified; p__Unclassified; c__Unclassified; o__Unclassified; f__Unclassified; g__Unclassified; s__uncultured_organism_BAC21E04
geneset000002449	k__Viruses; p__Unclassified; c__Unclassified; o__Unclassified; f__Unclassified; g__Unclassified; s__uncultured_Mediterranean_phage_uvMED
geneset000002450	k__Bacteria; p__Actinobacteria; c__Actinobacteria; o__Micrococcales; f__Microbacteriaceae; g__Microbacterium; s__Microbacterium_sp._67-17
geneset000002451	k__Bacteria; p__Proteobacteria; c__Gammaproteobacteria; o__Enterobacterales; f__Yersiniaceae; g__Serratia; s__Unclassified
geneset000002452	k__Bacteria; p__Proteobacteria; c__Gammaproteobacteria; o__Pseudomonadales; f__Pseudomonadaceae; g__Pseudomonas; s__Pseudomonas_sp._T
geneset000002453	k__Bacteria; p__Proteobacteria; c__Alphaproteobacteria; o__Caulobacterales; f__Caulobacteraceae; g__Brevundimonas; s__Brevundimonas_nasdae
geneset000002458	k__Bacteria; p__Proteobacteria; c__Alphaproteobacteria; o__Rhizobiales; f__Unclassified; g__Unclassified; s__Rhizobiales_bacterium
geneset000002465	k__Bacteria; p__Proteobacteria; c__Alphaproteobacteria; o__Rhizobiales; f__Brucellaceae; g__Ochrobactrum; s__Unclassified
geneset000002467	k__Bacteria; p__Proteobacteria; c__Alphaproteobacteria; o__Rhizobiales; f__Xanthobacteraceae; g__Xanthobacter; s__Xanthobacter_tagetidis
geneset000002469	k__Fungi; p__Ascomycota; c__Eurotiomycetes; o__Eurotiales; f__Aspergillaceae; g__Aspergillus; s__Aspergillus_cristatus
geneset000002471	k__Bacteria; p__Actinobacteria; c__Actinobacteria; o__Micrococcales; f__Microbacteriaceae; g__Microbacterium; s__Microbacterium_sp._LEMMJ01
geneset000002474	k__Bacteria; p__Proteobacteria; c__Alphaproteobacteria; o__Rhodobacterales; f__Rhodobacteraceae; g__Roseovarius; s__Roseovarius_sp._YLY04
geneset000002478	k__Viruses; p__Unclassified; c__Unclassified; o__Unclassified; f__Unclassified; g__Unclassified; s__uncultured_Mediterranean_phage_uvMED
geneset000002482	k__Fungi; p__Ascomycota; c__Eurotiomycetes; o__Eurotiales; f__Aspergillaceae; g__Phialosimplex; s__Phialosimplex_sp._HF37
geneset000002483	k__Bacteria; p__Verrucomicrobia; c__Opitutae; o__Unclassified; f__Unclassified; g__Unclassified; s__Opitutae_bacterium_TMED67
geneset000002484	k__Bacteria; p__Proteobacteria; c__Gammaproteobacteria; o__Enterobacterales; f__Enterobacteriaceae; g__Leclercia; s__Leclercia_adecarboxylata
geneset000002486	k__Viruses; p__Unclassified; c__Unclassified; o__Caudovirales; f__Myoviridae; g__Unclassified; s__Synechococcus_phage_S-CAM7
geneset000002487	k__Viruses; p__Unclassified; c__Unclassified; o__Caudovirales; f__Myoviridae; g__Unclassified; s__Synechococcus_phage_ACG-2014f
geneset000002488	k__Viruses; p__Unclassified; c__Unclassified; o__Caudovirales; f__Myoviridae; g__Unclassified; s__Unclassified
geneset000002490	k__Bacteria; p__Proteobacteria; c__Alphaproteobacteria; o__Sphingomonadales; f__Sphingomonadaceae; g__Sphingomonas; s__Sphingomonas_sp._1PNM-20
geneset000002491	k__Bacteria; p__Proteobacteria; c__Gammaproteobacteria; o__Xanthomonadales; f__Xanthomonadaceae; g__Stenotrophomonas; s__Stenotrophomonas_terrae
geneset000002492	k__Bacteria; p__Actinobacteria; c__Actinobacteria; o__Micrococcales; f__Microbacteriaceae; g__Unclassified; s__Unclassified
geneset000002493	k__Bacteria; p__Actinobacteria; c__Actinobacteria; o__Micrococcales; f__Microbacteriaceae; g__Leifsonia; s__Leifsonia_sp._109
geneset000002496	k__Bacteria; p__Proteobacteria; c__Gammaproteobacteria; o__Xanthomonadales; f__Xanthomonadaceae; g__Stenotrophomonas; s__Stenotrophomonas_sp.
geneset000002498	k__Bacteria; p__Proteobacteria; c__Alphaproteobacteria; o__Rhodobacterales; f__Rhodobacteraceae; g__Sulfitobacter; s__Sulfitobacter_sp._D7
geneset000002499	k__Bacteria; p__Proteobacteria; c__Alphaproteobacteria; o__Rhizobiales; f__Brucellaceae; g__Ochrobactrum; s__Ochrobactrum_sp._CDB2
geneset000002500	k__Bacteria; p__Proteobacteria; c__Alphaproteobacteria; o__Rhizobiales; f__Methylobacteriaceae; g__Methylobacterium; s__Methylobacterium_sp._17SD2-17
geneset000002501	k__Bacteria; p__Proteobacteria; c__Gammaproteobacteria; o__Pseudomonadales; f__Moraxellaceae; g__Acinetobacter; s__Unclassified
geneset000002502	k__Bacteria; p__Proteobacteria; c__Gammaproteobacteria; o__Pseudomonadales; f__Moraxellaceae; g__Acinetobacter; s__Unclassified
geneset000002504	k__Bacteria; p__Proteobacteria; c__Alphaproteobacteria; o__Rhizobiales; f__Rhizobiaceae; g__Agrobacterium; s__Agrobacterium_genomosp._3
geneset000002512	k__Bacteria; p__Proteobacteria; c__Alphaproteobacteria; o__Rhizobiales; f__Bradyrhizobiaceae; g__Bradyrhizobium; s__Unclassified
geneset000002514	k__Bacteria; p__Proteobacteria; c__Alphaproteobacteria; o__Rhodobacterales; f__Rhodobacteraceae; g__Litoreibacter; s__Litoreibacter_meonggei
geneset000002515	k__Bacteria; p__Proteobacteria; c__Alphaproteobacteria; o__Sphingomonadales; f__Sphingomonadaceae; g__Sphingomonas; s__Sphingomonas_sp._S-NIH.Pt3_0716
geneset000002516	k__Bacteria; p__Proteobacteria; c__Alphaproteobacteria; o__Sphingomonadales; f__Sphingomonadaceae; g__Unclassified; s__Unclassified
geneset000002517	k__Bacteria; p__Proteobacteria; c__Alphaproteobacteria; o__Rhizobiales; f__Bradyrhizobiaceae; g__Bradyrhizobium; s__Bradyrhizobium_lablabi
geneset000002518	k__Bacteria; p__Proteobacteria; c__Alphaproteobacteria; o__Rhizobiales; f__Bradyrhizobiaceae; g__Bradyrhizobium; s__Unclassified
geneset000002523	k__Bacteria; p__Proteobacteria; c__Betaproteobacteria; o__Burkholderiales; f__Alcaligenaceae; g__Achromobacter; s__Achromobacter_insolitus
geneset000002524	k__Bacteria; p__Proteobacteria; c__Betaproteobacteria; o__Burkholderiales; f__Alcaligenaceae; g__Achromobacter; s__Achromobacter_insolitus
geneset000002525	k__Bacteria; p__Proteobacteria; c__Betaproteobacteria; o__Burkholderiales; f__Alcaligenaceae; g__Achromobacter; s__Achromobacter_marplatensis
geneset000002531	k__Bacteria; p__Firmicutes; c__Clostridia; o__Halanaerobiales; f__Halanaerobiaceae; g__Halanaerobium; s__Halanaerobium_sp._MDAL1
geneset000002532	k__Bacteria; p__Proteobacteria; c__Gammaproteobacteria; o__Pseudomonadales; f__Pseudomonadaceae; g__Pseudomonas; s__Pseudomonas_sp._21
geneset000002535	k__Bacteria; p__Proteobacteria; c__Gammaproteobacteria; o__Enterobacterales; f__Enterobacteriaceae; g__Kluyvera; s__Kluyvera_ascorbata
geneset000002538	k__Bacteria; p__Actinobacteria; c__Actinobacteria; o__Unclassified; f__Unclassified; g__Unclassified; s__Unclassified
geneset000002539	k__Bacteria; p__Proteobacteria; c__Alphaproteobacteria; o__Rhizobiales; f__Bradyrhizobiaceae; g__Bradyrhizobium; s__Bradyrhizobium_lablabi
geneset000002540	k__Bacteria; p__Proteobacteria; c__Alphaproteobacteria; o__Rhizobiales; f__Bradyrhizobiaceae; g__Bradyrhizobium; s__Bradyrhizobium_paxllaeri
geneset000002542	k__Bacteria; p__Actinobacteria; c__Actinobacteria; o__Micrococcales; f__Microbacteriaceae; g__Microbacterium; s__Microbacterium_sp._PAMC_28756
geneset000002544	k__Bacteria; p__Proteobacteria; c__Gammaproteobacteria; o__Pseudomonadales; f__Moraxellaceae; g__Acinetobacter; s__Acinetobacter_johnsonii
geneset000002545	k__Bacteria; p__Proteobacteria; c__Gammaproteobacteria; o__Pseudomonadales; f__Moraxellaceae; g__Acinetobacter; s__Unclassified
geneset000002546	k__Bacteria; p__Proteobacteria; c__Betaproteobacteria; o__Burkholderiales; f__Alcaligenaceae; g__Achromobacter; s__Achromobacter_insolitus
geneset000002550	k__Bacteria; p__Proteobacteria; c__Gammaproteobacteria; o__Alteromonadales; f__Pseudoalteromonadaceae; g__Pseudoalteromonas; s__Pseudoalteromonas_sp._TMED43
geneset000002551	Unassigned; Unassigned; Unassigned; Unassigned; Unassigned; Unassigned; Unassigned
geneset000002552	k__Bacteria; p__Bacteroidetes; c__Flavobacteriia; o__Flavobacteriales; f__Flavobacteriaceae; g__Flavobacterium; s__Unclassified
geneset000002553	k__Bacteria; p__Proteobacteria; c__Gammaproteobacteria; o__Xanthomonadales; f__Xanthomonadaceae; g__Stenotrophomonas; s__Stenotrophomonas_maltophilia
geneset000002554	k__Bacteria; p__Chloroflexi; c__Unclassified; o__Unclassified; f__Unclassified; g__Unclassified; s__Chloroflexi_bacterium
geneset000002557	k__Viruses; p__Unclassified; c__Unclassified; o__Caudovirales; f__Siphoviridae; g__Unclassified; s__Unclassified
geneset000002560	k__Bacteria; p__Proteobacteria; c__Alphaproteobacteria; o__Rhizobiales; f__Brucellaceae; g__Ochrobactrum; s__Ochrobactrum_thiophenivorans
geneset000002563	k__Bacteria; p__Actinobacteria; c__Actinobacteria; o__Micrococcales; f__Microbacteriaceae; g__Leifsonia; s__Leifsonia_sp._21MFCrub1.1
geneset000002564	k__Bacteria; p__Actinobacteria; c__Actinobacteria; o__Micrococcales; f__Microbacteriaceae; g__Leifsonia; s__Leifsonia_sp._21MFCrub1.1
geneset000002565	k__Bacteria; p__Actinobacteria; c__Actinobacteria; o__Micrococcales; f__Microbacteriaceae; g__Leifsonia; s__Leifsonia_xyli
geneset000002566	k__Bacteria; p__Proteobacteria; c__Gammaproteobacteria; o__Pseudomonadales; f__Pseudomonadaceae; g__Pseudomonas; s__Pseudomonas_straminea
geneset000002567	k__Bacteria; p__Unclassified; c__Unclassified; o__Unclassified; f__Unclassified; g__Unclassified; s__bacterium_TMED15
geneset000002569	k__Bacteria; p__Cyanobacteria; c__Unclassified; o__Synechococcales; f__Synechococcaceae; g__Synechococcus; s__Synechococcus_sp._WH_8102
geneset000002572	k__Bacteria; p__Proteobacteria; c__Gammaproteobacteria; o__Pseudomonadales; f__Moraxellaceae; g__Psychrobacter; s__Unclassified
geneset000002575	k__Bacteria; p__Cyanobacteria; c__Unclassified; o__Synechococcales; f__Synechococcaceae; g__Synechococcus; s__Synechococcus_sp._KORDI-100
geneset000002580	k__Bacteria; p__Firmicutes; c__Clostridia; o__Halanaerobiales; f__Halanaerobiaceae; g__Halanaerobium; s__Unclassified
geneset000002581	k__Bacteria; p__Firmicutes; c__Clostridia; o__Halanaerobiales; f__Halanaerobiaceae; g__Halanaerobium; s__Halanaerobium_saccharolyticum
geneset000002582	k__Bacteria; p__Firmicutes; c__Clostridia; o__Halanaerobiales; f__Halanaerobiaceae; g__Halanaerobium; s__Halanaerobium_congolense
geneset000002583	k__Bacteria; p__Firmicutes; c__Clostridia; o__Halanaerobiales; f__Halanaerobiaceae; g__Halanaerobium; s__Halanaerobium_sp._T82-1
geneset000002584	k__Bacteria; p__Firmicutes; c__Clostridia; o__Halanaerobiales; f__Halanaerobiaceae; g__Halanaerobium; s__Halanaerobium_saccharolyticum
geneset000002585	k__Bacteria; p__Firmicutes; c__Clostridia; o__Halanaerobiales; f__Halanaerobiaceae; g__Halanaerobium; s__Halanaerobium_saccharolyticum
geneset000002586	k__Bacteria; p__Firmicutes; c__Clostridia; o__Halanaerobiales; f__Halanaerobiaceae; g__Halanaerobium; s__Halanaerobium_congolense
geneset000002587	k__Bacteria; p__Actinobacteria; c__Actinobacteria; o__Micrococcales; f__Micrococcaceae; g__Zhihengliuella; s__Zhihengliuella_sp._ISTPL4
geneset000002588	k__Fungi; p__Chytridiomycota; c__Chytridiomycetes; o__Unclassified; f__Unclassified; g__Blyttiomyces; s__Blyttiomyces_helicus
geneset000002589	k__Bacteria; p__Proteobacteria; c__Alphaproteobacteria; o__Rhizobiales; f__Bradyrhizobiaceae; g__Bradyrhizobium; s__Bradyrhizobium_sp._Leo170
geneset000002591	k__Bacteria; p__Proteobacteria; c__Alphaproteobacteria; o__Rhizobiales; f__Bradyrhizobiaceae; g__Bradyrhizobium; s__Bradyrhizobium_valentinum
geneset000002594	k__Bacteria; p__Firmicutes; c__Clostridia; o__Halanaerobiales; f__Halanaerobiaceae; g__Halanaerobium; s__Halanaerobium_kushneri
geneset000002595	k__Bacteria; p__Proteobacteria; c__Betaproteobacteria; o__Burkholderiales; f__Alcaligenaceae; g__Achromobacter; s__Achromobacter_insolitus
geneset000002596	k__Bacteria; p__Acidobacteria; c__Unclassified; o__Unclassified; f__Unclassified; g__Unclassified; s__Acidobacteria_bacterium_RIFCSPLOWO2_12_FULL_67_14b
geneset000002597	k__Bacteria; p__Proteobacteria; c__Alphaproteobacteria; o__Rhizobiales; f__Unclassified; g__Unclassified; s__Unclassified
geneset000002598	k__Bacteria; p__Proteobacteria; c__Alphaproteobacteria; o__Rhizobiales; f__Bradyrhizobiaceae; g__Bradyrhizobium; s__Unclassified
geneset000002599	k__Viruses; p__Unclassified; c__Unclassified; o__Unclassified; f__Unclassified; g__Unclassified; s__uncultured_Mediterranean_phage_uvMED
geneset000002601	k__Bacteria; p__Proteobacteria; c__Gammaproteobacteria; o__Xanthomonadales; f__Xanthomonadaceae; g__Stenotrophomonas; s__Stenotrophomonas_maltophilia
geneset000002602	k__Bacteria; p__Proteobacteria; c__Gammaproteobacteria; o__Xanthomonadales; f__Xanthomonadaceae; g__Stenotrophomonas; s__Stenotrophomonas_maltophilia
geneset000002604	k__Bacteria; p__Proteobacteria; c__Gammaproteobacteria; o__Pseudomonadales; f__Moraxellaceae; g__Acinetobacter; s__Unclassified
geneset000002605	k__Bacteria; p__Proteobacteria; c__Gammaproteobacteria; o__Pseudomonadales; f__Moraxellaceae; g__Acinetobacter; s__Unclassified
geneset000002608	k__Bacteria; p__Proteobacteria; c__Alphaproteobacteria; o__Rhizobiales; f__Bradyrhizobiaceae; g__Unclassified; s__Unclassified
geneset000002609	k__Bacteria; p__Proteobacteria; c__Alphaproteobacteria; o__Rhizobiales; f__Bradyrhizobiaceae; g__Unclassified; s__Unclassified
geneset000002610	k__Bacteria; p__Actinobacteria; c__Actinobacteria; o__Micrococcales; f__Microbacteriaceae; g__Microbacterium; s__Microbacterium_sp._SA39
geneset000002615	k__Bacteria; p__Proteobacteria; c__Alphaproteobacteria; o__Sphingomonadales; f__Sphingomonadaceae; g__Sphingomonas; s__Sphingomonas_aeria_Xue_et_al._2018_non_Park_et_al._2015
geneset000002618	k__Bacteria; p__Cyanobacteria; c__Unclassified; o__Unclassified; f__Unclassified; g__Unclassified; s__Unclassified
geneset000002621	k__Bacteria; p__Proteobacteria; c__Alphaproteobacteria; o__Rhizobiales; f__Bradyrhizobiaceae; g__Bradyrhizobium; s__Unclassified
geneset000002622	k__Bacteria; p__Proteobacteria; c__Alphaproteobacteria; o__Rhizobiales; f__Bradyrhizobiaceae; g__Tardiphaga; s__Tardiphaga_sp._CF115
geneset000002623	k__Bacteria; p__Proteobacteria; c__Alphaproteobacteria; o__Rhizobiales; f__Bradyrhizobiaceae; g__Tardiphaga; s__Tardiphaga_robiniae
geneset000002625	k__Bacteria; p__Actinobacteria; c__Actinobacteria; o__Micrococcales; f__Microbacteriaceae; g__Microbacterium; s__Unclassified
geneset000002626	k__Bacteria; p__Proteobacteria; c__Alphaproteobacteria; o__Sphingomonadales; f__Sphingomonadaceae; g__Sphingomonas; s__Unclassified
geneset000002629	k__Bacteria; p__Proteobacteria; c__Alphaproteobacteria; o__Sphingomonadales; f__Sphingomonadaceae; g__Sphingobium; s__Sphingobium_yanoikuyae
geneset000002630	k__Bacteria; p__Proteobacteria; c__Gammaproteobacteria; o__Xanthomonadales; f__Xanthomonadaceae; g__Stenotrophomonas; s__Unclassified
geneset000002631	k__Bacteria; p__Proteobacteria; c__Gammaproteobacteria; o__Xanthomonadales; f__Xanthomonadaceae; g__Stenotrophomonas; s__Stenotrophomonas_maltophilia
geneset000002632	k__Bacteria; p__Proteobacteria; c__Gammaproteobacteria; o__Pseudomonadales; f__Pseudomonadaceae; g__Pseudomonas; s__Pseudomonas_putida
geneset000002633	k__Bacteria; p__Proteobacteria; c__Alphaproteobacteria; o__Rhodobacterales; f__Rhodobacteraceae; g__Unclassified; s__Unclassified
geneset000002638	k__Bacteria; p__Proteobacteria; c__Betaproteobacteria; o__Burkholderiales; f__Alcaligenaceae; g__Achromobacter; s__Achromobacter_marplatensis
geneset000002639	k__Bacteria; p__Proteobacteria; c__Betaproteobacteria; o__Burkholderiales; f__Alcaligenaceae; g__Achromobacter; s__Achromobacter_marplatensis
geneset000002640	k__Bacteria; p__Proteobacteria; c__Gammaproteobacteria; o__Enterobacterales; f__Enterobacteriaceae; g__Leclercia; s__Unclassified
geneset000002641	k__Bacteria; p__Proteobacteria; c__Betaproteobacteria; o__Burkholderiales; f__Oxalobacteraceae; g__Massilia; s__Massilia_sp._9096
geneset000002645	k__Fungi; p__Ascomycota; c__Eurotiomycetes; o__Eurotiales; f__Aspergillaceae; g__Phialosimplex; s__Phialosimplex_sp._HF37
geneset000002647	k__Fungi; p__Ascomycota; c__Eurotiomycetes; o__Eurotiales; f__Aspergillaceae; g__Phialosimplex; s__Phialosimplex_sp._HF37
geneset000002649	k__Bacteria; p__Proteobacteria; c__Gammaproteobacteria; o__Pseudomonadales; f__Moraxellaceae; g__Acinetobacter; s__Unclassified
geneset000002652	k__Fungi; p__Ascomycota; c__Eurotiomycetes; o__Eurotiales; f__Aspergillaceae; g__Phialosimplex; s__Phialosimplex_sp._HF37
geneset000002654	k__Bacteria; p__Bacteroidetes; c__Flavobacteriia; o__Flavobacteriales; f__Flavobacteriaceae; g__Cloacibacterium; s__Cloacibacterium_normanense
geneset000002655	k__Bacteria; p__Unclassified; c__Unclassified; o__Unclassified; f__Unclassified; g__Unclassified; s__uncultured_bacterium
geneset000002657	k__Bacteria; p__Proteobacteria; c__Gammaproteobacteria; o__Xanthomonadales; f__Xanthomonadaceae; g__Unclassified; s__[Pseudomonas]_geniculata
geneset000002658	k__Bacteria; p__Proteobacteria; c__Gammaproteobacteria; o__Pseudomonadales; f__Moraxellaceae; g__Psychrobacter; s__Unclassified
geneset000002659	k__Bacteria; p__Bacteroidetes; c__Flavobacteriia; o__Flavobacteriales; f__Flavobacteriaceae; g__Tamlana; s__Tamlana_sp._s12
geneset000002661	k__Bacteria; p__Proteobacteria; c__Alphaproteobacteria; o__Rhizobiales; f__Brucellaceae; g__Ochrobactrum; s__Ochrobactrum_pseudogrignonense
geneset000002662	k__Bacteria; p__Proteobacteria; c__Betaproteobacteria; o__Burkholderiales; f__Alcaligenaceae; g__Achromobacter; s__Achromobacter_insolitus
geneset000002663	k__Bacteria; p__Proteobacteria; c__Betaproteobacteria; o__Burkholderiales; f__Alcaligenaceae; g__Achromobacter; s__Achromobacter_insolitus
geneset000002664	k__Bacteria; p__Proteobacteria; c__Gammaproteobacteria; o__Xanthomonadales; f__Xanthomonadaceae; g__Stenotrophomonas; s__Stenotrophomonas_maltophilia
geneset000002665	k__Bacteria; p__Proteobacteria; c__Gammaproteobacteria; o__Xanthomonadales; f__Xanthomonadaceae; g__Stenotrophomonas; s__Stenotrophomonas_maltophilia
geneset000002666	k__Bacteria; p__Proteobacteria; c__Gammaproteobacteria; o__Xanthomonadales; f__Xanthomonadaceae; g__Stenotrophomonas; s__Stenotrophomonas_maltophilia
geneset000002668	k__Bacteria; p__Proteobacteria; c__Alphaproteobacteria; o__Rhizobiales; f__Rhizobiaceae; g__Unclassified; s__Unclassified
geneset000002669	k__Bacteria; p__Unclassified; c__Unclassified; o__Unclassified; f__Unclassified; g__Unclassified; s__Unclassified
geneset000002670	k__Bacteria; p__Proteobacteria; c__Alphaproteobacteria; o__Rhizobiales; f__Unclassified; g__Unclassified; s__Unclassified
geneset000002671	k__Bacteria; p__Proteobacteria; c__Alphaproteobacteria; o__Rhizobiales; f__Bradyrhizobiaceae; g__Bradyrhizobium; s__Unclassified
geneset000002674	k__Viruses; p__Unclassified; c__Unclassified; o__Caudovirales; f__Myoviridae; g__Unclassified; s__Synechococcus_phage_ACG-2014f
geneset000002675	k__Viruses; p__Unclassified; c__Unclassified; o__Caudovirales; f__Myoviridae; g__Unclassified; s__Synechococcus_phage_ACG-2014f
geneset000002676	k__Viruses; p__Unclassified; c__Unclassified; o__Caudovirales; f__Myoviridae; g__Unclassified; s__Psychrobacter_phage_pOW20-A
geneset000002678	k__Bacteria; p__Proteobacteria; c__Alphaproteobacteria; o__Rhizobiales; f__Bradyrhizobiaceae; g__Bradyrhizobium; s__Bradyrhizobium_erythrophlei
geneset000002679	k__Bacteria; p__Proteobacteria; c__Betaproteobacteria; o__Rhodocyclales; f__Azonexaceae; g__Azonexus; s__Azonexus_hydrophilus
geneset000002681	k__Bacteria; p__Candidatus_Melainabacteria; c__Unclassified; o__Unclassified; f__Unclassified; g__Unclassified; s__Candidatus_Melainabacteria_bacterium
geneset000002682	k__Bacteria; p__Candidatus_Melainabacteria; c__Unclassified; o__Unclassified; f__Unclassified; g__Unclassified; s__Candidatus_Melainabacteria_bacterium
geneset000002683	k__Bacteria; p__Candidatus_Melainabacteria; c__Unclassified; o__Unclassified; f__Unclassified; g__Unclassified; s__Candidatus_Melainabacteria_bacterium
geneset000002684	k__Bacteria; p__Candidatus_Melainabacteria; c__Unclassified; o__Unclassified; f__Unclassified; g__Unclassified; s__Candidatus_Melainabacteria_bacterium
geneset000002685	k__Bacteria; p__Proteobacteria; c__Gammaproteobacteria; o__Pseudomonadales; f__Moraxellaceae; g__Acinetobacter; s__Unclassified
geneset000002686	k__Bacteria; p__Proteobacteria; c__Gammaproteobacteria; o__Pseudomonadales; f__Moraxellaceae; g__Acinetobacter; s__Acinetobacter_nosocomialis
geneset000002690	k__Bacteria; p__Proteobacteria; c__Alphaproteobacteria; o__Rhizobiales; f__Unclassified; g__Unclassified; s__Unclassified
geneset000002695	k__Bacteria; p__Proteobacteria; c__Alphaproteobacteria; o__Rhizobiales; f__Rhizobiaceae; g__Unclassified; s__Unclassified
geneset000002698	k__Bacteria; p__Proteobacteria; c__Alphaproteobacteria; o__Rhizobiales; f__Chelatococcaceae; g__Chelatococcus; s__Chelatococcus_asaccharovorans
geneset000002703	k__Bacteria; p__Proteobacteria; c__Alphaproteobacteria; o__Sphingomonadales; f__Sphingomonadaceae; g__Sphingobium; s__Sphingobium_yanoikuyae
geneset000002705	k__Bacteria; p__Proteobacteria; c__Betaproteobacteria; o__Burkholderiales; f__Alcaligenaceae; g__Achromobacter; s__Achromobacter_marplatensis
geneset000002706	k__Bacteria; p__Proteobacteria; c__Alphaproteobacteria; o__Rhizobiales; f__Unclassified; g__Unclassified; s__Rhizobiales_bacterium
geneset000002708	k__Bacteria; p__Candidatus_Rokubacteria; c__Unclassified; o__Unclassified; f__Unclassified; g__Unclassified; s__Candidatus_Rokubacteria_bacterium
geneset000002709	k__Bacteria; p__Proteobacteria; c__Gammaproteobacteria; o__Oceanospirillales; f__Unclassified; g__Unclassified; s__Oceanospirillales_bacterium_WDS2A16A
geneset000002711	k__Viruses; p__Unclassified; c__Unclassified; o__Caudovirales; f__Myoviridae; g__Unclassified; s__Synechococcus_phage_S-CRM01
geneset000002712	k__Bacteria; p__Proteobacteria; c__Alphaproteobacteria; o__Rhizobiales; f__Brucellaceae; g__Ochrobactrum; s__Unclassified
geneset000002713	k__Bacteria; p__Proteobacteria; c__Alphaproteobacteria; o__Rhizobiales; f__Bradyrhizobiaceae; g__Unclassified; s__Bradyrhizobiaceae_bacterium
geneset000002719	k__Bacteria; p__Unclassified; c__Unclassified; o__Unclassified; f__Unclassified; g__Unclassified; s__uncultured_bacterium
geneset000002720	k__Bacteria; p__Planctomycetes; c__Unclassified; o__Unclassified; f__Unclassified; g__Unclassified; s__Planctomycetes_bacterium
geneset000002724	k__Bacteria; p__Actinobacteria; c__Actinobacteria; o__Micrococcales; f__Microbacteriaceae; g__Microbacterium; s__Microbacterium_sp._TPD7012
geneset000002725	k__Bacteria; p__Proteobacteria; c__Alphaproteobacteria; o__Rhizobiales; f__Bradyrhizobiaceae; g__Bradyrhizobium; s__Bradyrhizobium_sp._Leo121
geneset000002726	k__Bacteria; p__Proteobacteria; c__Alphaproteobacteria; o__Rhizobiales; f__Bradyrhizobiaceae; g__Unclassified; s__Unclassified
geneset000002729	k__Fungi; p__Ascomycota; c__Eurotiomycetes; o__Eurotiales; f__Aspergillaceae; g__Phialosimplex; s__Phialosimplex_sp._HF37
geneset000002730	k__Bacteria; p__Proteobacteria; c__Alphaproteobacteria; o__Sphingomonadales; f__Sphingomonadaceae; g__Sphingomonas; s__Sphingomonas_aeria_Xue_et_al._2018_non_Park_et_al._2015
geneset000002731	k__Viruses; p__Unclassified; c__Unclassified; o__Unclassified; f__Unclassified; g__Unclassified; s__uncultured_phage_MedDCM-OCT-S04-C348
geneset000002734	k__Viruses; p__Unclassified; c__Unclassified; o__Unclassified; f__Unclassified; g__Unclassified; s__uncultured_phage_MedDCM-OCT-S04-C348
geneset000002742	k__Bacteria; p__Proteobacteria; c__Gammaproteobacteria; o__Pseudomonadales; f__Pseudomonadaceae; g__Pseudomonas; s__Unclassified
geneset000002746	k__Bacteria; p__Proteobacteria; c__Gammaproteobacteria; o__Xanthomonadales; f__Xanthomonadaceae; g__Stenotrophomonas; s__Stenotrophomonas_maltophilia
geneset000002749	k__Bacteria; p__Unclassified; c__Unclassified; o__Unclassified; f__Unclassified; g__Unclassified; s__bacterium_HR33
geneset000002750	k__Bacteria; p__Gemmatimonadetes; c__Gemmatimonadetes; o__Gemmatimonadales; f__Gemmatimonadaceae; g__Gemmatimonas; s__Gemmatimonas_sp._SG8_17
geneset000002752	k__Bacteria; p__Proteobacteria; c__Gammaproteobacteria; o__Xanthomonadales; f__Xanthomonadaceae; g__Stenotrophomonas; s__Stenotrophomonas_sp.
geneset000002755	k__Bacteria; p__Proteobacteria; c__Gammaproteobacteria; o__Immundisolibacterales; f__Immundisolibacteraceae; g__Immundisolibacter; s__Immundisolibacter_cernigliae
geneset000002761	k__Fungi; p__Ascomycota; c__Eurotiomycetes; o__Eurotiales; f__Aspergillaceae; g__Phialosimplex; s__Phialosimplex_sp._HF37
geneset000002762	k__Bacteria; p__Proteobacteria; c__Betaproteobacteria; o__Burkholderiales; f__Alcaligenaceae; g__Achromobacter; s__Achromobacter_marplatensis
geneset000002763	k__Bacteria; p__Proteobacteria; c__Betaproteobacteria; o__Burkholderiales; f__Alcaligenaceae; g__Achromobacter; s__Achromobacter_marplatensis
geneset000002764	k__Bacteria; p__Proteobacteria; c__Betaproteobacteria; o__Burkholderiales; f__Alcaligenaceae; g__Achromobacter; s__Achromobacter_marplatensis
geneset000002768	k__Bacteria; p__Proteobacteria; c__Alphaproteobacteria; o__Rhizobiales; f__Brucellaceae; g__Ochrobactrum; s__Unclassified
geneset000002771	k__Bacteria; p__Bacteroidetes; c__Flavobacteriia; o__Flavobacteriales; f__Flavobacteriaceae; g__Flavobacterium; s__Flavobacterium_sp._ACN2
geneset000002772	k__Bacteria; p__Proteobacteria; c__Gammaproteobacteria; o__Pseudomonadales; f__Moraxellaceae; g__Psychrobacter; s__Unclassified
geneset000002775	k__Bacteria; p__Proteobacteria; c__Gammaproteobacteria; o__Xanthomonadales; f__Xanthomonadaceae; g__Stenotrophomonas; s__Stenotrophomonas_maltophilia
geneset000002778	k__Viruses; p__Unclassified; c__Unclassified; o__Caudovirales; f__Myoviridae; g__Unclassified; s__Synechococcus_phage_S-CBWM1
geneset000002783	k__Bacteria; p__Firmicutes; c__Clostridia; o__Clostridiales; f__Hungateiclostridiaceae; g__Ruminiclostridium; s__Ruminiclostridium_josui
geneset000002785	k__Archaea; p__Euryarchaeota; c__Halobacteria; o__Halobacteriales; f__Halobacteriaceae; g__Halobacterium; s__Halobacterium_salinarum
geneset000002786	k__Bacteria; p__Bacteroidetes; c__Flavobacteriia; o__Flavobacteriales; f__Flavobacteriaceae; g__Flavobacterium; s__Flavobacterium_sp._Leaf359
geneset000002787	k__Bacteria; p__Bacteroidetes; c__Flavobacteriia; o__Flavobacteriales; f__Flavobacteriaceae; g__Flavobacterium; s__Flavobacterium_sp._Leaf359
geneset000002788	k__Bacteria; p__Proteobacteria; c__Alphaproteobacteria; o__Sphingomonadales; f__Sphingomonadaceae; g__Sphingomonas; s__Sphingomonas_sp.
geneset000002789	k__Bacteria; p__Proteobacteria; c__Alphaproteobacteria; o__Sphingomonadales; f__Sphingomonadaceae; g__Sphingomonas; s__Sphingomonas_sp._Leaf67
geneset000002793	k__Bacteria; p__Proteobacteria; c__Gammaproteobacteria; o__Xanthomonadales; f__Xanthomonadaceae; g__Stenotrophomonas; s__Stenotrophomonas_sp.
geneset000002796	k__Bacteria; p__Proteobacteria; c__Gammaproteobacteria; o__Enterobacterales; f__Enterobacteriaceae; g__Enterobacter; s__Unclassified
geneset000002797	k__Bacteria; p__Proteobacteria; c__Gammaproteobacteria; o__Enterobacterales; f__Enterobacteriaceae; g__Enterobacter; s__Unclassified
geneset000002801	k__Viruses; p__Unclassified; c__Unclassified; o__Caudovirales; f__Siphoviridae; g__Unclassified; s__Synechococcus_phage_S-CBS2
geneset000002803	k__Bacteria; p__Proteobacteria; c__Alphaproteobacteria; o__Rhizobiales; f__Brucellaceae; g__Ochrobactrum; s__Unclassified
geneset000002805	k__Bacteria; p__Unclassified; c__Unclassified; o__Unclassified; f__Unclassified; g__Unclassified; s__bacterium_B17
geneset000002807	k__Bacteria; p__Proteobacteria; c__Alphaproteobacteria; o__Rhizobiales; f__Bradyrhizobiaceae; g__Bradyrhizobium; s__Bradyrhizobium_lablabi
geneset000002808	k__Bacteria; p__Proteobacteria; c__Betaproteobacteria; o__Burkholderiales; f__Burkholderiaceae; g__Paraburkholderia; s__Paraburkholderia_monticola
geneset000002809	k__Fungi; p__Ascomycota; c__Eurotiomycetes; o__Eurotiales; f__Aspergillaceae; g__Phialosimplex; s__Phialosimplex_sp._HF37
geneset000002812	k__Bacteria; p__Proteobacteria; c__Gammaproteobacteria; o__Pseudomonadales; f__Moraxellaceae; g__Acinetobacter; s__Unclassified
geneset000002813	k__Viruses; p__Unclassified; c__Unclassified; o__Unclassified; f__Unclassified; g__Unclassified; s__Unclassified
geneset000002815	k__Bacteria; p__Proteobacteria; c__Gammaproteobacteria; o__Cellvibrionales; f__Porticoccaceae; g__Unclassified; s__Porticoccaceae_bacterium
geneset000002816	k__Bacteria; p__Proteobacteria; c__Alphaproteobacteria; o__Rhizobiales; f__Bradyrhizobiaceae; g__Bradyrhizobium; s__Bradyrhizobium_lablabi
geneset000002817	k__Bacteria; p__Proteobacteria; c__Alphaproteobacteria; o__Rhizobiales; f__Bradyrhizobiaceae; g__Bradyrhizobium; s__Bradyrhizobium_erythrophlei
geneset000002819	k__Bacteria; p__Proteobacteria; c__Gammaproteobacteria; o__Pseudomonadales; f__Pseudomonadaceae; g__Pseudomonas; s__Unclassified
geneset000002820	k__Bacteria; p__Proteobacteria; c__Gammaproteobacteria; o__Xanthomonadales; f__Xanthomonadaceae; g__Stenotrophomonas; s__Stenotrophomonas_maltophilia
geneset000002821	k__Bacteria; p__Proteobacteria; c__Gammaproteobacteria; o__Legionellales; f__Coxiellaceae; g__Candidatus_Berkiella; s__Candidatus_Berkiella_aquae
geneset000002823	k__Bacteria; p__Proteobacteria; c__Gammaproteobacteria; o__Xanthomonadales; f__Xanthomonadaceae; g__Stenotrophomonas; s__Stenotrophomonas_maltophilia
geneset000002824	k__Bacteria; p__Actinobacteria; c__Actinobacteria; o__Micrococcales; f__Microbacteriaceae; g__Microbacterium; s__Microbacterium_sp._H6
geneset000002826	k__Bacteria; p__Proteobacteria; c__Gammaproteobacteria; o__Xanthomonadales; f__Xanthomonadaceae; g__Stenotrophomonas; s__Unclassified
geneset000002829	k__Bacteria; p__Gemmatimonadetes; c__Unclassified; o__Unclassified; f__Unclassified; g__Unclassified; s__Gemmatimonadetes_bacterium
geneset000002830	k__Bacteria; p__Bacteroidetes; c__Flavobacteriia; o__Flavobacteriales; f__Flavobacteriaceae; g__Flavobacterium; s__Flavobacterium_ginsenosidimutans
geneset000002831	k__Bacteria; p__Bacteroidetes; c__Flavobacteriia; o__Flavobacteriales; f__Flavobacteriaceae; g__Flavobacterium; s__Flavobacterium_sp._T13
geneset000002835	k__Bacteria; p__Proteobacteria; c__Gammaproteobacteria; o__Xanthomonadales; f__Xanthomonadaceae; g__Stenotrophomonas; s__Stenotrophomonas_maltophilia
geneset000002836	k__Bacteria; p__Proteobacteria; c__Gammaproteobacteria; o__Enterobacterales; f__Enterobacteriaceae; g__Enterobacter; s__Unclassified
geneset000002837	k__Bacteria; p__Proteobacteria; c__Betaproteobacteria; o__Burkholderiales; f__Oxalobacteraceae; g__Herbaspirillum; s__Herbaspirillum_rubrisubalbicans
geneset000002838	k__Bacteria; p__Firmicutes; c__Clostridia; o__Clostridiales; f__Peptostreptococcaceae; g__Romboutsia; s__Romboutsia_sp._Marseille-P6047
geneset000002841	k__Bacteria; p__Actinobacteria; c__Actinobacteria; o__Micrococcales; f__Microbacteriaceae; g__Microbacterium; s__Unclassified
geneset000002842	k__Bacteria; p__Actinobacteria; c__Actinobacteria; o__Micrococcales; f__Microbacteriaceae; g__Microbacterium; s__Unclassified
geneset000002847	k__Bacteria; p__Proteobacteria; c__Alphaproteobacteria; o__Rhizobiales; f__Brucellaceae; g__Ochrobactrum; s__Unclassified
geneset000002850	k__Viruses; p__Unclassified; c__Unclassified; o__Unclassified; f__Unclassified; g__Unclassified; s__uncultured_marine_virus
geneset000002852	k__Fungi; p__Ascomycota; c__Eurotiomycetes; o__Eurotiales; f__Aspergillaceae; g__Phialosimplex; s__Phialosimplex_sp._HF37
geneset000002854	k__Bacteria; p__Chloroflexi; c__Unclassified; o__Unclassified; f__Unclassified; g__Unclassified; s__Chloroflexi_bacterium
geneset000002856	k__Bacteria; p__Candidatus_Rokubacteria; c__Unclassified; o__Unclassified; f__Unclassified; g__Unclassified; s__Candidatus_Rokubacteria_bacterium_13_1_40CM_4_67_11
geneset000002858	k__Bacteria; p__Proteobacteria; c__Alphaproteobacteria; o__Rhizobiales; f__Unclassified; g__Unclassified; s__Rhizobiales_bacterium
geneset000002859	k__Bacteria; p__Proteobacteria; c__Alphaproteobacteria; o__Rhizobiales; f__Brucellaceae; g__Ochrobactrum; s__Unclassified
geneset000002861	k__Bacteria; p__Cyanobacteria; c__Oscillatoriophycideae; o__Oscillatoriales; f__Oscillatoriaceae; g__Okeania; s__Okeania_hirsuta
geneset000002863	k__Viruses; p__Unclassified; c__Unclassified; o__Caudovirales; f__Podoviridae; g__Unclassified; s__Alteromonas_virus_vB_AspP-H4/4
geneset000002865	k__Bacteria; p__Proteobacteria; c__Gammaproteobacteria; o__Pseudomonadales; f__Pseudomonadaceae; g__Pseudomonas; s__Pseudomonas_putida
geneset000002867	k__Bacteria; p__Proteobacteria; c__Betaproteobacteria; o__Burkholderiales; f__Alcaligenaceae; g__Achromobacter; s__Achromobacter_insolitus
geneset000002869	k__Bacteria; p__Proteobacteria; c__Gammaproteobacteria; o__Enterobacterales; f__Yersiniaceae; g__Serratia; s__Serratia_liquefaciens
geneset000002870	k__Bacteria; p__Proteobacteria; c__Gammaproteobacteria; o__Enterobacterales; f__Yersiniaceae; g__Serratia; s__Serratia_liquefaciens
geneset000002872	k__Bacteria; p__Proteobacteria; c__Alphaproteobacteria; o__Unclassified; f__Unclassified; g__Unclassified; s__Unclassified
geneset000002873	k__Bacteria; p__Proteobacteria; c__Alphaproteobacteria; o__Rhizobiales; f__Bradyrhizobiaceae; g__Bradyrhizobium; s__Bradyrhizobium_erythrophlei
geneset000002874	k__Bacteria; p__Proteobacteria; c__Alphaproteobacteria; o__Rhizobiales; f__Bradyrhizobiaceae; g__Bradyrhizobium; s__Bradyrhizobium_erythrophlei
geneset000002875	k__Bacteria; p__Proteobacteria; c__Gammaproteobacteria; o__Enterobacterales; f__Enterobacteriaceae; g__Leclercia; s__Leclercia_adecarboxylata
geneset000002876	k__Bacteria; p__Proteobacteria; c__Gammaproteobacteria; o__Pseudomonadales; f__Moraxellaceae; g__Acinetobacter; s__Acinetobacter_baumannii
geneset000002880	k__Fungi; p__Ascomycota; c__Eurotiomycetes; o__Eurotiales; f__Aspergillaceae; g__Aspergillus; s__Aspergillus_pseudoglaucus
geneset000002881	k__Viruses; p__Unclassified; c__Unclassified; o__Unclassified; f__Unclassified; g__Unclassified; s__Unclassified
geneset000002882	k__Fungi; p__Ascomycota; c__Eurotiomycetes; o__Eurotiales; f__Aspergillaceae; g__Unclassified; s__Unclassified
geneset000002883	k__Fungi; p__Ascomycota; c__Eurotiomycetes; o__Eurotiales; f__Aspergillaceae; g__Phialosimplex; s__Phialosimplex_sp._HF37
geneset000002884	k__Bacteria; p__Proteobacteria; c__Gammaproteobacteria; o__Xanthomonadales; f__Xanthomonadaceae; g__Stenotrophomonas; s__Stenotrophomonas_maltophilia
geneset000002890	k__Bacteria; p__Proteobacteria; c__Gammaproteobacteria; o__Enterobacterales; f__Enterobacteriaceae; g__Enterobacter; s__Unclassified
geneset000002893	k__Bacteria; p__Actinobacteria; c__Actinobacteria; o__Micrococcales; f__Microbacteriaceae; g__Microbacterium; s__Microbacterium_sp._MYb66
geneset000002897	k__Fungi; p__Ascomycota; c__Eurotiomycetes; o__Eurotiales; f__Aspergillaceae; g__Phialosimplex; s__Phialosimplex_sp._HF37
geneset000002898	k__Fungi; p__Ascomycota; c__Eurotiomycetes; o__Eurotiales; f__Aspergillaceae; g__Phialosimplex; s__Phialosimplex_sp._HF37
geneset000002899	k__Fungi; p__Ascomycota; c__Eurotiomycetes; o__Eurotiales; f__Aspergillaceae; g__Phialosimplex; s__Phialosimplex_sp._HF37
geneset000002901	k__Bacteria; p__Proteobacteria; c__Betaproteobacteria; o__Burkholderiales; f__Alcaligenaceae; g__Achromobacter; s__Achromobacter_insolitus
geneset000002902	k__Bacteria; p__Proteobacteria; c__Alphaproteobacteria; o__Sphingomonadales; f__Sphingomonadaceae; g__Sphingomonas; s__Sphingomonas_sp._S-NIH.Pt3_0716
geneset000002905	k__Bacteria; p__Proteobacteria; c__Alphaproteobacteria; o__Rhizobiales; f__Bradyrhizobiaceae; g__Tardiphaga; s__Unclassified
geneset000002911	k__Bacteria; p__Proteobacteria; c__Alphaproteobacteria; o__Rhizobiales; f__Brucellaceae; g__Ochrobactrum; s__Unclassified
geneset000002912	k__Bacteria; p__Proteobacteria; c__Alphaproteobacteria; o__Rhizobiales; f__Brucellaceae; g__Ochrobactrum; s__Unclassified
geneset000002913	k__Bacteria; p__Proteobacteria; c__Alphaproteobacteria; o__Rhizobiales; f__Brucellaceae; g__Ochrobactrum; s__Ochrobactrum_sp._MYb49
geneset000002919	k__Bacteria; p__Proteobacteria; c__Gammaproteobacteria; o__Pseudomonadales; f__Pseudomonadaceae; g__Pseudomonas; s__Unclassified
geneset000002920	k__Bacteria; p__Proteobacteria; c__Alphaproteobacteria; o__Rhizobiales; f__Bradyrhizobiaceae; g__Bradyrhizobium; s__Unclassified
geneset000002921	k__Bacteria; p__Proteobacteria; c__Betaproteobacteria; o__Burkholderiales; f__Alcaligenaceae; g__Achromobacter; s__Achromobacter_insolitus
geneset000002922	k__Bacteria; p__Proteobacteria; c__Gammaproteobacteria; o__Enterobacterales; f__Enterobacteriaceae; g__Leclercia; s__Unclassified
geneset000002923	k__Bacteria; p__Proteobacteria; c__Gammaproteobacteria; o__Enterobacterales; f__Enterobacteriaceae; g__Unclassified; s__Unclassified
geneset000002924	k__Bacteria; p__Firmicutes; c__Clostridia; o__Halanaerobiales; f__Halanaerobiaceae; g__Halanaerobium; s__Halanaerobium_saccharolyticum
geneset000002925	k__Bacteria; p__Firmicutes; c__Clostridia; o__Halanaerobiales; f__Halanaerobiaceae; g__Halanaerobium; s__Halanaerobium_saccharolyticum
geneset000002926	k__Bacteria; p__Firmicutes; c__Clostridia; o__Halanaerobiales; f__Halanaerobiaceae; g__Halothermothrix; s__Halothermothrix_orenii
geneset000002927	k__Bacteria; p__Firmicutes; c__Clostridia; o__Halanaerobiales; f__Halanaerobiaceae; g__Halanaerobium; s__Halanaerobium_saccharolyticum
geneset000002928	k__Bacteria; p__Firmicutes; c__Clostridia; o__Halanaerobiales; f__Halanaerobiaceae; g__Halanaerobium; s__Halanaerobium_saccharolyticum
geneset000002929	k__Bacteria; p__Firmicutes; c__Clostridia; o__Halanaerobiales; f__Halanaerobiaceae; g__Halanaerobium; s__Halanaerobium_saccharolyticum
geneset000002930	k__Bacteria; p__Firmicutes; c__Clostridia; o__Halanaerobiales; f__Halanaerobiaceae; g__Halanaerobium; s__Halanaerobium_saccharolyticum
geneset000002931	k__Bacteria; p__Firmicutes; c__Clostridia; o__Halanaerobiales; f__Halanaerobiaceae; g__Halanaerobium; s__Halanaerobium_saccharolyticum
geneset000002932	k__Bacteria; p__Firmicutes; c__Clostridia; o__Halanaerobiales; f__Halanaerobiaceae; g__Halanaerobium; s__Halanaerobium_saccharolyticum
geneset000002933	k__Bacteria; p__Firmicutes; c__Clostridia; o__Halanaerobiales; f__Halanaerobiaceae; g__Halanaerobium; s__Halanaerobium_congolense
geneset000002936	k__Bacteria; p__Firmicutes; c__Clostridia; o__Halanaerobiales; f__Halanaerobiaceae; g__Halanaerobium; s__Halanaerobium_kushneri
geneset000002939	k__Bacteria; p__Proteobacteria; c__Gammaproteobacteria; o__Enterobacterales; f__Yersiniaceae; g__Serratia; s__Serratia_proteamaculans
geneset000002942	k__Viruses; p__Unclassified; c__Unclassified; o__Caudovirales; f__Myoviridae; g__Unclassified; s__Synechococcus_phage_S-CAM7
geneset000002951	k__Bacteria; p__Firmicutes; c__Clostridia; o__Halanaerobiales; f__Halanaerobiaceae; g__Halanaerobium; s__Halanaerobium_kushneri
geneset000002954	k__Bacteria; p__Proteobacteria; c__Deltaproteobacteria; o__Unclassified; f__Unclassified; g__Unclassified; s__Deltaproteobacteria_bacterium
geneset000002955	k__Bacteria; p__Proteobacteria; c__Deltaproteobacteria; o__Unclassified; f__Unclassified; g__Unclassified; s__Deltaproteobacteria_bacterium
geneset000002958	k__Bacteria; p__Proteobacteria; c__Alphaproteobacteria; o__Rhizobiales; f__Cohaesibacteraceae; g__Cohaesibacter; s__Cohaesibacter_gelatinilyticus
geneset000002960	k__Bacteria; p__Proteobacteria; c__Alphaproteobacteria; o__Rhizobiales; f__Bradyrhizobiaceae; g__Bosea; s__Bosea_sp._LC85
geneset000002961	k__Bacteria; p__Proteobacteria; c__Deltaproteobacteria; o__Unclassified; f__Unclassified; g__Unclassified; s__Deltaproteobacteria_bacterium
geneset000002962	k__Bacteria; p__Proteobacteria; c__Betaproteobacteria; o__Burkholderiales; f__Alcaligenaceae; g__Achromobacter; s__Achromobacter_insolitus
geneset000002967	k__Bacteria; p__Proteobacteria; c__Betaproteobacteria; o__Burkholderiales; f__Alcaligenaceae; g__Achromobacter; s__Achromobacter_marplatensis
geneset000002968	k__Bacteria; p__Proteobacteria; c__Betaproteobacteria; o__Burkholderiales; f__Alcaligenaceae; g__Achromobacter; s__Achromobacter_marplatensis
geneset000002969	k__Bacteria; p__Proteobacteria; c__Betaproteobacteria; o__Burkholderiales; f__Alcaligenaceae; g__Achromobacter; s__Achromobacter_marplatensis
geneset000002970	k__Bacteria; p__Proteobacteria; c__Betaproteobacteria; o__Burkholderiales; f__Alcaligenaceae; g__Achromobacter; s__Achromobacter_marplatensis
geneset000002972	k__Bacteria; p__Proteobacteria; c__Gammaproteobacteria; o__Pseudomonadales; f__Pseudomonadaceae; g__Pseudomonas; s__Unclassified
geneset000002973	k__Bacteria; p__Proteobacteria; c__Gammaproteobacteria; o__Enterobacterales; f__Yersiniaceae; g__Serratia; s__Serratia_sp._P2ACOL2
geneset000002975	k__Bacteria; p__Firmicutes; c__Bacilli; o__Bacillales; f__Paenibacillaceae; g__Paenibacillus; s__Paenibacillus_pasadenensis
geneset000002976	k__Bacteria; p__Bacteroidetes; c__Flavobacteriia; o__Flavobacteriales; f__Flavobacteriaceae; g__Aequorivita; s__Unclassified
geneset000002980	k__Bacteria; p__Proteobacteria; c__Betaproteobacteria; o__Burkholderiales; f__Alcaligenaceae; g__Achromobacter; s__Achromobacter_marplatensis
geneset000002985	k__Bacteria; p__Proteobacteria; c__Betaproteobacteria; o__Burkholderiales; f__Alcaligenaceae; g__Achromobacter; s__Achromobacter_insolitus
geneset000002986	k__Bacteria; p__Proteobacteria; c__Betaproteobacteria; o__Burkholderiales; f__Alcaligenaceae; g__Achromobacter; s__Achromobacter_agilis
geneset000002988	k__Bacteria; p__Proteobacteria; c__Gammaproteobacteria; o__Enterobacterales; f__Enterobacteriaceae; g__Enterobacter; s__Unclassified
geneset000002993	k__Bacteria; p__Proteobacteria; c__Gammaproteobacteria; o__Immundisolibacterales; f__Immundisolibacteraceae; g__Immundisolibacter; s__Immundisolibacter_cernigliae
geneset000002995	k__Bacteria; p__Proteobacteria; c__Betaproteobacteria; o__Burkholderiales; f__Alcaligenaceae; g__Achromobacter; s__Achromobacter_marplatensis
geneset000002996	k__Bacteria; p__Proteobacteria; c__Alphaproteobacteria; o__Rhodobacterales; f__Rhodobacteraceae; g__Litoreibacter; s__Litoreibacter_ascidiaceicola
geneset000002997	k__Bacteria; p__Actinobacteria; c__Actinobacteria; o__Micrococcales; f__Unclassified; g__Unclassified; s__Unclassified
geneset000002999	k__Bacteria; p__Firmicutes; c__Bacilli; o__Bacillales; f__Paenibacillaceae; g__Paenibacillus; s__Paenibacillus_pasadenensis
geneset000003000	k__Viruses; p__Unclassified; c__Unclassified; o__Caudovirales; f__Myoviridae; g__Unclassified; s__Prochlorococcus_phage_P-SSM7
geneset000003002	k__Bacteria; p__Proteobacteria; c__Gammaproteobacteria; o__Pseudomonadales; f__Moraxellaceae; g__Psychrobacter; s__Unclassified
geneset000003009	k__Fungi; p__Ascomycota; c__Eurotiomycetes; o__Onygenales; f__Ajellomycetaceae; g__Histoplasma; s__Histoplasma_capsulatum
geneset000003010	k__Bacteria; p__Proteobacteria; c__Gammaproteobacteria; o__Xanthomonadales; f__Xanthomonadaceae; g__Stenotrophomonas; s__Stenotrophomonas_maltophilia
geneset000003015	k__Bacteria; p__Candidatus_Melainabacteria; c__Unclassified; o__Unclassified; f__Unclassified; g__Unclassified; s__Candidatus_Melainabacteria_bacterium
geneset000003016	k__Bacteria; p__Candidatus_Melainabacteria; c__Unclassified; o__Unclassified; f__Unclassified; g__Unclassified; s__Candidatus_Melainabacteria_bacterium
geneset000003017	k__Bacteria; p__Proteobacteria; c__Betaproteobacteria; o__Burkholderiales; f__Alcaligenaceae; g__Achromobacter; s__Achromobacter_insolitus
geneset000003032	k__Bacteria; p__Firmicutes; c__Bacilli; o__Lactobacillales; f__Enterococcaceae; g__Vagococcus; s__Vagococcus_carniphilus
geneset000003033	k__Bacteria; p__Firmicutes; c__Bacilli; o__Lactobacillales; f__Enterococcaceae; g__Vagococcus; s__Unclassified
geneset000003039	k__Bacteria; p__Proteobacteria; c__Gammaproteobacteria; o__Xanthomonadales; f__Xanthomonadaceae; g__Stenotrophomonas; s__Stenotrophomonas_maltophilia
geneset000003040	k__Bacteria; p__Proteobacteria; c__Gammaproteobacteria; o__Xanthomonadales; f__Xanthomonadaceae; g__Stenotrophomonas; s__Stenotrophomonas_maltophilia
geneset000003041	k__Fungi; p__Ascomycota; c__Eurotiomycetes; o__Eurotiales; f__Aspergillaceae; g__Phialosimplex; s__Phialosimplex_sp._HF37
geneset000003042	k__Bacteria; p__Proteobacteria; c__Alphaproteobacteria; o__Rhizobiales; f__Bradyrhizobiaceae; g__Bradyrhizobium; s__Bradyrhizobium_sp._URHD0069
geneset000003043	k__Bacteria; p__Firmicutes; c__Bacilli; o__Lactobacillales; f__Enterococcaceae; g__Vagococcus; s__Vagococcus_carniphilus
geneset000003044	k__Bacteria; p__Proteobacteria; c__Alphaproteobacteria; o__Rhizobiales; f__Brucellaceae; g__Ochrobactrum; s__Unclassified
geneset000003045	k__Bacteria; p__Proteobacteria; c__Alphaproteobacteria; o__Caulobacterales; f__Caulobacteraceae; g__Brevundimonas; s__Brevundimonas_sp.
geneset000003049	k__Bacteria; p__Proteobacteria; c__Alphaproteobacteria; o__Rhizobiales; f__Bradyrhizobiaceae; g__Bradyrhizobium; s__Bradyrhizobium_sp._Leo170
geneset000003050	k__Bacteria; p__Proteobacteria; c__Alphaproteobacteria; o__Rhizobiales; f__Bradyrhizobiaceae; g__Bradyrhizobium; s__Bradyrhizobium_sp._URHD0069
geneset000003051	k__Bacteria; p__Firmicutes; c__Clostridia; o__Halanaerobiales; f__Halanaerobiaceae; g__Halanaerobium; s__Halanaerobium_congolense
geneset000003052	k__Bacteria; p__Firmicutes; c__Clostridia; o__Halanaerobiales; f__Halanaerobiaceae; g__Halanaerobium; s__Halanaerobium_congolense
geneset000003053	k__Bacteria; p__Firmicutes; c__Clostridia; o__Halanaerobiales; f__Halanaerobiaceae; g__Halanaerobium; s__Halanaerobium_congolense
geneset000003054	k__Bacteria; p__Firmicutes; c__Clostridia; o__Halanaerobiales; f__Halanaerobiaceae; g__Halanaerobium; s__Halanaerobium_saccharolyticum
geneset000003055	k__Bacteria; p__Firmicutes; c__Clostridia; o__Halanaerobiales; f__Halanaerobiaceae; g__Halanaerobium; s__Halanaerobium_saccharolyticum
geneset000003056	k__Bacteria; p__Firmicutes; c__Clostridia; o__Halanaerobiales; f__Halanaerobiaceae; g__Halanaerobium; s__Unclassified
geneset000003058	k__Bacteria; p__Proteobacteria; c__Alphaproteobacteria; o__Sphingomonadales; f__Sphingomonadaceae; g__Sphingobium; s__Sphingobium_chlorophenolicum
geneset000003059	k__Bacteria; p__Proteobacteria; c__Unclassified; o__Unclassified; f__Unclassified; g__Unclassified; s__Unclassified
geneset000003061	k__Bacteria; p__Actinobacteria; c__Actinobacteria; o__Micrococcales; f__Microbacteriaceae; g__Leifsonia; s__Unclassified
geneset000003062	k__Bacteria; p__Actinobacteria; c__Actinobacteria; o__Micrococcales; f__Microbacteriaceae; g__Leifsonia; s__Leifsonia_sp._ku-ls
geneset000003063	k__Bacteria; p__Actinobacteria; c__Actinobacteria; o__Micrococcales; f__Microbacteriaceae; g__Leifsonia; s__Leifsonia_xyli
geneset000003064	k__Archaea; p__Euryarchaeota; c__Halobacteria; o__Haloferacales; f__Haloferacaceae; g__Halobellus; s__Halobellus_rufus
geneset000003070	k__Bacteria; p__Firmicutes; c__Clostridia; o__Halanaerobiales; f__Halanaerobiaceae; g__Halanaerobium; s__Unclassified
geneset000003077	k__Bacteria; p__Proteobacteria; c__Alphaproteobacteria; o__Rhizobiales; f__Bradyrhizobiaceae; g__Afipia; s__Afipia_sp._GAS231
geneset000003081	k__Bacteria; p__Actinobacteria; c__Actinobacteria; o__Micromonosporales; f__Micromonosporaceae; g__Micromonospora; s__Micromonospora_sp._RP3T
geneset000003084	k__Bacteria; p__Actinobacteria; c__Actinobacteria; o__Micrococcales; f__Microbacteriaceae; g__Microbacterium; s__Unclassified
geneset000003087	k__Bacteria; p__Proteobacteria; c__Alphaproteobacteria; o__Rhizobiales; f__Bradyrhizobiaceae; g__Afipia; s__Unclassified
geneset000003089	k__Bacteria; p__Proteobacteria; c__Gammaproteobacteria; o__Pseudomonadales; f__Moraxellaceae; g__Acinetobacter; s__Unclassified
geneset000003091	k__Bacteria; p__Proteobacteria; c__Betaproteobacteria; o__Burkholderiales; f__Alcaligenaceae; g__Achromobacter; s__Unclassified
geneset000003092	k__Bacteria; p__Proteobacteria; c__Betaproteobacteria; o__Burkholderiales; f__Alcaligenaceae; g__Achromobacter; s__Unclassified
geneset000003093	k__Bacteria; p__Proteobacteria; c__Betaproteobacteria; o__Burkholderiales; f__Alcaligenaceae; g__Achromobacter; s__Unclassified
geneset000003094	k__Bacteria; p__Proteobacteria; c__Betaproteobacteria; o__Burkholderiales; f__Alcaligenaceae; g__Achromobacter; s__Unclassified
geneset000003095	k__Bacteria; p__Proteobacteria; c__Betaproteobacteria; o__Burkholderiales; f__Alcaligenaceae; g__Achromobacter; s__Unclassified
geneset000003096	k__Bacteria; p__Proteobacteria; c__Betaproteobacteria; o__Burkholderiales; f__Alcaligenaceae; g__Achromobacter; s__Unclassified
geneset000003097	k__Bacteria; p__Proteobacteria; c__Betaproteobacteria; o__Burkholderiales; f__Alcaligenaceae; g__Achromobacter; s__Achromobacter_sp._2789STDY5608628
geneset000003098	k__Bacteria; p__Proteobacteria; c__Betaproteobacteria; o__Burkholderiales; f__Alcaligenaceae; g__Achromobacter; s__Unclassified
geneset000003099	k__Bacteria; p__Proteobacteria; c__Betaproteobacteria; o__Burkholderiales; f__Alcaligenaceae; g__Achromobacter; s__Unclassified
geneset000003104	k__Bacteria; p__Candidatus_Melainabacteria; c__Unclassified; o__Unclassified; f__Unclassified; g__Unclassified; s__Candidatus_Melainabacteria_bacterium
geneset000003105	k__Bacteria; p__Candidatus_Melainabacteria; c__Unclassified; o__Unclassified; f__Unclassified; g__Unclassified; s__Candidatus_Melainabacteria_bacterium
geneset000003106	k__Bacteria; p__Candidatus_Melainabacteria; c__Unclassified; o__Unclassified; f__Unclassified; g__Unclassified; s__Candidatus_Melainabacteria_bacterium
geneset000003108	k__Bacteria; p__Gemmatimonadetes; c__Unclassified; o__Unclassified; f__Unclassified; g__Unclassified; s__Gemmatimonadetes_bacterium
geneset000003111	k__Bacteria; p__Proteobacteria; c__Alphaproteobacteria; o__Rhizobiales; f__Bradyrhizobiaceae; g__Bradyrhizobium; s__Bradyrhizobium_pachyrhizi
geneset000003112	k__Viruses; p__Unclassified; c__Unclassified; o__Caudovirales; f__Myoviridae; g__Unclassified; s__Synechococcus_phage_ACG-2014f
geneset000003115	k__Bacteria; p__Proteobacteria; c__Gammaproteobacteria; o__Pseudomonadales; f__Moraxellaceae; g__Acinetobacter; s__Unclassified
geneset000003119	k__Bacteria; p__Firmicutes; c__Clostridia; o__Halanaerobiales; f__Halanaerobiaceae; g__Halanaerobium; s__Halanaerobium_saccharolyticum
geneset000003120	k__Bacteria; p__Firmicutes; c__Clostridia; o__Halanaerobiales; f__Halanaerobiaceae; g__Halanaerobium; s__Halanaerobium_saccharolyticum
geneset000003123	k__Viruses; p__Unclassified; c__Unclassified; o__Caudovirales; f__Podoviridae; g__Unclassified; s__Synechococcus_phage_S-RIP1
geneset000003124	k__Viruses; p__Unclassified; c__Unclassified; o__Caudovirales; f__Podoviridae; g__Unclassified; s__Synechococcus_phage_S-RIP1
geneset000003127	k__Bacteria; p__Gemmatimonadetes; c__Gemmatimonadetes; o__Gemmatimonadales; f__Gemmatimonadaceae; g__Gemmatirosa; s__Gemmatirosa_kalamazoonesis
geneset000003128	k__Bacteria; p__Proteobacteria; c__Betaproteobacteria; o__Burkholderiales; f__Alcaligenaceae; g__Achromobacter; s__Achromobacter_marplatensis
geneset000003130	k__Bacteria; p__Unclassified; c__Unclassified; o__Unclassified; f__Unclassified; g__Unclassified; s__Unclassified
geneset000003136	k__Bacteria; p__Proteobacteria; c__Gammaproteobacteria; o__Unclassified; f__Candidatus_Competibacteraceae; g__Plasticicumulans; s__Plasticicumulans_acidivorans
geneset000003138	k__Bacteria; p__Proteobacteria; c__Gammaproteobacteria; o__Xanthomonadales; f__Xanthomonadaceae; g__Stenotrophomonas; s__Stenotrophomonas_sp.
geneset000003142	k__Bacteria; p__Proteobacteria; c__Gammaproteobacteria; o__Immundisolibacterales; f__Immundisolibacteraceae; g__Immundisolibacter; s__Immundisolibacter_cernigliae
geneset000003143	k__Bacteria; p__Proteobacteria; c__Gammaproteobacteria; o__Pseudomonadales; f__Moraxellaceae; g__Acinetobacter; s__Unclassified
geneset000003144	k__Bacteria; p__Proteobacteria; c__Alphaproteobacteria; o__Rhizobiales; f__Rhizobiaceae; g__Unclassified; s__Unclassified
geneset000003145	k__Bacteria; p__Proteobacteria; c__Alphaproteobacteria; o__Rhizobiales; f__Rhizobiaceae; g__Agrobacterium; s__Agrobacterium_sp._SUL3
geneset000003146	k__Bacteria; p__Proteobacteria; c__Alphaproteobacteria; o__Rhizobiales; f__Rhizobiaceae; g__Rhizobium; s__Rhizobium_sp._Root651
geneset000003147	k__Bacteria; p__Proteobacteria; c__Alphaproteobacteria; o__Rhizobiales; f__Rhizobiaceae; g__Rhizobium; s__Rhizobium_subbaraonis
geneset000003148	k__Bacteria; p__Proteobacteria; c__Gammaproteobacteria; o__Pseudomonadales; f__Moraxellaceae; g__Psychrobacter; s__Psychrobacter_sp._PAMC_21119
geneset000003149	k__Bacteria; p__Proteobacteria; c__Gammaproteobacteria; o__Unclassified; f__Unclassified; g__Unclassified; s__Unclassified
geneset000003150	k__Bacteria; p__Proteobacteria; c__Gammaproteobacteria; o__Xanthomonadales; f__Xanthomonadaceae; g__Stenotrophomonas; s__Stenotrophomonas_humi
geneset000003154	k__Bacteria; p__Firmicutes; c__Clostridia; o__Halanaerobiales; f__Halanaerobiaceae; g__Halanaerobium; s__Unclassified
geneset000003155	k__Bacteria; p__Firmicutes; c__Clostridia; o__Halanaerobiales; f__Halanaerobiaceae; g__Halanaerobium; s__Halanaerobium_sp.
geneset000003156	k__Bacteria; p__Firmicutes; c__Clostridia; o__Halanaerobiales; f__Halanaerobiaceae; g__Halanaerobium; s__Unclassified
geneset000003157	k__Bacteria; p__Firmicutes; c__Clostridia; o__Halanaerobiales; f__Halanaerobiaceae; g__Halanaerobium; s__Halanaerobium_saccharolyticum
geneset000003158	k__Bacteria; p__Firmicutes; c__Clostridia; o__Halanaerobiales; f__Halanaerobiaceae; g__Halanaerobium; s__Halanaerobium_saccharolyticum
geneset000003159	k__Bacteria; p__Firmicutes; c__Clostridia; o__Halanaerobiales; f__Halanaerobiaceae; g__Halanaerobium; s__Halanaerobium_saccharolyticum
geneset000003160	k__Bacteria; p__Firmicutes; c__Bacilli; o__Bacillales; f__Paenibacillaceae; g__Paenibacillus; s__Paenibacillus_pasadenensis
geneset000003169	k__Bacteria; p__Proteobacteria; c__Alphaproteobacteria; o__Rhizobiales; f__Bradyrhizobiaceae; g__Unclassified; s__Unclassified
geneset000003175	k__Bacteria; p__Proteobacteria; c__Gammaproteobacteria; o__Enterobacterales; f__Enterobacteriaceae; g__Enterobacter; s__Enterobacter_hormaechei
geneset000003181	k__Fungi; p__Chytridiomycota; c__Neocallimastigomycetes; o__Neocallimastigales; f__Neocallimastigaceae; g__Piromyces; s__Piromyces_finnis
geneset000003182	k__Bacteria; p__Actinobacteria; c__Actinobacteria; o__Micrococcales; f__Microbacteriaceae; g__Leifsonia; s__Leifsonia_sp._109
geneset000003183	k__Bacteria; p__Actinobacteria; c__Actinobacteria; o__Micrococcales; f__Microbacteriaceae; g__Cryocola; s__Cryocola_sp._340MFSha3.1
geneset000003185	k__Fungi; p__Ascomycota; c__Eurotiomycetes; o__Eurotiales; f__Aspergillaceae; g__Phialosimplex; s__Phialosimplex_sp._HF37
geneset000003186	k__Bacteria; p__Proteobacteria; c__Betaproteobacteria; o__Burkholderiales; f__Oxalobacteraceae; g__Massilia; s__Massilia_sp._9096
geneset000003187	k__Fungi; p__Ascomycota; c__Eurotiomycetes; o__Eurotiales; f__Aspergillaceae; g__Phialosimplex; s__Phialosimplex_sp._HF37
geneset000003188	k__Bacteria; p__Proteobacteria; c__Alphaproteobacteria; o__Sphingomonadales; f__Sphingomonadaceae; g__Sphingomonas; s__Sphingomonas_aeria_Xue_et_al._2018_non_Park_et_al._2015
geneset000003189	k__Bacteria; p__Proteobacteria; c__Alphaproteobacteria; o__Sphingomonadales; f__Sphingomonadaceae; g__Sphingomonas; s__Sphingomonas_aeria_Xue_et_al._2018_non_Park_et_al._2015
geneset000003191	k__Bacteria; p__Proteobacteria; c__Alphaproteobacteria; o__Rhodospirillales; f__Rhodospirillaceae; g__Unclassified; s__Rhodospirillaceae_bacterium_SYSU_D60009
geneset000003194	k__Bacteria; p__Bacteroidetes; c__Flavobacteriia; o__Flavobacteriales; f__Flavobacteriaceae; g__Aequorivita; s__Unclassified
geneset000003198	k__Bacteria; p__Proteobacteria; c__Gammaproteobacteria; o__Xanthomonadales; f__Xanthomonadaceae; g__Stenotrophomonas; s__Unclassified
geneset000003200	k__Bacteria; p__Proteobacteria; c__Gammaproteobacteria; o__Pseudomonadales; f__Moraxellaceae; g__Acinetobacter; s__Acinetobacter_baumannii
geneset000003201	k__Bacteria; p__Cyanobacteria; c__Unclassified; o__Unclassified; f__Unclassified; g__Unclassified; s__Cyanobacteria_bacterium
geneset000003202	k__Bacteria; p__Cyanobacteria; c__Unclassified; o__Unclassified; f__Unclassified; g__Unclassified; s__Cyanobacteria_bacterium
geneset000003205	k__Bacteria; p__Actinobacteria; c__Actinobacteria; o__Micrococcales; f__Microbacteriaceae; g__Microbacterium; s__Unclassified
geneset000003208	k__Bacteria; p__Proteobacteria; c__Gammaproteobacteria; o__Xanthomonadales; f__Xanthomonadaceae; g__Stenotrophomonas; s__Stenotrophomonas_maltophilia
geneset000003211	k__Bacteria; p__Proteobacteria; c__Gammaproteobacteria; o__Immundisolibacterales; f__Immundisolibacteraceae; g__Immundisolibacter; s__Immundisolibacter_cernigliae
geneset000003212	k__Fungi; p__Ascomycota; c__Eurotiomycetes; o__Eurotiales; f__Aspergillaceae; g__Phialosimplex; s__Phialosimplex_sp._HF37
geneset000003215	k__Fungi; p__Ascomycota; c__Eurotiomycetes; o__Eurotiales; f__Aspergillaceae; g__Phialosimplex; s__Phialosimplex_sp._HF37
geneset000003217	k__Bacteria; p__Proteobacteria; c__Gammaproteobacteria; o__Xanthomonadales; f__Xanthomonadaceae; g__Stenotrophomonas; s__Stenotrophomonas_acidaminiphila
geneset000003223	k__Bacteria; p__Proteobacteria; c__Betaproteobacteria; o__Burkholderiales; f__Alcaligenaceae; g__Achromobacter; s__Achromobacter_sp._DMS1
geneset000003224	k__Bacteria; p__Bacteroidetes; c__Flavobacteriia; o__Flavobacteriales; f__Unclassified; g__Unclassified; s__Flavobacteriales_bacterium_TMED123
geneset000003225	k__Bacteria; p__Proteobacteria; c__Gammaproteobacteria; o__Enterobacterales; f__Enterobacteriaceae; g__Leclercia; s__Leclercia_adecarboxylata
geneset000003226	k__Bacteria; p__Proteobacteria; c__Gammaproteobacteria; o__Xanthomonadales; f__Xanthomonadaceae; g__Stenotrophomonas; s__Stenotrophomonas_sp.
geneset000003228	k__Bacteria; p__Bacteroidetes; c__Saprospiria; o__Saprospirales; f__Unclassified; g__Unclassified; s__Saprospirales_bacterium_TMED214
geneset000003231	k__Bacteria; p__Actinobacteria; c__Unclassified; o__Unclassified; f__Unclassified; g__Unclassified; s__Unclassified
geneset000003232	k__Bacteria; p__Actinobacteria; c__Actinobacteria; o__Micrococcales; f__Microbacteriaceae; g__Microbacterium; s__Microbacterium_luticocti
geneset000003237	k__Bacteria; p__Proteobacteria; c__Gammaproteobacteria; o__Xanthomonadales; f__Xanthomonadaceae; g__Stenotrophomonas; s__Unclassified
geneset000003238	k__Bacteria; p__Proteobacteria; c__Gammaproteobacteria; o__Xanthomonadales; f__Xanthomonadaceae; g__Stenotrophomonas; s__Unclassified
geneset000003240	k__Bacteria; p__Cyanobacteria; c__Unclassified; o__Synechococcales; f__Synechococcaceae; g__Synechococcus; s__Synechococcus_sp._MED-G68
geneset000003241	k__Bacteria; p__Proteobacteria; c__Gammaproteobacteria; o__Pseudomonadales; f__Moraxellaceae; g__Acinetobacter; s__Acinetobacter_sp._ETR1
geneset000003242	k__Bacteria; p__Proteobacteria; c__Gammaproteobacteria; o__Pseudomonadales; f__Moraxellaceae; g__Acinetobacter; s__Unclassified
geneset000003243	k__Bacteria; p__Proteobacteria; c__Gammaproteobacteria; o__Pseudomonadales; f__Moraxellaceae; g__Acinetobacter; s__Acinetobacter_guillouiae
geneset000003244	k__Bacteria; p__Proteobacteria; c__Gammaproteobacteria; o__Pseudomonadales; f__Moraxellaceae; g__Acinetobacter; s__Acinetobacter_guillouiae
geneset000003245	k__Bacteria; p__Proteobacteria; c__Gammaproteobacteria; o__Pseudomonadales; f__Moraxellaceae; g__Acinetobacter; s__Acinetobacter_sp._ETR1
geneset000003246	k__Bacteria; p__Proteobacteria; c__Gammaproteobacteria; o__Pseudomonadales; f__Moraxellaceae; g__Acinetobacter; s__Acinetobacter_guillouiae
geneset000003247	k__Viruses; p__Unclassified; c__Unclassified; o__Caudovirales; f__Podoviridae; g__Unclassified; s__Unclassified
geneset000003252	k__Bacteria; p__Proteobacteria; c__Alphaproteobacteria; o__Rhizobiales; f__Bradyrhizobiaceae; g__Bradyrhizobium; s__Unclassified
geneset000003253	k__Bacteria; p__Proteobacteria; c__Alphaproteobacteria; o__Rhizobiales; f__Bradyrhizobiaceae; g__Bradyrhizobium; s__Bradyrhizobium_japonicum
geneset000003255	k__Bacteria; p__Bacteroidetes; c__Flavobacteriia; o__Flavobacteriales; f__Flavobacteriaceae; g__Unclassified; s__Flavobacteriaceae_bacterium_TMED48
geneset000003256	k__Viruses; p__Unclassified; c__Unclassified; o__Unclassified; f__Unclassified; g__Unclassified; s__uncultured_Mediterranean_phage_uvMED
geneset000003259	k__Fungi; p__Ascomycota; c__Eurotiomycetes; o__Eurotiales; f__Aspergillaceae; g__Aspergillus; s__Aspergillus_flavus
geneset000003260	k__Bacteria; p__Proteobacteria; c__Alphaproteobacteria; o__Rhizobiales; f__Bradyrhizobiaceae; g__Afipia; s__Afipia_sp._TMED4
geneset000003263	k__Bacteria; p__Proteobacteria; c__Alphaproteobacteria; o__Rhizobiales; f__Bradyrhizobiaceae; g__Bradyrhizobium; s__Bradyrhizobium_lablabi
geneset000003264	k__Bacteria; p__Proteobacteria; c__Alphaproteobacteria; o__Rhizobiales; f__Bradyrhizobiaceae; g__Bradyrhizobium; s__Bradyrhizobium_sp._Ec3.3
geneset000003271	k__Bacteria; p__Proteobacteria; c__Alphaproteobacteria; o__Sphingomonadales; f__Sphingomonadaceae; g__Sphingomonas; s__Unclassified
geneset000003273	k__Archaea; p__Euryarchaeota; c__Thermoplasmata; o__Unclassified; f__Unclassified; g__Unclassified; s__Thermoplasmata_archaeon
geneset000003274	k__Bacteria; p__Gemmatimonadetes; c__Gemmatimonadetes; o__Gemmatimonadales; f__Gemmatimonadaceae; g__Gemmatimonas; s__Gemmatimonas_phototrophica
geneset000003275	k__Bacteria; p__Proteobacteria; c__Gammaproteobacteria; o__Xanthomonadales; f__Xanthomonadaceae; g__Stenotrophomonas; s__Unclassified
geneset000003276	k__Bacteria; p__Proteobacteria; c__Gammaproteobacteria; o__Xanthomonadales; f__Xanthomonadaceae; g__Stenotrophomonas; s__Stenotrophomonas_maltophilia
geneset000003277	k__Viruses; p__Unclassified; c__Unclassified; o__Unclassified; f__Unclassified; g__Unclassified; s__uncultured_phage_MedDCM-OCT-S01-C1
geneset000003280	k__Bacteria; p__Bacteroidetes; c__Sphingobacteriia; o__Sphingobacteriales; f__Sphingobacteriaceae; g__Sphingobacterium; s__Sphingobacterium_siyangense
geneset000003281	k__Archaea; p__Euryarchaeota; c__Halobacteria; o__Halobacteriales; f__Halobacteriaceae; g__Halobacterium; s__Halobacterium_salinarum
geneset000003282	k__Bacteria; p__Proteobacteria; c__Betaproteobacteria; o__Burkholderiales; f__Oxalobacteraceae; g__Massilia; s__Massilia_sp._9096
geneset000003284	k__Viruses; p__Unclassified; c__Unclassified; o__Unclassified; f__Unclassified; g__Unclassified; s__uncultured_Mediterranean_phage_uvMED
geneset000003287	k__Fungi; p__Ascomycota; c__Eurotiomycetes; o__Eurotiales; f__Aspergillaceae; g__Unclassified; s__Unclassified
geneset000003291	k__Bacteria; p__Proteobacteria; c__Alphaproteobacteria; o__Rhizobiales; f__Bradyrhizobiaceae; g__Bradyrhizobium; s__Unclassified
geneset000003292	k__Bacteria; p__Proteobacteria; c__Alphaproteobacteria; o__Rhizobiales; f__Bradyrhizobiaceae; g__Bradyrhizobium; s__Unclassified
geneset000003299	k__Bacteria; p__Proteobacteria; c__Betaproteobacteria; o__Burkholderiales; f__Alcaligenaceae; g__Achromobacter; s__Achromobacter_marplatensis
geneset000003300	k__Fungi; p__Ascomycota; c__Eurotiomycetes; o__Eurotiales; f__Aspergillaceae; g__Aspergillus; s__Aspergillus_saccharolyticus
geneset000003301	k__Bacteria; p__Proteobacteria; c__Alphaproteobacteria; o__Rhizobiales; f__Rhizobiaceae; g__Rhizobium; s__Rhizobium_sp._UR51a
geneset000003302	k__Bacteria; p__Actinobacteria; c__Actinobacteria; o__Micrococcales; f__Microbacteriaceae; g__Microbacterium; s__Microbacterium_sp._MYb66
geneset000003305	k__Fungi; p__Ascomycota; c__Eurotiomycetes; o__Eurotiales; f__Aspergillaceae; g__Phialosimplex; s__Phialosimplex_sp._HF37
geneset000003309	k__Bacteria; p__Proteobacteria; c__Alphaproteobacteria; o__Rhizobiales; f__Brucellaceae; g__Ochrobactrum; s__Unclassified
geneset000003312	k__Bacteria; p__Proteobacteria; c__Gammaproteobacteria; o__Enterobacterales; f__Yersiniaceae; g__Serratia; s__Unclassified
geneset000003313	k__Bacteria; p__Proteobacteria; c__Gammaproteobacteria; o__Enterobacterales; f__Yersiniaceae; g__Serratia; s__Serratia_sp._P2ACOL2
geneset000003314	k__Bacteria; p__Proteobacteria; c__Gammaproteobacteria; o__Pseudomonadales; f__Moraxellaceae; g__Acinetobacter; s__Unclassified
geneset000003315	k__Bacteria; p__Proteobacteria; c__Alphaproteobacteria; o__Rhizobiales; f__Brucellaceae; g__Ochrobactrum; s__Unclassified
geneset000003316	k__Bacteria; p__Proteobacteria; c__Alphaproteobacteria; o__Rhizobiales; f__Brucellaceae; g__Ochrobactrum; s__Ochrobactrum_pseudogrignonense
geneset000003318	k__Bacteria; p__Bacteroidetes; c__Cytophagia; o__Cytophagales; f__Unclassified; g__Unclassified; s__Cytophagales_bacterium_TFI_002
geneset000003319	k__Bacteria; p__Proteobacteria; c__Alphaproteobacteria; o__Rhizobiales; f__Rhizobiaceae; g__Rhizobium; s__Unclassified
geneset000003320	k__Bacteria; p__Proteobacteria; c__Gammaproteobacteria; o__Pseudomonadales; f__Moraxellaceae; g__Psychrobacter; s__Unclassified
geneset000003321	k__Bacteria; p__Proteobacteria; c__Alphaproteobacteria; o__Rhizobiales; f__Rhizobiaceae; g__Rhizobium; s__Unclassified
geneset000003322	k__Viruses; p__Unclassified; c__Unclassified; o__Unclassified; f__Unclassified; g__Unclassified; s__Vibrio_phage_1.039.O._10N.286.55.A2
geneset000003327	k__Viruses; p__Unclassified; c__Unclassified; o__Unclassified; f__Unclassified; g__Unclassified; s__uncultured_marine_virus
geneset000003328	k__Viruses; p__Unclassified; c__Unclassified; o__Unclassified; f__Unclassified; g__Unclassified; s__uncultured_marine_virus
geneset000003332	k__Bacteria; p__Proteobacteria; c__Alphaproteobacteria; o__Rickettsiales; f__Unclassified; g__Unclassified; s__Rickettsiales_bacterium_TMED127
geneset000003333	k__Bacteria; p__Proteobacteria; c__Gammaproteobacteria; o__Pseudomonadales; f__Unclassified; g__Unclassified; s__Unclassified
geneset000003334	k__Bacteria; p__Unclassified; c__Unclassified; o__Unclassified; f__Unclassified; g__Unclassified; s__bacterium_TMED88
geneset000003335	k__Bacteria; p__Firmicutes; c__Bacilli; o__Bacillales; f__Bacillaceae; g__Bacillus; s__Bacillus_aquimaris
geneset000003336	k__Bacteria; p__Proteobacteria; c__Betaproteobacteria; o__Burkholderiales; f__Burkholderiaceae; g__Caballeronia; s__Caballeronia_turbans
geneset000003338	k__Bacteria; p__Proteobacteria; c__Alphaproteobacteria; o__Rhizobiales; f__Brucellaceae; g__Ochrobactrum; s__Unclassified
geneset000003339	k__Bacteria; p__Proteobacteria; c__Gammaproteobacteria; o__Xanthomonadales; f__Xanthomonadaceae; g__Stenotrophomonas; s__Stenotrophomonas_terrae
geneset000003343	k__Fungi; p__Ascomycota; c__Eurotiomycetes; o__Eurotiales; f__Aspergillaceae; g__Phialosimplex; s__Phialosimplex_sp._HF37
geneset000003345	Unassigned; Unassigned; Unassigned; Unassigned; Unassigned; Unassigned; Unassigned
geneset000003347	k__Bacteria; p__Proteobacteria; c__Alphaproteobacteria; o__Rhizobiales; f__Bradyrhizobiaceae; g__Bradyrhizobium; s__Bradyrhizobium_jicamae
geneset000003349	k__Bacteria; p__Proteobacteria; c__Betaproteobacteria; o__Burkholderiales; f__Alcaligenaceae; g__Achromobacter; s__Unclassified
geneset000003350	k__Bacteria; p__Proteobacteria; c__Betaproteobacteria; o__Burkholderiales; f__Burkholderiaceae; g__Caballeronia; s__Caballeronia_megalochromosomata
geneset000003352	k__Bacteria; p__Proteobacteria; c__Alphaproteobacteria; o__Rhodospirillales; f__Rhodospirillaceae; g__Unclassified; s__Rhodobacteraceae_bacterium_Water-Bin34
geneset000003353	k__Bacteria; p__Proteobacteria; c__Gammaproteobacteria; o__Enterobacterales; f__Enterobacteriaceae; g__Enterobacter; s__Enterobacter_cloacae
geneset000003354	k__Bacteria; p__Proteobacteria; c__Gammaproteobacteria; o__Enterobacterales; f__Unclassified; g__Unclassified; s__Unclassified
geneset000003357	k__Bacteria; p__Firmicutes; c__Clostridia; o__Halanaerobiales; f__Halanaerobiaceae; g__Halanaerobium; s__Halanaerobium_congolense
geneset000003358	k__Bacteria; p__Firmicutes; c__Clostridia; o__Halanaerobiales; f__Halanaerobiaceae; g__Halanaerobium; s__Halanaerobium_congolense
geneset000003359	k__Bacteria; p__Actinobacteria; c__Actinobacteria; o__Micrococcales; f__Microbacteriaceae; g__Microbacterium; s__Microbacterium_sp._HSID17254
geneset000003364	k__Fungi; p__Ascomycota; c__Eurotiomycetes; o__Eurotiales; f__Aspergillaceae; g__Phialosimplex; s__Phialosimplex_sp._HF37
geneset000003365	k__Fungi; p__Ascomycota; c__Eurotiomycetes; o__Eurotiales; f__Aspergillaceae; g__Phialosimplex; s__Phialosimplex_sp._HF37
geneset000003368	k__Bacteria; p__Proteobacteria; c__Deltaproteobacteria; o__Myxococcales; f__Unclassified; g__Enhygromyxa; s__Enhygromyxa_salina
geneset000003369	k__Bacteria; p__Proteobacteria; c__Gammaproteobacteria; o__Xanthomonadales; f__Xanthomonadaceae; g__Stenotrophomonas; s__Stenotrophomonas_sp._CF319
geneset000003370	k__Bacteria; p__Proteobacteria; c__Gammaproteobacteria; o__Pseudomonadales; f__Pseudomonadaceae; g__Pseudomonas; s__Unclassified
geneset000003371	k__Bacteria; p__Proteobacteria; c__Gammaproteobacteria; o__Pseudomonadales; f__Pseudomonadaceae; g__Pseudomonas; s__Unclassified
geneset000003376	k__Viruses; p__Unclassified; c__Unclassified; o__Unclassified; f__Unclassified; g__Unclassified; s__uncultured_Mediterranean_phage_uvDeep-CGR1-KM17-C101
geneset000003380	k__Viruses; p__Unclassified; c__Unclassified; o__Unclassified; f__Unclassified; g__Unclassified; s__Aeromonas_phage_Aswh_1
geneset000003382	k__Bacteria; p__Candidatus_Melainabacteria; c__Unclassified; o__Unclassified; f__Unclassified; g__Unclassified; s__Candidatus_Melainabacteria_bacterium
geneset000003383	k__Bacteria; p__Candidatus_Melainabacteria; c__Unclassified; o__Unclassified; f__Unclassified; g__Unclassified; s__Candidatus_Melainabacteria_bacterium
geneset000003384	k__Bacteria; p__Candidatus_Melainabacteria; c__Unclassified; o__Unclassified; f__Unclassified; g__Unclassified; s__Candidatus_Melainabacteria_bacterium
geneset000003385	k__Bacteria; p__Cyanobacteria; c__Unclassified; o__Synechococcales; f__Synechococcaceae; g__Synechococcus; s__Synechococcus_sp._CC9616
geneset000003386	k__Bacteria; p__Proteobacteria; c__Alphaproteobacteria; o__Unclassified; f__Unclassified; g__Unclassified; s__alpha_proteobacterium_L41A
geneset000003387	k__Bacteria; p__Candidatus_Melainabacteria; c__Unclassified; o__Unclassified; f__Unclassified; g__Unclassified; s__Candidatus_Melainabacteria_bacterium
geneset000003388	k__Bacteria; p__Candidatus_Melainabacteria; c__Unclassified; o__Unclassified; f__Unclassified; g__Unclassified; s__Candidatus_Melainabacteria_bacterium
geneset000003390	k__Bacteria; p__Proteobacteria; c__Gammaproteobacteria; o__Pseudomonadales; f__Moraxellaceae; g__Psychrobacter; s__Unclassified
geneset000003391	k__Viruses; p__Unclassified; c__Unclassified; o__Caudovirales; f__Myoviridae; g__Unclassified; s__Synechococcus_phage_S-CRM01
geneset000003392	k__Viruses; p__Unclassified; c__Unclassified; o__Caudovirales; f__Myoviridae; g__Unclassified; s__Synechococcus_phage_S-CRM01
geneset000003394	k__Bacteria; p__Unclassified; c__Unclassified; o__Unclassified; f__Unclassified; g__Unclassified; s__bacterium_CAVE-383
geneset000003396	k__Bacteria; p__Proteobacteria; c__Alphaproteobacteria; o__Rhizobiales; f__Bradyrhizobiaceae; g__Bradyrhizobium; s__Bradyrhizobium_elkanii
geneset000003397	k__Bacteria; p__Proteobacteria; c__Alphaproteobacteria; o__Sphingomonadales; f__Sphingomonadaceae; g__Sphingomonas; s__Sphingomonas_aeria_Xue_et_al._2018_non_Park_et_al._2015
geneset000003398	k__Bacteria; p__Proteobacteria; c__Alphaproteobacteria; o__Caulobacterales; f__Caulobacteraceae; g__Brevundimonas; s__Unclassified
geneset000003399	k__Bacteria; p__Bacteroidetes; c__Flavobacteriia; o__Flavobacteriales; f__Flavobacteriaceae; g__Flavobacterium; s__Flavobacterium_sp._JRM
geneset000003403	k__Bacteria; p__Actinobacteria; c__Actinobacteria; o__Micrococcales; f__Micrococcaceae; g__Zhihengliuella; s__Zhihengliuella_sp._ISTPL4
geneset000003407	k__Fungi; p__Ascomycota; c__Eurotiomycetes; o__Eurotiales; f__Aspergillaceae; g__Phialosimplex; s__Phialosimplex_sp._HF37
geneset000003409	k__Archaea; p__Euryarchaeota; c__Halobacteria; o__Halobacteriales; f__Haloarculaceae; g__Haloarcula; s__Haloarcula_sp._K1
geneset000003410	k__Bacteria; p__Proteobacteria; c__Alphaproteobacteria; o__Rhizobiales; f__Bradyrhizobiaceae; g__Bradyrhizobium; s__Unclassified
geneset000003411	k__Bacteria; p__Proteobacteria; c__Alphaproteobacteria; o__Rhizobiales; f__Bradyrhizobiaceae; g__Bradyrhizobium; s__Bradyrhizobium_lablabi
geneset000003413	Unassigned; Unassigned; Unassigned; Unassigned; Unassigned; Unassigned; Unassigned
geneset000003414	k__Bacteria; p__Proteobacteria; c__Alphaproteobacteria; o__Rhizobiales; f__Bradyrhizobiaceae; g__Bradyrhizobium; s__Bradyrhizobium_diazoefficiens
geneset000003415	k__Bacteria; p__Proteobacteria; c__Alphaproteobacteria; o__Rhizobiales; f__Bradyrhizobiaceae; g__Bradyrhizobium; s__Unclassified
geneset000003418	k__Fungi; p__Unclassified; c__Unclassified; o__Unclassified; f__Unclassified; g__Unclassified; s__Unclassified
geneset000003419	k__Fungi; p__Ascomycota; c__Eurotiomycetes; o__Eurotiales; f__Aspergillaceae; g__Aspergillus; s__Aspergillus_oryzae
geneset000003420	k__Bacteria; p__Proteobacteria; c__Betaproteobacteria; o__Burkholderiales; f__Alcaligenaceae; g__Achromobacter; s__Unclassified
geneset000003421	k__Bacteria; p__Proteobacteria; c__Betaproteobacteria; o__Burkholderiales; f__Alcaligenaceae; g__Achromobacter; s__Achromobacter_sp._2789STDY5608615
geneset000003422	k__Bacteria; p__Proteobacteria; c__Betaproteobacteria; o__Burkholderiales; f__Alcaligenaceae; g__Achromobacter; s__Unclassified
geneset000003423	k__Bacteria; p__Proteobacteria; c__Betaproteobacteria; o__Burkholderiales; f__Alcaligenaceae; g__Achromobacter; s__Unclassified
geneset000003424	k__Bacteria; p__Proteobacteria; c__Betaproteobacteria; o__Burkholderiales; f__Alcaligenaceae; g__Achromobacter; s__Unclassified
geneset000003425	k__Bacteria; p__Proteobacteria; c__Betaproteobacteria; o__Burkholderiales; f__Alcaligenaceae; g__Achromobacter; s__Unclassified
geneset000003426	k__Bacteria; p__Proteobacteria; c__Betaproteobacteria; o__Burkholderiales; f__Alcaligenaceae; g__Achromobacter; s__Unclassified
geneset000003427	k__Bacteria; p__Proteobacteria; c__Betaproteobacteria; o__Burkholderiales; f__Alcaligenaceae; g__Achromobacter; s__Unclassified
geneset000003428	k__Bacteria; p__Proteobacteria; c__Betaproteobacteria; o__Burkholderiales; f__Alcaligenaceae; g__Achromobacter; s__Unclassified
geneset000003429	k__Bacteria; p__Proteobacteria; c__Betaproteobacteria; o__Burkholderiales; f__Alcaligenaceae; g__Achromobacter; s__Unclassified
geneset000003430	k__Bacteria; p__Proteobacteria; c__Betaproteobacteria; o__Burkholderiales; f__Alcaligenaceae; g__Achromobacter; s__Unclassified
geneset000003431	k__Bacteria; p__Proteobacteria; c__Betaproteobacteria; o__Burkholderiales; f__Alcaligenaceae; g__Achromobacter; s__Unclassified
geneset000003432	k__Bacteria; p__Proteobacteria; c__Betaproteobacteria; o__Burkholderiales; f__Alcaligenaceae; g__Achromobacter; s__Unclassified
geneset000003433	k__Bacteria; p__Proteobacteria; c__Betaproteobacteria; o__Burkholderiales; f__Alcaligenaceae; g__Achromobacter; s__Achromobacter_sp._2789STDY5608615
geneset000003434	k__Bacteria; p__Proteobacteria; c__Betaproteobacteria; o__Burkholderiales; f__Alcaligenaceae; g__Achromobacter; s__Unclassified
geneset000003435	k__Bacteria; p__Proteobacteria; c__Betaproteobacteria; o__Burkholderiales; f__Alcaligenaceae; g__Achromobacter; s__Unclassified
geneset000003436	k__Bacteria; p__Proteobacteria; c__Betaproteobacteria; o__Burkholderiales; f__Alcaligenaceae; g__Achromobacter; s__Unclassified
geneset000003437	k__Bacteria; p__Proteobacteria; c__Betaproteobacteria; o__Burkholderiales; f__Alcaligenaceae; g__Achromobacter; s__Unclassified
geneset000003438	k__Bacteria; p__Proteobacteria; c__Betaproteobacteria; o__Burkholderiales; f__Alcaligenaceae; g__Achromobacter; s__Unclassified
geneset000003439	k__Bacteria; p__Proteobacteria; c__Betaproteobacteria; o__Burkholderiales; f__Alcaligenaceae; g__Achromobacter; s__Unclassified
geneset000003440	k__Bacteria; p__Proteobacteria; c__Betaproteobacteria; o__Burkholderiales; f__Alcaligenaceae; g__Achromobacter; s__Unclassified
geneset000003441	k__Bacteria; p__Proteobacteria; c__Betaproteobacteria; o__Burkholderiales; f__Alcaligenaceae; g__Achromobacter; s__Unclassified
geneset000003442	k__Bacteria; p__Proteobacteria; c__Betaproteobacteria; o__Burkholderiales; f__Alcaligenaceae; g__Achromobacter; s__Unclassified
geneset000003443	k__Bacteria; p__Proteobacteria; c__Betaproteobacteria; o__Burkholderiales; f__Alcaligenaceae; g__Achromobacter; s__Unclassified
geneset000003444	k__Bacteria; p__Proteobacteria; c__Betaproteobacteria; o__Burkholderiales; f__Alcaligenaceae; g__Achromobacter; s__Unclassified
geneset000003445	k__Bacteria; p__Proteobacteria; c__Betaproteobacteria; o__Burkholderiales; f__Alcaligenaceae; g__Achromobacter; s__Unclassified
geneset000003446	k__Bacteria; p__Proteobacteria; c__Betaproteobacteria; o__Burkholderiales; f__Alcaligenaceae; g__Achromobacter; s__Unclassified
geneset000003447	k__Bacteria; p__Proteobacteria; c__Betaproteobacteria; o__Burkholderiales; f__Alcaligenaceae; g__Achromobacter; s__Unclassified
geneset000003449	k__Bacteria; p__Proteobacteria; c__Alphaproteobacteria; o__Rhizobiales; f__Brucellaceae; g__Ochrobactrum; s__Unclassified
geneset000003450	k__Bacteria; p__Proteobacteria; c__Gammaproteobacteria; o__Unclassified; f__Unclassified; g__Unclassified; s__Gammaproteobacteria_bacterium
geneset000003451	k__Bacteria; p__Proteobacteria; c__Alphaproteobacteria; o__Caulobacterales; f__Caulobacteraceae; g__Phenylobacterium; s__Unclassified
geneset000003452	k__Bacteria; p__Proteobacteria; c__Alphaproteobacteria; o__Caulobacterales; f__Caulobacteraceae; g__Phenylobacterium; s__Phenylobacterium_sp._Root700
geneset000003457	k__Bacteria; p__Proteobacteria; c__Betaproteobacteria; o__Burkholderiales; f__Alcaligenaceae; g__Achromobacter; s__Achromobacter_insolitus
geneset000003458	k__Bacteria; p__Proteobacteria; c__Betaproteobacteria; o__Burkholderiales; f__Alcaligenaceae; g__Achromobacter; s__Achromobacter_insolitus
geneset000003462	k__Bacteria; p__Tenericutes; c__Mollicutes; o__Mycoplasmatales; f__Mycoplasmataceae; g__Mycoplasma; s__Mycoplasma_mobile
geneset000003463	k__Bacteria; p__Tenericutes; c__Mollicutes; o__Mycoplasmatales; f__Mycoplasmataceae; g__Mycoplasma; s__Mycoplasma_mobile
geneset000003464	k__Bacteria; p__Tenericutes; c__Mollicutes; o__Mycoplasmatales; f__Mycoplasmataceae; g__Mycoplasma; s__Mycoplasma_mobile
geneset000003465	k__Bacteria; p__Tenericutes; c__Mollicutes; o__Mycoplasmatales; f__Mycoplasmataceae; g__Mycoplasma; s__Mycoplasma_mobile
geneset000003466	k__Bacteria; p__Tenericutes; c__Mollicutes; o__Mycoplasmatales; f__Mycoplasmataceae; g__Mycoplasma; s__Mycoplasma_mobile
geneset000003467	k__Bacteria; p__Tenericutes; c__Mollicutes; o__Mycoplasmatales; f__Mycoplasmataceae; g__Mycoplasma; s__Mycoplasma_mobile
geneset000003468	k__Bacteria; p__Tenericutes; c__Mollicutes; o__Mycoplasmatales; f__Mycoplasmataceae; g__Mycoplasma; s__Mycoplasma_mobile
geneset000003470	k__Bacteria; p__Tenericutes; c__Mollicutes; o__Mycoplasmatales; f__Mycoplasmataceae; g__Mycoplasma; s__Mycoplasma_mobile
geneset000003471	k__Bacteria; p__Tenericutes; c__Mollicutes; o__Mycoplasmatales; f__Mycoplasmataceae; g__Mycoplasma; s__Mycoplasma_mobile
geneset000003473	k__Bacteria; p__Tenericutes; c__Mollicutes; o__Mycoplasmatales; f__Mycoplasmataceae; g__Mycoplasma; s__Mycoplasma_mobile
geneset000003474	k__Bacteria; p__Tenericutes; c__Mollicutes; o__Mycoplasmatales; f__Mycoplasmataceae; g__Mycoplasma; s__Mycoplasma_mobile
geneset000003475	k__Bacteria; p__Tenericutes; c__Mollicutes; o__Mycoplasmatales; f__Mycoplasmataceae; g__Mycoplasma; s__Mycoplasma_mobile
geneset000003479	k__Bacteria; p__Tenericutes; c__Mollicutes; o__Mycoplasmatales; f__Mycoplasmataceae; g__Mycoplasma; s__Mycoplasma_mobile
geneset000003480	k__Bacteria; p__Tenericutes; c__Mollicutes; o__Mycoplasmatales; f__Mycoplasmataceae; g__Mycoplasma; s__Mycoplasma_mobile
geneset000003481	k__Bacteria; p__Tenericutes; c__Mollicutes; o__Mycoplasmatales; f__Mycoplasmataceae; g__Mycoplasma; s__Mycoplasma_mobile
geneset000003484	k__Bacteria; p__Proteobacteria; c__Gammaproteobacteria; o__Xanthomonadales; f__Xanthomonadaceae; g__Stenotrophomonas; s__Stenotrophomonas_maltophilia
geneset000003485	k__Bacteria; p__Proteobacteria; c__Gammaproteobacteria; o__Xanthomonadales; f__Xanthomonadaceae; g__Stenotrophomonas; s__Unclassified
geneset000003486	k__Bacteria; p__Proteobacteria; c__Gammaproteobacteria; o__Xanthomonadales; f__Xanthomonadaceae; g__Stenotrophomonas; s__Unclassified
geneset000003487	k__Bacteria; p__Proteobacteria; c__Alphaproteobacteria; o__Sphingomonadales; f__Sphingomonadaceae; g__Sphingomonas; s__Sphingomonas_aeria_Xue_et_al._2018_non_Park_et_al._2015
geneset000003488	k__Fungi; p__Ascomycota; c__Eurotiomycetes; o__Eurotiales; f__Aspergillaceae; g__Aspergillus; s__Aspergillus_cristatus
geneset000003489	k__Viruses; p__Unclassified; c__Unclassified; o__Caudovirales; f__Myoviridae; g__Unclassified; s__Myoviridae_environmental_samples
geneset000003491	Unassigned; Unassigned; Unassigned; Unassigned; Unassigned; Unassigned; Unassigned
geneset000003494	k__Bacteria; p__Proteobacteria; c__Gammaproteobacteria; o__Xanthomonadales; f__Xanthomonadaceae; g__Stenotrophomonas; s__Stenotrophomonas_maltophilia
geneset000003496	k__Bacteria; p__Proteobacteria; c__Alphaproteobacteria; o__Rickettsiales; f__Unclassified; g__Unclassified; s__Rickettsiales_bacterium_TMED127
geneset000003497	k__Bacteria; p__Proteobacteria; c__Alphaproteobacteria; o__Rhizobiales; f__Rhizobiaceae; g__Rhizobium; s__Unclassified
geneset000003501	k__Bacteria; p__Proteobacteria; c__Alphaproteobacteria; o__Rhizobiales; f__Unclassified; g__Unclassified; s__Rhizobiales_bacterium
geneset000003506	k__Bacteria; p__Bacteroidetes; c__Sphingobacteriia; o__Sphingobacteriales; f__Sphingobacteriaceae; g__Sphingobacterium; s__Sphingobacterium_sp._G1-14
geneset000003508	k__Bacteria; p__Proteobacteria; c__Gammaproteobacteria; o__Pseudomonadales; f__Pseudomonadaceae; g__Pseudomonas; s__Pseudomonas_stutzeri
geneset000003510	k__Bacteria; p__Cyanobacteria; c__Unclassified; o__Synechococcales; f__Synechococcaceae; g__Synechococcus; s__Synechococcus_sp._P1
geneset000003513	k__Bacteria; p__Proteobacteria; c__Gammaproteobacteria; o__Pseudomonadales; f__Moraxellaceae; g__Acinetobacter; s__Acinetobacter_johnsonii
geneset000003515	k__Fungi; p__Ascomycota; c__Eurotiomycetes; o__Eurotiales; f__Aspergillaceae; g__Phialosimplex; s__Phialosimplex_sp._HF37
geneset000003516	k__Bacteria; p__Proteobacteria; c__Betaproteobacteria; o__Burkholderiales; f__Alcaligenaceae; g__Achromobacter; s__Achromobacter_marplatensis
geneset000003517	k__Bacteria; p__Proteobacteria; c__Betaproteobacteria; o__Burkholderiales; f__Alcaligenaceae; g__Achromobacter; s__Achromobacter_marplatensis
geneset000003518	k__Bacteria; p__Proteobacteria; c__Betaproteobacteria; o__Burkholderiales; f__Burkholderiaceae; g__Caballeronia; s__Caballeronia_jiangsuensis
geneset000003531	k__Bacteria; p__Proteobacteria; c__Gammaproteobacteria; o__Immundisolibacterales; f__Immundisolibacteraceae; g__Immundisolibacter; s__Immundisolibacter_cernigliae
geneset000003532	k__Bacteria; p__Proteobacteria; c__Gammaproteobacteria; o__Immundisolibacterales; f__Immundisolibacteraceae; g__Immundisolibacter; s__Immundisolibacter_cernigliae
geneset000003533	k__Bacteria; p__Actinobacteria; c__Actinobacteria; o__Unclassified; f__Unclassified; g__Unclassified; s__Unclassified
geneset000003539	k__Bacteria; p__Proteobacteria; c__Alphaproteobacteria; o__Rhizobiales; f__Unclassified; g__Unclassified; s__Rhizobiales_bacterium
geneset000003540	k__Bacteria; p__Proteobacteria; c__Alphaproteobacteria; o__Rhizobiales; f__Bradyrhizobiaceae; g__Bradyrhizobium; s__Bradyrhizobium_elkanii
geneset000003543	k__Bacteria; p__Proteobacteria; c__Betaproteobacteria; o__Burkholderiales; f__Comamonadaceae; g__Comamonas; s__Comamonas_testosteroni
geneset000003548	k__Bacteria; p__Firmicutes; c__Bacilli; o__Bacillales; f__Paenibacillaceae; g__Paenibacillus; s__Paenibacillus_pasadenensis
geneset000003550	k__Bacteria; p__Actinobacteria; c__Actinobacteria; o__Micrococcales; f__Unclassified; g__Unclassified; s__Unclassified
geneset000003552	k__Bacteria; p__Unclassified; c__Unclassified; o__Unclassified; f__Unclassified; g__Unclassified; s__bacterium_TMED88
geneset000003555	k__Bacteria; p__Unclassified; c__Unclassified; o__Unclassified; f__Unclassified; g__Unclassified; s__bacterium_HR33
geneset000003556	k__Fungi; p__Ascomycota; c__Eurotiomycetes; o__Eurotiales; f__Aspergillaceae; g__Phialosimplex; s__Phialosimplex_sp._HF37
geneset000003557	k__Bacteria; p__Gemmatimonadetes; c__Unclassified; o__Unclassified; f__Unclassified; g__Unclassified; s__Gemmatimonadetes_bacterium_SCN_70-22
geneset000003559	k__Bacteria; p__Proteobacteria; c__Alphaproteobacteria; o__Caulobacterales; f__Caulobacteraceae; g__Phenylobacterium; s__Unclassified
geneset000003560	k__Bacteria; p__Proteobacteria; c__Alphaproteobacteria; o__Rhodospirillales; f__Rhodospirillaceae; g__Unclassified; s__Rhodobacteraceae_bacterium_Water-Bin34
geneset000003561	k__Bacteria; p__Unclassified; c__Unclassified; o__Unclassified; f__Unclassified; g__Unclassified; s__bacterium_TMED88
geneset000003562	k__Bacteria; p__Proteobacteria; c__Gammaproteobacteria; o__Pseudomonadales; f__Pseudomonadaceae; g__Pseudomonas; s__Pseudomonas_putida
geneset000003563	k__Bacteria; p__Proteobacteria; c__Gammaproteobacteria; o__Pseudomonadales; f__Pseudomonadaceae; g__Pseudomonas; s__Unclassified
geneset000003564	k__Bacteria; p__Proteobacteria; c__Alphaproteobacteria; o__Rhizobiales; f__Rhizobiaceae; g__Agrobacterium; s__Agrobacterium_tumefaciens
geneset000003565	k__Bacteria; p__Proteobacteria; c__Alphaproteobacteria; o__Rhizobiales; f__Rhizobiaceae; g__Agrobacterium; s__Agrobacterium_genomosp._5
geneset000003567	k__Bacteria; p__Proteobacteria; c__Gammaproteobacteria; o__Pseudomonadales; f__Pseudomonadaceae; g__Pseudomonas; s__Pseudomonas_putida
geneset000003572	k__Bacteria; p__Proteobacteria; c__Gammaproteobacteria; o__Xanthomonadales; f__Xanthomonadaceae; g__Stenotrophomonas; s__Unclassified
geneset000003573	k__Bacteria; p__Proteobacteria; c__Alphaproteobacteria; o__Sphingomonadales; f__Sphingomonadaceae; g__Sphingobium; s__Sphingobium_yanoikuyae
geneset000003576	k__Bacteria; p__Proteobacteria; c__Alphaproteobacteria; o__Rickettsiales; f__Unclassified; g__Unclassified; s__Rickettsiales_bacterium_TMED127
geneset000003577	k__Bacteria; p__Proteobacteria; c__Betaproteobacteria; o__Burkholderiales; f__Alcaligenaceae; g__Achromobacter; s__Achromobacter_marplatensis
geneset000003578	k__Bacteria; p__Proteobacteria; c__Betaproteobacteria; o__Burkholderiales; f__Alcaligenaceae; g__Achromobacter; s__Achromobacter_marplatensis
geneset000003579	k__Bacteria; p__Proteobacteria; c__Betaproteobacteria; o__Burkholderiales; f__Alcaligenaceae; g__Achromobacter; s__Achromobacter_marplatensis
geneset000003580	k__Bacteria; p__Proteobacteria; c__Betaproteobacteria; o__Burkholderiales; f__Alcaligenaceae; g__Achromobacter; s__Achromobacter_marplatensis
geneset000003581	k__Bacteria; p__Proteobacteria; c__Betaproteobacteria; o__Burkholderiales; f__Alcaligenaceae; g__Achromobacter; s__Achromobacter_marplatensis
geneset000003582	k__Bacteria; p__Proteobacteria; c__Betaproteobacteria; o__Burkholderiales; f__Alcaligenaceae; g__Achromobacter; s__Achromobacter_marplatensis
geneset000003584	k__Viruses; p__Unclassified; c__Unclassified; o__Caudovirales; f__Podoviridae; g__Unclassified; s__Synechococcus_phage_S-RIP1
geneset000003585	k__Fungi; p__Ascomycota; c__Eurotiomycetes; o__Eurotiales; f__Aspergillaceae; g__Aspergillus; s__Aspergillus_cristatus
geneset000003587	k__Fungi; p__Ascomycota; c__Eurotiomycetes; o__Eurotiales; f__Aspergillaceae; g__Phialosimplex; s__Phialosimplex_sp._HF37
geneset000003588	k__Fungi; p__Ascomycota; c__Eurotiomycetes; o__Eurotiales; f__Aspergillaceae; g__Phialosimplex; s__Phialosimplex_sp._HF37
geneset000003589	k__Fungi; p__Ascomycota; c__Eurotiomycetes; o__Eurotiales; f__Aspergillaceae; g__Aspergillus; s__Aspergillus_flavus
geneset000003591	k__Bacteria; p__Proteobacteria; c__Gammaproteobacteria; o__Pseudomonadales; f__Pseudomonadaceae; g__Pseudomonas; s__Unclassified
geneset000003596	k__Bacteria; p__Proteobacteria; c__Betaproteobacteria; o__Unclassified; f__Unclassified; g__Unclassified; s__Unclassified
geneset000003599	k__Bacteria; p__Tenericutes; c__Mollicutes; o__Mycoplasmatales; f__Mycoplasmataceae; g__Mycoplasma; s__Mycoplasma_mobile
geneset000003600	k__Bacteria; p__Tenericutes; c__Mollicutes; o__Mycoplasmatales; f__Mycoplasmataceae; g__Mycoplasma; s__Mycoplasma_mobile
geneset000003605	k__Bacteria; p__Candidatus_Melainabacteria; c__Unclassified; o__Unclassified; f__Unclassified; g__Unclassified; s__Candidatus_Melainabacteria_bacterium
geneset000003606	k__Bacteria; p__Candidatus_Melainabacteria; c__Unclassified; o__Unclassified; f__Unclassified; g__Unclassified; s__Candidatus_Melainabacteria_bacterium
geneset000003607	k__Fungi; p__Ascomycota; c__Eurotiomycetes; o__Eurotiales; f__Aspergillaceae; g__Phialosimplex; s__Phialosimplex_sp._HF37
geneset000003609	k__Bacteria; p__Proteobacteria; c__Betaproteobacteria; o__Burkholderiales; f__Alcaligenaceae; g__Achromobacter; s__Achromobacter_marplatensis
geneset000003612	k__Viruses; p__Unclassified; c__Unclassified; o__Unclassified; f__Unclassified; g__Unclassified; s__Vibrio_phage_1.036.O._10N.286.45.C3
geneset000003613	k__Bacteria; p__Proteobacteria; c__Alphaproteobacteria; o__Rhizobiales; f__Rhizobiaceae; g__Rhizobium; s__Unclassified
geneset000003619	k__Bacteria; p__Proteobacteria; c__Alphaproteobacteria; o__Rhizobiales; f__Brucellaceae; g__Ochrobactrum; s__Unclassified
geneset000003621	k__Bacteria; p__Proteobacteria; c__Gammaproteobacteria; o__Pseudomonadales; f__Moraxellaceae; g__Psychrobacter; s__Psychrobacter_phenylpyruvicus
geneset000003622	k__Fungi; p__Ascomycota; c__Sordariomycetes; o__Glomerellales; f__Glomerellaceae; g__Colletotrichum; s__Colletotrichum_tofieldiae
geneset000003623	k__Bacteria; p__Proteobacteria; c__Alphaproteobacteria; o__Rhizobiales; f__Bradyrhizobiaceae; g__Bradyrhizobium; s__Bradyrhizobium_neotropicale
geneset000003624	k__Bacteria; p__Proteobacteria; c__Alphaproteobacteria; o__Rhizobiales; f__Bradyrhizobiaceae; g__Bradyrhizobium; s__Bradyrhizobium_sp._URHA0002
geneset000003625	k__Bacteria; p__Proteobacteria; c__Alphaproteobacteria; o__Rhizobiales; f__Bradyrhizobiaceae; g__Bradyrhizobium; s__Unclassified
geneset000003626	k__Bacteria; p__Proteobacteria; c__Alphaproteobacteria; o__Rhizobiales; f__Bradyrhizobiaceae; g__Bradyrhizobium; s__Bradyrhizobium_elkanii
geneset000003628	k__Bacteria; p__Proteobacteria; c__Unclassified; o__Unclassified; f__Unclassified; g__Unclassified; s__Unclassified
geneset000003629	k__Bacteria; p__Candidatus_Melainabacteria; c__Unclassified; o__Unclassified; f__Unclassified; g__Unclassified; s__Candidatus_Melainabacteria_bacterium
geneset000003630	k__Viruses; p__Unclassified; c__Unclassified; o__Caudovirales; f__Siphoviridae; g__Unclassified; s__Unclassified
geneset000003635	k__Bacteria; p__Proteobacteria; c__Gammaproteobacteria; o__Pseudomonadales; f__Moraxellaceae; g__Alkanindiges; s__Alkanindiges_sp._H1
geneset000003636	k__Bacteria; p__Proteobacteria; c__Gammaproteobacteria; o__Pseudomonadales; f__Moraxellaceae; g__Alkanindiges; s__Alkanindiges_sp._H1
geneset000003639	k__Bacteria; p__Proteobacteria; c__Alphaproteobacteria; o__Rhizobiales; f__Bradyrhizobiaceae; g__Bradyrhizobium; s__Bradyrhizobium_lablabi
geneset000003640	k__Fungi; p__Ascomycota; c__Eurotiomycetes; o__Eurotiales; f__Aspergillaceae; g__Phialosimplex; s__Phialosimplex_sp._HF37
geneset000003641	k__Bacteria; p__Proteobacteria; c__Gammaproteobacteria; o__Pseudomonadales; f__Pseudomonadaceae; g__Pseudomonas; s__Unclassified
geneset000003645	k__Bacteria; p__Candidatus_Melainabacteria; c__Unclassified; o__Unclassified; f__Unclassified; g__Unclassified; s__Candidatus_Melainabacteria_bacterium
geneset000003647	k__Bacteria; p__Candidatus_Melainabacteria; c__Unclassified; o__Unclassified; f__Unclassified; g__Unclassified; s__Candidatus_Melainabacteria_bacterium
geneset000003648	k__Bacteria; p__Candidatus_Melainabacteria; c__Unclassified; o__Unclassified; f__Unclassified; g__Unclassified; s__Candidatus_Melainabacteria_bacterium
geneset000003649	k__Bacteria; p__Proteobacteria; c__Gammaproteobacteria; o__Pseudomonadales; f__Moraxellaceae; g__Acinetobacter; s__Unclassified
geneset000003650	k__Bacteria; p__Proteobacteria; c__Alphaproteobacteria; o__Rhizobiales; f__Rhizobiaceae; g__Agrobacterium; s__Unclassified
geneset000003652	k__Bacteria; p__Proteobacteria; c__Alphaproteobacteria; o__Rhizobiales; f__Brucellaceae; g__Ochrobactrum; s__Ochrobactrum_anthropi
geneset000003654	k__Viruses; p__Unclassified; c__Unclassified; o__Caudovirales; f__Myoviridae; g__Unclassified; s__Lake_Baikal_phage_Baikal-20-5m-C28
geneset000003659	k__Viruses; p__Unclassified; c__Unclassified; o__Unclassified; f__Unclassified; g__Unclassified; s__uncultured_Mediterranean_phage
geneset000003660	k__Bacteria; p__Cyanobacteria; c__Unclassified; o__Synechococcales; f__Synechococcaceae; g__Synechococcus; s__Unclassified
geneset000003661	k__Bacteria; p__Proteobacteria; c__Deltaproteobacteria; o__Unclassified; f__Unclassified; g__Unclassified; s__Deltaproteobacteria_bacterium
geneset000003667	k__Viruses; p__Unclassified; c__Unclassified; o__Unclassified; f__Unclassified; g__Unclassified; s__Synechococcus_phage_S-EIVl
geneset000003671	k__Bacteria; p__Proteobacteria; c__Alphaproteobacteria; o__Pelagibacterales; f__Pelagibacteraceae; g__Candidatus_Pelagibacter; s__Candidatus_Pelagibacter_sp._TMED275
geneset000003673	k__Viruses; p__Unclassified; c__Unclassified; o__Unclassified; f__Unclassified; g__Unclassified; s__uncultured_Mediterranean_phage_uvMED
geneset000003676	k__Bacteria; p__Actinobacteria; c__Actinobacteria; o__Micrococcales; f__Dermatophilaceae; g__Dermatophilus; s__Dermatophilus_congolensis
geneset000003677	k__Bacteria; p__Proteobacteria; c__Gammaproteobacteria; o__Xanthomonadales; f__Xanthomonadaceae; g__Stenotrophomonas; s__Stenotrophomonas_maltophilia
geneset000003678	k__Bacteria; p__Proteobacteria; c__Gammaproteobacteria; o__Xanthomonadales; f__Xanthomonadaceae; g__Stenotrophomonas; s__Stenotrophomonas_maltophilia
geneset000003679	k__Bacteria; p__Proteobacteria; c__Gammaproteobacteria; o__Xanthomonadales; f__Xanthomonadaceae; g__Stenotrophomonas; s__Stenotrophomonas_maltophilia
geneset000003684	k__Bacteria; p__Proteobacteria; c__Gammaproteobacteria; o__Pseudomonadales; f__Moraxellaceae; g__Psychrobacter; s__Psychrobacter_sp._Sarcosine-02u-2
geneset000003693	k__Bacteria; p__Proteobacteria; c__Betaproteobacteria; o__Burkholderiales; f__Alcaligenaceae; g__Achromobacter; s__Unclassified
geneset000003696	k__Bacteria; p__Proteobacteria; c__Gammaproteobacteria; o__Xanthomonadales; f__Xanthomonadaceae; g__Stenotrophomonas; s__Stenotrophomonas_terrae
geneset000003697	k__Bacteria; p__Actinobacteria; c__Actinobacteria; o__Micromonosporales; f__Micromonosporaceae; g__Hamadaea; s__Hamadaea_tsunoensis
geneset000003699	k__Bacteria; p__Proteobacteria; c__Betaproteobacteria; o__Rhodocyclales; f__Zoogloeaceae; g__Thauera; s__Thauera_terpenica
geneset000003700	k__Bacteria; p__Proteobacteria; c__Alphaproteobacteria; o__Rhizobiales; f__Rhizobiaceae; g__Rhizobium; s__Rhizobium_sp._H41
geneset000003702	k__Bacteria; p__Proteobacteria; c__Gammaproteobacteria; o__Enterobacterales; f__Enterobacteriaceae; g__Unclassified; s__Unclassified
geneset000003703	k__Bacteria; p__Proteobacteria; c__Gammaproteobacteria; o__Pseudomonadales; f__Pseudomonadaceae; g__Pseudomonas; s__Unclassified
geneset000003705	Unassigned; Unassigned; Unassigned; Unassigned; Unassigned; Unassigned; Unassigned
geneset000003706	k__Bacteria; p__Actinobacteria; c__Actinobacteria; o__Micrococcales; f__Unclassified; g__Unclassified; s__Unclassified
geneset000003711	k__Bacteria; p__Firmicutes; c__Bacilli; o__Bacillales; f__Paenibacillaceae; g__Paenibacillus; s__Unclassified
geneset000003714	k__Fungi; p__Ascomycota; c__Eurotiomycetes; o__Eurotiales; f__Aspergillaceae; g__Phialosimplex; s__Phialosimplex_sp._HF37
geneset000003715	k__Bacteria; p__Proteobacteria; c__Gammaproteobacteria; o__Enterobacterales; f__Enterobacteriaceae; g__Enterobacter; s__Enterobacter_hormaechei
geneset000003716	k__Bacteria; p__Firmicutes; c__Clostridia; o__Halanaerobiales; f__Halanaerobiaceae; g__Halanaerobium; s__Halanaerobium_congolense
geneset000003719	k__Bacteria; p__Proteobacteria; c__Betaproteobacteria; o__Burkholderiales; f__Alcaligenaceae; g__Achromobacter; s__Achromobacter_marplatensis
geneset000003721	k__Bacteria; p__Proteobacteria; c__Alphaproteobacteria; o__Rhizobiales; f__Brucellaceae; g__Ochrobactrum; s__Unclassified
geneset000003723	k__Viruses; p__Unclassified; c__Unclassified; o__Caudovirales; f__Siphoviridae; g__Unclassified; s__Pseudoalteromonas_phage_H103
geneset000003724	k__Bacteria; p__Proteobacteria; c__Alphaproteobacteria; o__Rhizobiales; f__Bradyrhizobiaceae; g__Bradyrhizobium; s__Unclassified
geneset000003727	k__Bacteria; p__Proteobacteria; c__Gammaproteobacteria; o__Xanthomonadales; f__Xanthomonadaceae; g__Stenotrophomonas; s__Stenotrophomonas_maltophilia
geneset000003728	k__Bacteria; p__Proteobacteria; c__Gammaproteobacteria; o__Xanthomonadales; f__Xanthomonadaceae; g__Stenotrophomonas; s__Stenotrophomonas_maltophilia
geneset000003731	k__Bacteria; p__Cyanobacteria; c__Unclassified; o__Synechococcales; f__Synechococcaceae; g__Synechococcus; s__Unclassified
geneset000003732	k__Bacteria; p__Proteobacteria; c__Alphaproteobacteria; o__Rhodospirillales; f__Rhodospirillaceae; g__Unclassified; s__Rhodobacteraceae_bacterium_Water-Bin34
geneset000003734	k__Bacteria; p__Proteobacteria; c__Alphaproteobacteria; o__Rhodospirillales; f__Rhodospirillaceae; g__Unclassified; s__Rhodobacteraceae_bacterium_Water-Bin34
geneset000003736	k__Viruses; p__Unclassified; c__Unclassified; o__Caudovirales; f__Myoviridae; g__Unclassified; s__Unclassified
geneset000003737	k__Archaea; p__Euryarchaeota; c__Methanomicrobia; o__Methanomicrobiales; f__Methanomicrobiaceae; g__Methanoplanus; s__Methanoplanus_limicola
geneset000003738	Unassigned; Unassigned; Unassigned; Unassigned; Unassigned; Unassigned; Unassigned
geneset000003739	k__Viruses; p__Unclassified; c__Unclassified; o__Caudovirales; f__Myoviridae; g__Unclassified; s__Synechococcus_phage_ACG-2014f
geneset000003745	k__Bacteria; p__Gemmatimonadetes; c__Gemmatimonadetes; o__Gemmatimonadales; f__Gemmatimonadaceae; g__Gemmatimonas; s__Gemmatimonas_sp._SG8_23
geneset000003748	k__Bacteria; p__Proteobacteria; c__Alphaproteobacteria; o__Rhizobiales; f__Rhizobiaceae; g__Unclassified; s__Unclassified
geneset000003749	k__Fungi; p__Ascomycota; c__Eurotiomycetes; o__Eurotiales; f__Aspergillaceae; g__Phialosimplex; s__Phialosimplex_sp._HF37
geneset000003754	k__Fungi; p__Ascomycota; c__Eurotiomycetes; o__Eurotiales; f__Aspergillaceae; g__Phialosimplex; s__Phialosimplex_sp._HF37
geneset000003755	k__Fungi; p__Ascomycota; c__Eurotiomycetes; o__Eurotiales; f__Aspergillaceae; g__Phialosimplex; s__Phialosimplex_sp._HF37
geneset000003756	k__Bacteria; p__Proteobacteria; c__Betaproteobacteria; o__Burkholderiales; f__Alcaligenaceae; g__Achromobacter; s__Achromobacter_marplatensis
geneset000003757	k__Bacteria; p__Proteobacteria; c__Gammaproteobacteria; o__Enterobacterales; f__Unclassified; g__Unclassified; s__Unclassified
[truncated: 714,616+ more rows]

## Sheet: Sheet4
	Q2_k97_215241_gene_1	586	p__Proteobacteria	g__Brevundimonas	COG1250	Dehydrogenase	I	Lipid transport and metabolism	METABOLISM	spha:D3Y57_04420	fadN	K07516	3-hydroxyacyl-CoA dehydrogenase [EC:1.1.1.35]	ko00071,ko00362,ko00650,ko01100,ko01120,ko01200,ko01212	Fatty acid degradation;Benzoate degradation;Butanoate metabolism;Metabolic pathways;Microbial metabolism in diverse environments;Carbon metabolism;Fatty acid metabolism	1.1.1.35	3-hydroxyacyl-CoA dehydrogenase	M00087	beta-Oxidation	Metabolism;Metabolism;Metabolism;Metabolism;Metabolism;Metabolism;Metabolism	Lipid metabolism;Xenobiotics biodegradation and metabolism;Carbohydrate metabolism;Global and overview maps;Global and overview maps;Global and overview maps;Global and overview maps
	Q1_k97_107029_gene_1	420	p__Proteobacteria	g__Salinicola	COG1250	Dehydrogenase	I	Lipid transport and metabolism	METABOLISM	hmi:soil367_02445	fadN	K07516	3-hydroxyacyl-CoA dehydrogenase [EC:1.1.1.35]	ko00071,ko00362,ko00650,ko01100,ko01120,ko01200,ko01212	Fatty acid degradation;Benzoate degradation;Butanoate metabolism;Metabolic pathways;Microbial metabolism in diverse environments;Carbon metabolism;Fatty acid metabolism	1.1.1.35	3-hydroxyacyl-CoA dehydrogenase	M00087	beta-Oxidation	Metabolism;Metabolism;Metabolism;Metabolism;Metabolism;Metabolism;Metabolism	Lipid metabolism;Xenobiotics biodegradation and metabolism;Carbohydrate metabolism;Global and overview maps;Global and overview maps;Global and overview maps;Global and overview maps
	Q1_k97_137131_gene_6	2403	p__Proteobacteria	g__unclassified_o__Burkholderiales	COG1024	Enoyl-CoA hydratase	I	Lipid transport and metabolism	METABOLISM	ack:C380_03275	fadN	K07516	3-hydroxyacyl-CoA dehydrogenase [EC:1.1.1.35]	ko00071,ko00362,ko00650,ko01100,ko01120,ko01200,ko01212	Fatty acid degradation;Benzoate degradation;Butanoate metabolism;Metabolic pathways;Microbial metabolism in diverse environments;Carbon metabolism;Fatty acid metabolism	1.1.1.35	3-hydroxyacyl-CoA dehydrogenase	M00087	beta-Oxidation	Metabolism;Metabolism;Metabolism;Metabolism;Metabolism;Metabolism;Metabolism	Lipid metabolism;Xenobiotics biodegradation and metabolism;Carbohydrate metabolism;Global and overview maps;Global and overview maps;Global and overview maps;Global and overview maps
	Z1_k97_31944_gene_1	856	p__Firmicutes	g__Lentibacillus	COG1250	Dehydrogenase	I	Lipid transport and metabolism	METABOLISM	vil:CFK37_11945	fadN	K07516	3-hydroxyacyl-CoA dehydrogenase [EC:1.1.1.35]	ko00071,ko00362,ko00650,ko01100,ko01120,ko01200,ko01212	Fatty acid degradation;Benzoate degradation;Butanoate metabolism;Metabolic pathways;Microbial metabolism in diverse environments;Carbon metabolism;Fatty acid metabolism	1.1.1.35	3-hydroxyacyl-CoA dehydrogenase	M00087	beta-Oxidation	Metabolism;Metabolism;Metabolism;Metabolism;Metabolism;Metabolism;Metabolism	Lipid metabolism;Xenobiotics biodegradation and metabolism;Carbohydrate metabolism;Global and overview maps;Global and overview maps;Global and overview maps;Global and overview maps
	Q1_k97_35456_gene_4	2097	p__Proteobacteria	g__Collimonas	COG1024	Enoyl-CoA hydratase	I	Lipid transport and metabolism	METABOLISM	care:LT85_3941	fadN	K07516	3-hydroxyacyl-CoA dehydrogenase [EC:1.1.1.35]	ko00071,ko00362,ko00650,ko01100,ko01120,ko01200,ko01212	Fatty acid degradation;Benzoate degradation;Butanoate metabolism;Metabolic pathways;Microbial metabolism in diverse environments;Carbon metabolism;Fatty acid metabolism	1.1.1.35	3-hydroxyacyl-CoA dehydrogenase	M00087	beta-Oxidation	Metabolism;Metabolism;Metabolism;Metabolism;Metabolism;Metabolism;Metabolism	Lipid metabolism;Xenobiotics biodegradation and metabolism;Carbohydrate metabolism;Global and overview maps;Global and overview maps;Global and overview maps;Global and overview maps
	Q1_k97_146804_gene_13	2115	p__Proteobacteria	g__Comamonas	COG1024	Enoyl-CoA hydratase	I	Lipid transport and metabolism	METABOLISM	cke:B5M06_11465	fadN	K07516	3-hydroxyacyl-CoA dehydrogenase [EC:1.1.1.35]	ko00071,ko00362,ko00650,ko01100,ko01120,ko01200,ko01212	Fatty acid degradation;Benzoate degradation;Butanoate metabolism;Metabolic pathways;Microbial metabolism in diverse environments;Carbon metabolism;Fatty acid metabolism	1.1.1.35	3-hydroxyacyl-CoA dehydrogenase	M00087	beta-Oxidation	Metabolism;Metabolism;Metabolism;Metabolism;Metabolism;Metabolism;Metabolism	Lipid metabolism;Xenobiotics biodegradation and metabolism;Carbohydrate metabolism;Global and overview maps;Global and overview maps;Global and overview maps;Global and overview maps
	Z1_k97_42148_gene_1	457	p__Firmicutes	g__Dethiosulfatibacter	COG1250	Dehydrogenase	I	Lipid transport and metabolism	METABOLISM	exm:U719_12950	fadN	K07516	3-hydroxyacyl-CoA dehydrogenase [EC:1.1.1.35]	ko00071,ko00362,ko00650,ko01100,ko01120,ko01200,ko01212	Fatty acid degradation;Benzoate degradation;Butanoate metabolism;Metabolic pathways;Microbial metabolism in diverse environments;Carbon metabolism;Fatty acid metabolism	1.1.1.35	3-hydroxyacyl-CoA dehydrogenase	M00087	beta-Oxidation	Metabolism;Metabolism;Metabolism;Metabolism;Metabolism;Metabolism;Metabolism	Lipid metabolism;Xenobiotics biodegradation and metabolism;Carbohydrate metabolism;Global and overview maps;Global and overview maps;Global and overview maps;Global and overview maps
	Q1_k97_33191_gene_1	375	p__Proteobacteria	g__Paracoccus_f__Rhodobacteraceae	COG1250	Dehydrogenase	I	Lipid transport and metabolism	METABOLISM	pkd:F8A10_20655	fadN	K07516	3-hydroxyacyl-CoA dehydrogenase [EC:1.1.1.35]	ko00071,ko00362,ko00650,ko01100,ko01120,ko01200,ko01212	Fatty acid degradation;Benzoate degradation;Butanoate metabolism;Metabolic pathways;Microbial metabolism in diverse environments;Carbon metabolism;Fatty acid metabolism	1.1.1.35	3-hydroxyacyl-CoA dehydrogenase	M00087	beta-Oxidation	Metabolism;Metabolism;Metabolism;Metabolism;Metabolism;Metabolism;Metabolism	Lipid metabolism;Xenobiotics biodegradation and metabolism;Carbohydrate metabolism;Global and overview maps;Global and overview maps;Global and overview maps;Global and overview maps
	Q1_k97_36873_gene_48	2100	p__Proteobacteria	g__Comamonas	COG1024	Enoyl-CoA hydratase	I	Lipid transport and metabolism	METABOLISM	ctes:O987_18070	fadN	K07516	3-hydroxyacyl-CoA dehydrogenase [EC:1.1.1.35]	ko00071,ko00362,ko00650,ko01100,ko01120,ko01200,ko01212	Fatty acid degradation;Benzoate degradation;Butanoate metabolism;Metabolic pathways;Microbial metabolism in diverse environments;Carbon metabolism;Fatty acid metabolism	1.1.1.35	3-hydroxyacyl-CoA dehydrogenase	M00087	beta-Oxidation	Metabolism;Metabolism;Metabolism;Metabolism;Metabolism;Metabolism;Metabolism	Lipid metabolism;Xenobiotics biodegradation and metabolism;Carbohydrate metabolism;Global and overview maps;Global and overview maps;Global and overview maps;Global and overview maps
	Q1_k97_441897_gene_7	2116	p__Proteobacteria	g__Bordetella	COG1024	Enoyl-CoA hydratase	I	Lipid transport and metabolism	METABOLISM	btrm:SAMEA390648700040	fadN	K07516	3-hydroxyacyl-CoA dehydrogenase [EC:1.1.1.35]	ko00071,ko00362,ko00650,ko01100,ko01120,ko01200,ko01212	Fatty acid degradation;Benzoate degradation;Butanoate metabolism;Metabolic pathways;Microbial metabolism in diverse environments;Carbon metabolism;Fatty acid metabolism	1.1.1.35	3-hydroxyacyl-CoA dehydrogenase	M00087	beta-Oxidation	Metabolism;Metabolism;Metabolism;Metabolism;Metabolism;Metabolism;Metabolism	Lipid metabolism;Xenobiotics biodegradation and metabolism;Carbohydrate metabolism;Global and overview maps;Global and overview maps;Global and overview maps;Global and overview maps
	Q1_k97_220847_gene_46	1992	p__Proteobacteria	g__unclassified_o__Rhizobiales	COG1024	Enoyl-CoA hydratase	I	Lipid transport and metabolism	METABOLISM	amih:CO731_05567	fadN	K07516	3-hydroxyacyl-CoA dehydrogenase [EC:1.1.1.35]	ko00071,ko00362,ko00650,ko01100,ko01120,ko01200,ko01212	Fatty acid degradation;Benzoate degradation;Butanoate metabolism;Metabolic pathways;Microbial metabolism in diverse environments;Carbon metabolism;Fatty acid metabolism	1.1.1.35	3-hydroxyacyl-CoA dehydrogenase	M00087	beta-Oxidation	Metabolism;Metabolism;Metabolism;Metabolism;Metabolism;Metabolism;Metabolism	Lipid metabolism;Xenobiotics biodegradation and metabolism;Carbohydrate metabolism;Global and overview maps;Global and overview maps;Global and overview maps;Global and overview maps
	Q1_k97_409309_gene_4	2118	p__Proteobacteria	g__Comamonas	COG1250	Dehydrogenase	I	Lipid transport and metabolism	METABOLISM	cke:B5M06_03090	fadN	K07516	3-hydroxyacyl-CoA dehydrogenase [EC:1.1.1.35]	ko00071,ko00362,ko00650,ko01100,ko01120,ko01200,ko01212	Fatty acid degradation;Benzoate degradation;Butanoate metabolism;Metabolic pathways;Microbial metabolism in diverse environments;Carbon metabolism;Fatty acid metabolism	1.1.1.35	3-hydroxyacyl-CoA dehydrogenase	M00087	beta-Oxidation	Metabolism;Metabolism;Metabolism;Metabolism;Metabolism;Metabolism;Metabolism	Lipid metabolism;Xenobiotics biodegradation and metabolism;Carbohydrate metabolism;Global and overview maps;Global and overview maps;Global and overview maps;Global and overview maps
	Q1_k97_183412_gene_32	2118	p__Proteobacteria	g__Pseudomonas	COG1250	Dehydrogenase	I	Lipid transport and metabolism	METABOLISM	pre:PCA10_29800	fadN	K07516	3-hydroxyacyl-CoA dehydrogenase [EC:1.1.1.35]	ko00071,ko00362,ko00650,ko01100,ko01120,ko01200,ko01212	Fatty acid degradation;Benzoate degradation;Butanoate metabolism;Metabolic pathways;Microbial metabolism in diverse environments;Carbon metabolism;Fatty acid metabolism	1.1.1.35	3-hydroxyacyl-CoA dehydrogenase	M00087	beta-Oxidation	Metabolism;Metabolism;Metabolism;Metabolism;Metabolism;Metabolism;Metabolism	Lipid metabolism;Xenobiotics biodegradation and metabolism;Carbohydrate metabolism;Global and overview maps;Global and overview maps;Global and overview maps;Global and overview maps
	Q2_k97_375053_gene_7	2115	p__Proteobacteria	g__Comamonas	COG1024	Enoyl-CoA hydratase	I	Lipid transport and metabolism	METABOLISM	cke:B5M06_11465	fadN	K07516	3-hydroxyacyl-CoA dehydrogenase [EC:1.1.1.35]	ko00071,ko00362,ko00650,ko01100,ko01120,ko01200,ko01212	Fatty acid degradation;Benzoate degradation;Butanoate metabolism;Metabolic pathways;Microbial metabolism in diverse environments;Carbon metabolism;Fatty acid metabolism	1.1.1.35	3-hydroxyacyl-CoA dehydrogenase	M00087	beta-Oxidation	Metabolism;Metabolism;Metabolism;Metabolism;Metabolism;Metabolism;Metabolism	Lipid metabolism;Xenobiotics biodegradation and metabolism;Carbohydrate metabolism;Global and overview maps;Global and overview maps;Global and overview maps;Global and overview maps
	Q1_k97_226996_gene_5	2127	p__Proteobacteria	g__unclassified_o__Burkholderiales	COG1250	Dehydrogenase	I	Lipid transport and metabolism	METABOLISM	ack:C380_03935	fadN	K07516	3-hydroxyacyl-CoA dehydrogenase [EC:1.1.1.35]	ko00071,ko00362,ko00650,ko01100,ko01120,ko01200,ko01212	Fatty acid degradation;Benzoate degradation;Butanoate metabolism;Metabolic pathways;Microbial metabolism in diverse environments;Carbon metabolism;Fatty acid metabolism	1.1.1.35	3-hydroxyacyl-CoA dehydrogenase	M00087	beta-Oxidation	Metabolism;Metabolism;Metabolism;Metabolism;Metabolism;Metabolism;Metabolism	Lipid metabolism;Xenobiotics biodegradation and metabolism;Carbohydrate metabolism;Global and overview maps;Global and overview maps;Global and overview maps;Global and overview maps
	Q2_k97_342374_gene_1	598	p__Proteobacteria	g__Paracoccus_f__Rhodobacteraceae	COG1250	Dehydrogenase	I	Lipid transport and metabolism	METABOLISM	pkd:F8A10_20655	fadN	K07516	3-hydroxyacyl-CoA dehydrogenase [EC:1.1.1.35]	ko00071,ko00362,ko00650,ko01100,ko01120,ko01200,ko01212	Fatty acid degradation;Benzoate degradation;Butanoate metabolism;Metabolic pathways;Microbial metabolism in diverse environments;Carbon metabolism;Fatty acid metabolism	1.1.1.35	3-hydroxyacyl-CoA dehydrogenase	M00087	beta-Oxidation	Metabolism;Metabolism;Metabolism;Metabolism;Metabolism;Metabolism;Metabolism	Lipid metabolism;Xenobiotics biodegradation and metabolism;Carbohydrate metabolism;Global and overview maps;Global and overview maps;Global and overview maps;Global and overview maps
	Q1_k97_91338_gene_1	1212	p__Proteobacteria	g__Comamonas	COG1250	Dehydrogenase	I	Lipid transport and metabolism	METABOLISM	ctes:O987_22790	fadN	K07516	3-hydroxyacyl-CoA dehydrogenase [EC:1.1.1.35]	ko00071,ko00362,ko00650,ko01100,ko01120,ko01200,ko01212	Fatty acid degradation;Benzoate degradation;Butanoate metabolism;Metabolic pathways;Microbial metabolism in diverse environments;Carbon metabolism;Fatty acid metabolism	1.1.1.35	3-hydroxyacyl-CoA dehydrogenase	M00087	beta-Oxidation	Metabolism;Metabolism;Metabolism;Metabolism;Metabolism;Metabolism;Metabolism	Lipid metabolism;Xenobiotics biodegradation and metabolism;Carbohydrate metabolism;Global and overview maps;Global and overview maps;Global and overview maps;Global and overview maps
	Q1_k97_284037_gene_27	2118	p__Proteobacteria	g__Pseudomonas	COG1250	Dehydrogenase	I	Lipid transport and metabolism	METABOLISM	ppun:PP4_35730	fadN	K07516	3-hydroxyacyl-CoA dehydrogenase [EC:1.1.1.35]	ko00071,ko00362,ko00650,ko01100,ko01120,ko01200,ko01212	Fatty acid degradation;Benzoate degradation;Butanoate metabolism;Metabolic pathways;Microbial metabolism in diverse environments;Carbon metabolism;Fatty acid metabolism	1.1.1.35	3-hydroxyacyl-CoA dehydrogenase	M00087	beta-Oxidation	Metabolism;Metabolism;Metabolism;Metabolism;Metabolism;Metabolism;Metabolism	Lipid metabolism;Xenobiotics biodegradation and metabolism;Carbohydrate metabolism;Global and overview maps;Global and overview maps;Global and overview maps;Global and overview maps
	Q1_k97_474470_gene_1	308	p__Proteobacteria	g__Brevundimonas	COG1024	Enoyl-CoA hydratase	I	Lipid transport and metabolism	METABOLISM	bum:AXG89_13155	fadN	K07516	3-hydroxyacyl-CoA dehydrogenase [EC:1.1.1.35]	ko00071,ko00362,ko00650,ko01100,ko01120,ko01200,ko01212	Fatty acid degradation;Benzoate degradation;Butanoate metabolism;Metabolic pathways;Microbial metabolism in diverse environments;Carbon metabolism;Fatty acid metabolism	1.1.1.35	3-hydroxyacyl-CoA dehydrogenase	M00087	beta-Oxidation	Metabolism;Metabolism;Metabolism;Metabolism;Metabolism;Metabolism;Metabolism	Lipid metabolism;Xenobiotics biodegradation and metabolism;Carbohydrate metabolism;Global and overview maps;Global and overview maps;Global and overview maps;Global and overview maps
	Q1_k97_14847_gene_1	1642	p__Proteobacteria	g__Bordetella	COG1250	Dehydrogenase	I	Lipid transport and metabolism	METABOLISM	btrm:SAMEA390648701705	fadN	K07516	3-hydroxyacyl-CoA dehydrogenase [EC:1.1.1.35]	ko00071,ko00362,ko00650,ko01100,ko01120,ko01200,ko01212	Fatty acid degradation;Benzoate degradation;Butanoate metabolism;Metabolic pathways;Microbial metabolism in diverse environments;Carbon metabolism;Fatty acid metabolism	1.1.1.35	3-hydroxyacyl-CoA dehydrogenase	M00087	beta-Oxidation	Metabolism;Metabolism;Metabolism;Metabolism;Metabolism;Metabolism;Metabolism	Lipid metabolism;Xenobiotics biodegradation and metabolism;Carbohydrate metabolism;Global and overview maps;Global and overview maps;Global and overview maps;Global and overview maps
	Q2_k97_230624_gene_35	2355	p__Proteobacteria	g__Alcaligenes	COG1250	Dehydrogenase	I	Lipid transport and metabolism	METABOLISM	afa:UZ73_12195	fadN	K07516	3-hydroxyacyl-CoA dehydrogenase [EC:1.1.1.35]	ko00071,ko00362,ko00650,ko01100,ko01120,ko01200,ko01212	Fatty acid degradation;Benzoate degradation;Butanoate metabolism;Metabolic pathways;Microbial metabolism in diverse environments;Carbon metabolism;Fatty acid metabolism	1.1.1.35	3-hydroxyacyl-CoA dehydrogenase	M00087	beta-Oxidation	Metabolism;Metabolism;Metabolism;Metabolism;Metabolism;Metabolism;Metabolism	Lipid metabolism;Xenobiotics biodegradation and metabolism;Carbohydrate metabolism;Global and overview maps;Global and overview maps;Global and overview maps;Global and overview maps
	Z1_k97_10004_gene_1	2400	p__Firmicutes	g__Lentibacillus	COG1250	Dehydrogenase	I	Lipid transport and metabolism	METABOLISM	lao:AOX59_00195	fadN	K07516	3-hydroxyacyl-CoA dehydrogenase [EC:1.1.1.35]	ko00071,ko00362,ko00650,ko01100,ko01120,ko01200,ko01212	Fatty acid degradation;Benzoate degradation;Butanoate metabolism;Metabolic pathways;Microbial metabolism in diverse environments;Carbon metabolism;Fatty acid metabolism	1.1.1.35	3-hydroxyacyl-CoA dehydrogenase	M00087	beta-Oxidation	Metabolism;Metabolism;Metabolism;Metabolism;Metabolism;Metabolism;Metabolism	Lipid metabolism;Xenobiotics biodegradation and metabolism;Carbohydrate metabolism;Global and overview maps;Global and overview maps;Global and overview maps;Global and overview maps
	Q1_k97_295030_gene_1	1854	p__Proteobacteria	g__Pseudomonas	COG1250	Dehydrogenase	I	Lipid transport and metabolism	METABOLISM	psc:A458_20855	fadN	K07516	3-hydroxyacyl-CoA dehydrogenase [EC:1.1.1.35]	ko00071,ko00362,ko00650,ko01100,ko01120,ko01200,ko01212	Fatty acid degradation;Benzoate degradation;Butanoate metabolism;Metabolic pathways;Microbial metabolism in diverse environments;Carbon metabolism;Fatty acid metabolism	1.1.1.35	3-hydroxyacyl-CoA dehydrogenase	M00087	beta-Oxidation	Metabolism;Metabolism;Metabolism;Metabolism;Metabolism;Metabolism;Metabolism	Lipid metabolism;Xenobiotics biodegradation and metabolism;Carbohydrate metabolism;Global and overview maps;Global and overview maps;Global and overview maps;Global and overview maps
	Q1_k97_96460_gene_3	2085	p__Proteobacteria	g__Achromobacter	COG1024	Enoyl-CoA hydratase	I	Lipid transport and metabolism	METABOLISM	axy:AXYL_04661	fadN	K07516	3-hydroxyacyl-CoA dehydrogenase [EC:1.1.1.35]	ko00071,ko00362,ko00650,ko01100,ko01120,ko01200,ko01212	Fatty acid degradation;Benzoate degradation;Butanoate metabolism;Metabolic pathways;Microbial metabolism in diverse environments;Carbon metabolism;Fatty acid metabolism	1.1.1.35	3-hydroxyacyl-CoA dehydrogenase	M00087	beta-Oxidation	Metabolism;Metabolism;Metabolism;Metabolism;Metabolism;Metabolism;Metabolism	Lipid metabolism;Xenobiotics biodegradation and metabolism;Carbohydrate metabolism;Global and overview maps;Global and overview maps;Global and overview maps;Global and overview maps
	Q1_k97_15585_gene_1	883	p__Firmicutes	g__Salimicrobium	COG1250	Dehydrogenase	I	Lipid transport and metabolism	METABOLISM	sje:AAV35_003625	fadN	K07516	3-hydroxyacyl-CoA dehydrogenase [EC:1.1.1.35]	ko00071,ko00362,ko00650,ko01100,ko01120,ko01200,ko01212	Fatty acid degradation;Benzoate degradation;Butanoate metabolism;Metabolic pathways;Microbial metabolism in diverse environments;Carbon metabolism;Fatty acid metabolism	1.1.1.35	3-hydroxyacyl-CoA dehydrogenase	M00087	beta-Oxidation	Metabolism;Metabolism;Metabolism;Metabolism;Metabolism;Metabolism;Metabolism	Lipid metabolism;Xenobiotics biodegradation and metabolism;Carbohydrate metabolism;Global and overview maps;Global and overview maps;Global and overview maps;Global and overview maps
	Q1_k97_297418_gene_3	2097	p__Proteobacteria	g__Diaphorobacter	COG1250	Dehydrogenase	I	Lipid transport and metabolism	METABOLISM	adk:Alide2_1157	fadN	K07516	3-hydroxyacyl-CoA dehydrogenase [EC:1.1.1.35]	ko00071,ko00362,ko00650,ko01100,ko01120,ko01200,ko01212	Fatty acid degradation;Benzoate degradation;Butanoate metabolism;Metabolic pathways;Microbial metabolism in diverse environments;Carbon metabolism;Fatty acid metabolism	1.1.1.35	3-hydroxyacyl-CoA dehydrogenase	M00087	beta-Oxidation	Metabolism;Metabolism;Metabolism;Metabolism;Metabolism;Metabolism;Metabolism	Lipid metabolism;Xenobiotics biodegradation and metabolism;Carbohydrate metabolism;Global and overview maps;Global and overview maps;Global and overview maps;Global and overview maps
	Q2_k97_265030_gene_2	927	p__Proteobacteria	g__Morganella_f__Morganellaceae	COG1250	Dehydrogenase	I	Lipid transport and metabolism	METABOLISM	mmk:MU9_771	fadB	K01825	3-hydroxyacyl-CoA dehydrogenase / enoyl-CoA hydratase / 3-hydroxybutyryl-CoA epimerase / enoyl-CoA isomerase [EC:1.1.1.35 4.2.1.17 5.1.2.3 5.3.3.8]	ko00071,ko00280,ko00281,ko00310,ko00362,ko00380,ko00410,ko00640,ko00650,ko00903,ko00930,ko01100,ko01110,ko01120,ko01200,ko01212	Fatty acid degradation;Valine, leucine and isoleucine degradation;Geraniol degradation;Lysine degradation;Benzoate degradation;Tryptophan metabolism;beta-Alanine metabolism;Propanoate metabolism;Butanoate metabolism;Limonene and pinene degradation;Caprolactam degradation;Metabolic pathways;Biosynthesis of secondary metabolites;Microbial metabolism in diverse environments;Carbon metabolism;Fatty a…	1.1.1.35,4.2.1.17,5.1.2.3,5.3.3.8	3-hydroxyacyl-CoA dehydrogenase;enoyl-CoA hydratase;3-hydroxybutyryl-CoA epimerase;Delta3-Delta2-enoyl-CoA isomerase	M00087	beta-Oxidation	Metabolism;Metabolism;Metabolism;Metabolism;Metabolism;Metabolism;Metabolism;Metabolism;Metabolism;Metabolism;Metabolism;Metabolism;Metabolism;Metabolism;Metabolism;Metabolism	Lipid metabolism;Amino acid metabolism;Metabolism of terpenoids and polyketides;Amino acid metabolism;Xenobiotics biodegradation and metabolism;Amino acid metabolism;Metabolism of other amino acids;Carbohydrate metabolism;Carbohydrate metabolism;Metabolism of terpenoids and polyketides;Xenobiotics biodegradation and metabolism;Global and overview maps;Global and overview maps;Global and overview …
	Q1_k97_344889_gene_1	409	p__Proteobacteria	g__Brevundimonas	COG1250	Dehydrogenase	I	Lipid transport and metabolism	METABOLISM	bvc:CEP68_06740	fadJ	K01782	3-hydroxyacyl-CoA dehydrogenase / enoyl-CoA hydratase / 3-hydroxybutyryl-CoA epimerase [EC:1.1.1.35 4.2.1.17 5.1.2.3]	ko00071,ko00280,ko00281,ko00310,ko00362,ko00380,ko00410,ko00640,ko00650,ko00903,ko00930,ko01100,ko01110,ko01120,ko01200,ko01212	Fatty acid degradation;Valine, leucine and isoleucine degradation;Geraniol degradation;Lysine degradation;Benzoate degradation;Tryptophan metabolism;beta-Alanine metabolism;Propanoate metabolism;Butanoate metabolism;Limonene and pinene degradation;Caprolactam degradation;Metabolic pathways;Biosynthesis of secondary metabolites;Microbial metabolism in diverse environments;Carbon metabolism;Fatty a…	1.1.1.35,4.2.1.17,5.1.2.3	3-hydroxyacyl-CoA dehydrogenase;enoyl-CoA hydratase;3-hydroxybutyryl-CoA epimerase	M00087	beta-Oxidation	Metabolism;Metabolism;Metabolism;Metabolism;Metabolism;Metabolism;Metabolism;Metabolism;Metabolism;Metabolism;Metabolism;Metabolism;Metabolism;Metabolism;Metabolism;Metabolism	Lipid metabolism;Amino acid metabolism;Metabolism of terpenoids and polyketides;Amino acid metabolism;Xenobiotics biodegradation and metabolism;Amino acid metabolism;Metabolism of other amino acids;Carbohydrate metabolism;Carbohydrate metabolism;Metabolism of terpenoids and polyketides;Xenobiotics biodegradation and metabolism;Global and overview maps;Global and overview maps;Global and overview …
	Q1_k97_170368_gene_1	401	p__Proteobacteria	g__Aeromonas	COG1024	Enoyl-CoA hydratase	I	Lipid transport and metabolism	METABOLISM	amed:B224_2161	fadJ	K01782	3-hydroxyacyl-CoA dehydrogenase / enoyl-CoA hydratase / 3-hydroxybutyryl-CoA epimerase [EC:1.1.1.35 4.2.1.17 5.1.2.3]	ko00071,ko00280,ko00281,ko00310,ko00362,ko00380,ko00410,ko00640,ko00650,ko00903,ko00930,ko01100,ko01110,ko01120,ko01200,ko01212	Fatty acid degradation;Valine, leucine and isoleucine degradation;Geraniol degradation;Lysine degradation;Benzoate degradation;Tryptophan metabolism;beta-Alanine metabolism;Propanoate metabolism;Butanoate metabolism;Limonene and pinene degradation;Caprolactam degradation;Metabolic pathways;Biosynthesis of secondary metabolites;Microbial metabolism in diverse environments;Carbon metabolism;Fatty a…	1.1.1.35,4.2.1.17,5.1.2.3	3-hydroxyacyl-CoA dehydrogenase;enoyl-CoA hydratase;3-hydroxybutyryl-CoA epimerase	M00087	beta-Oxidation	Metabolism;Metabolism;Metabolism;Metabolism;Metabolism;Metabolism;Metabolism;Metabolism;Metabolism;Metabolism;Metabolism;Metabolism;Metabolism;Metabolism;Metabolism;Metabolism	Lipid metabolism;Amino acid metabolism;Metabolism of terpenoids and polyketides;Amino acid metabolism;Xenobiotics biodegradation and metabolism;Amino acid metabolism;Metabolism of other amino acids;Carbohydrate metabolism;Carbohydrate metabolism;Metabolism of terpenoids and polyketides;Xenobiotics biodegradation and metabolism;Global and overview maps;Global and overview maps;Global and overview …
	Q1_k97_64371_gene_10	2148	p__Proteobacteria	g__Pseudomonas	COG1250	Dehydrogenase	I	Lipid transport and metabolism	METABOLISM	ppg:PputGB1_1676	fadB	K01825	3-hydroxyacyl-CoA dehydrogenase / enoyl-CoA hydratase / 3-hydroxybutyryl-CoA epimerase / enoyl-CoA isomerase [EC:1.1.1.35 4.2.1.17 5.1.2.3 5.3.3.8]	ko00071,ko00280,ko00281,ko00310,ko00362,ko00380,ko00410,ko00640,ko00650,ko00903,ko00930,ko01100,ko01110,ko01120,ko01200,ko01212	Fatty acid degradation;Valine, leucine and isoleucine degradation;Geraniol degradation;Lysine degradation;Benzoate degradation;Tryptophan metabolism;beta-Alanine metabolism;Propanoate metabolism;Butanoate metabolism;Limonene and pinene degradation;Caprolactam degradation;Metabolic pathways;Biosynthesis of secondary metabolites;Microbial metabolism in diverse environments;Carbon metabolism;Fatty a…	1.1.1.35,4.2.1.17,5.1.2.3,5.3.3.8	3-hydroxyacyl-CoA dehydrogenase;enoyl-CoA hydratase;3-hydroxybutyryl-CoA epimerase;Delta3-Delta2-enoyl-CoA isomerase	M00087	beta-Oxidation	Metabolism;Metabolism;Metabolism;Metabolism;Metabolism;Metabolism;Metabolism;Metabolism;Metabolism;Metabolism;Metabolism;Metabolism;Metabolism;Metabolism;Metabolism;Metabolism	Lipid metabolism;Amino acid metabolism;Metabolism of terpenoids and polyketides;Amino acid metabolism;Xenobiotics biodegradation and metabolism;Amino acid metabolism;Metabolism of other amino acids;Carbohydrate metabolism;Carbohydrate metabolism;Metabolism of terpenoids and polyketides;Xenobiotics biodegradation and metabolism;Global and overview maps;Global and overview maps;Global and overview …
	Q1_k97_362542_gene_1	382	p__Proteobacteria	g__unclassified_f__Rhodobacteraceae	COG1250	Dehydrogenase	I	Lipid transport and metabolism	METABOLISM	azi:AzCIB_2517	fadB	K01825	3-hydroxyacyl-CoA dehydrogenase / enoyl-CoA hydratase / 3-hydroxybutyryl-CoA epimerase / enoyl-CoA isomerase [EC:1.1.1.35 4.2.1.17 5.1.2.3 5.3.3.8]	ko00071,ko00280,ko00281,ko00310,ko00362,ko00380,ko00410,ko00640,ko00650,ko00903,ko00930,ko01100,ko01110,ko01120,ko01200,ko01212	Fatty acid degradation;Valine, leucine and isoleucine degradation;Geraniol degradation;Lysine degradation;Benzoate degradation;Tryptophan metabolism;beta-Alanine metabolism;Propanoate metabolism;Butanoate metabolism;Limonene and pinene degradation;Caprolactam degradation;Metabolic pathways;Biosynthesis of secondary metabolites;Microbial metabolism in diverse environments;Carbon metabolism;Fatty a…	1.1.1.35,4.2.1.17,5.1.2.3,5.3.3.8	3-hydroxyacyl-CoA dehydrogenase;enoyl-CoA hydratase;3-hydroxybutyryl-CoA epimerase;Delta3-Delta2-enoyl-CoA isomerase	M00087	beta-Oxidation	Metabolism;Metabolism;Metabolism;Metabolism;Metabolism;Metabolism;Metabolism;Metabolism;Metabolism;Metabolism;Metabolism;Metabolism;Metabolism;Metabolism;Metabolism;Metabolism	Lipid metabolism;Amino acid metabolism;Metabolism of terpenoids and polyketides;Amino acid metabolism;Xenobiotics biodegradation and metabolism;Amino acid metabolism;Metabolism of other amino acids;Carbohydrate metabolism;Carbohydrate metabolism;Metabolism of terpenoids and polyketides;Xenobiotics biodegradation and metabolism;Global and overview maps;Global and overview maps;Global and overview …
	Q1_k97_68003_gene_1	2070	p__Proteobacteria	g__Acidovorax	COG1024	Enoyl-CoA hydratase	I	Lipid transport and metabolism	METABOLISM	ack:C380_03360	fadJ	K01782	3-hydroxyacyl-CoA dehydrogenase / enoyl-CoA hydratase / 3-hydroxybutyryl-CoA epimerase [EC:1.1.1.35 4.2.1.17 5.1.2.3]	ko00071,ko00280,ko00281,ko00310,ko00362,ko00380,ko00410,ko00640,ko00650,ko00903,ko00930,ko01100,ko01110,ko01120,ko01200,ko01212	Fatty acid degradation;Valine, leucine and isoleucine degradation;Geraniol degradation;Lysine degradation;Benzoate degradation;Tryptophan metabolism;beta-Alanine metabolism;Propanoate metabolism;Butanoate metabolism;Limonene and pinene degradation;Caprolactam degradation;Metabolic pathways;Biosynthesis of secondary metabolites;Microbial metabolism in diverse environments;Carbon metabolism;Fatty a…	1.1.1.35,4.2.1.17,5.1.2.3	3-hydroxyacyl-CoA dehydrogenase;enoyl-CoA hydratase;3-hydroxybutyryl-CoA epimerase	M00087	beta-Oxidation	Metabolism;Metabolism;Metabolism;Metabolism;Metabolism;Metabolism;Metabolism;Metabolism;Metabolism;Metabolism;Metabolism;Metabolism;Metabolism;Metabolism;Metabolism;Metabolism	Lipid metabolism;Amino acid metabolism;Metabolism of terpenoids and polyketides;Amino acid metabolism;Xenobiotics biodegradation and metabolism;Amino acid metabolism;Metabolism of other amino acids;Carbohydrate metabolism;Carbohydrate metabolism;Metabolism of terpenoids and polyketides;Xenobiotics biodegradation and metabolism;Global and overview maps;Global and overview maps;Global and overview …
	Q1_k97_90550_gene_1	319	p__Planctomycetes	g__unclassified_p__Planctomycetes	COG1024	Enoyl-CoA hydratase	I	Lipid transport and metabolism	METABOLISM	rul:UC8_39480	fadJ	K01782	3-hydroxyacyl-CoA dehydrogenase / enoyl-CoA hydratase / 3-hydroxybutyryl-CoA epimerase [EC:1.1.1.35 4.2.1.17 5.1.2.3]	ko00071,ko00280,ko00281,ko00310,ko00362,ko00380,ko00410,ko00640,ko00650,ko00903,ko00930,ko01100,ko01110,ko01120,ko01200,ko01212	Fatty acid degradation;Valine, leucine and isoleucine degradation;Geraniol degradation;Lysine degradation;Benzoate degradation;Tryptophan metabolism;beta-Alanine metabolism;Propanoate metabolism;Butanoate metabolism;Limonene and pinene degradation;Caprolactam degradation;Metabolic pathways;Biosynthesis of secondary metabolites;Microbial metabolism in diverse environments;Carbon metabolism;Fatty a…	1.1.1.35,4.2.1.17,5.1.2.3	3-hydroxyacyl-CoA dehydrogenase;enoyl-CoA hydratase;3-hydroxybutyryl-CoA epimerase	M00087	beta-Oxidation	Metabolism;Metabolism;Metabolism;Metabolism;Metabolism;Metabolism;Metabolism;Metabolism;Metabolism;Metabolism;Metabolism;Metabolism;Metabolism;Metabolism;Metabolism;Metabolism	Lipid metabolism;Amino acid metabolism;Metabolism of terpenoids and polyketides;Amino acid metabolism;Xenobiotics biodegradation and metabolism;Amino acid metabolism;Metabolism of other amino acids;Carbohydrate metabolism;Carbohydrate metabolism;Metabolism of terpenoids and polyketides;Xenobiotics biodegradation and metabolism;Global and overview maps;Global and overview maps;Global and overview …
	Q2_k97_331540_gene_1	888	p__Proteobacteria	g__Acinetobacter	COG1250	Dehydrogenase	I	Lipid transport and metabolism	METABOLISM	ahl:AHTJS_14950	fadB	K01825	3-hydroxyacyl-CoA dehydrogenase / enoyl-CoA hydratase / 3-hydroxybutyryl-CoA epimerase / enoyl-CoA isomerase [EC:1.1.1.35 4.2.1.17 5.1.2.3 5.3.3.8]	ko00071,ko00280,ko00281,ko00310,ko00362,ko00380,ko00410,ko00640,ko00650,ko00903,ko00930,ko01100,ko01110,ko01120,ko01200,ko01212	Fatty acid degradation;Valine, leucine and isoleucine degradation;Geraniol degradation;Lysine degradation;Benzoate degradation;Tryptophan metabolism;beta-Alanine metabolism;Propanoate metabolism;Butanoate metabolism;Limonene and pinene degradation;Caprolactam degradation;Metabolic pathways;Biosynthesis of secondary metabolites;Microbial metabolism in diverse environments;Carbon metabolism;Fatty a…	1.1.1.35,4.2.1.17,5.1.2.3,5.3.3.8	3-hydroxyacyl-CoA dehydrogenase;enoyl-CoA hydratase;3-hydroxybutyryl-CoA epimerase;Delta3-Delta2-enoyl-CoA isomerase	M00087	beta-Oxidation	Metabolism;Metabolism;Metabolism;Metabolism;Metabolism;Metabolism;Metabolism;Metabolism;Metabolism;Metabolism;Metabolism;Metabolism;Metabolism;Metabolism;Metabolism;Metabolism	Lipid metabolism;Amino acid metabolism;Metabolism of terpenoids and polyketides;Amino acid metabolism;Xenobiotics biodegradation and metabolism;Amino acid metabolism;Metabolism of other amino acids;Carbohydrate metabolism;Carbohydrate metabolism;Metabolism of terpenoids and polyketides;Xenobiotics biodegradation and metabolism;Global and overview maps;Global and overview maps;Global and overview …
	Q2_k97_335304_gene_2	894	p__Proteobacteria	g__unclassified_p__Proteobacteria	COG1250	Dehydrogenase	I	Lipid transport and metabolism	METABOLISM	ccap:AES38_00590	HADH	K00022	3-hydroxyacyl-CoA dehydrogenase [EC:1.1.1.35]	ko00062,ko00071,ko00280,ko00281,ko00310,ko00380,ko00650,ko00930,ko01100,ko01110,ko01120,ko01212	Fatty acid elongation;Fatty acid degradation;Valine, leucine and isoleucine degradation;Geraniol degradation;Lysine degradation;Tryptophan metabolism;Butanoate metabolism;Caprolactam degradation;Metabolic pathways;Biosynthesis of secondary metabolites;Microbial metabolism in diverse environments;Fatty acid metabolism	1.1.1.35	3-hydroxyacyl-CoA dehydrogenase	M00085,M00032,M00087	Fatty acid elongation in mitochondria;Lysine degradation, lysine => saccharopine => acetoacetyl-CoA;beta-Oxidation	Metabolism;Metabolism;Metabolism;Metabolism;Metabolism;Metabolism;Metabolism;Metabolism;Metabolism;Metabolism;Metabolism;Metabolism	Lipid metabolism;Lipid metabolism;Amino acid metabolism;Metabolism of terpenoids and polyketides;Amino acid metabolism;Amino acid metabolism;Carbohydrate metabolism;Xenobiotics biodegradation and metabolism;Global and overview maps;Global and overview maps;Global and overview maps;Global and overview maps
	Q1_k97_137303_gene_1	1401	p__Proteobacteria	g__Alcaligenes	COG1024	Enoyl-CoA hydratase	I	Lipid transport and metabolism	METABOLISM	afq:AFA_18165	fadJ	K01782	3-hydroxyacyl-CoA dehydrogenase / enoyl-CoA hydratase / 3-hydroxybutyryl-CoA epimerase [EC:1.1.1.35 4.2.1.17 5.1.2.3]	ko00071,ko00280,ko00281,ko00310,ko00362,ko00380,ko00410,ko00640,ko00650,ko00903,ko00930,ko01100,ko01110,ko01120,ko01200,ko01212	Fatty acid degradation;Valine, leucine and isoleucine degradation;Geraniol degradation;Lysine degradation;Benzoate degradation;Tryptophan metabolism;beta-Alanine metabolism;Propanoate metabolism;Butanoate metabolism;Limonene and pinene degradation;Caprolactam degradation;Metabolic pathways;Biosynthesis of secondary metabolites;Microbial metabolism in diverse environments;Carbon metabolism;Fatty a…	1.1.1.35,4.2.1.17,5.1.2.3	3-hydroxyacyl-CoA dehydrogenase;enoyl-CoA hydratase;3-hydroxybutyryl-CoA epimerase	M00087	beta-Oxidation	Metabolism;Metabolism;Metabolism;Metabolism;Metabolism;Metabolism;Metabolism;Metabolism;Metabolism;Metabolism;Metabolism;Metabolism;Metabolism;Metabolism;Metabolism;Metabolism	Lipid metabolism;Amino acid metabolism;Metabolism of terpenoids and polyketides;Amino acid metabolism;Xenobiotics biodegradation and metabolism;Amino acid metabolism;Metabolism of other amino acids;Carbohydrate metabolism;Carbohydrate metabolism;Metabolism of terpenoids and polyketides;Xenobiotics biodegradation and metabolism;Global and overview maps;Global and overview maps;Global and overview …
	Q1_k97_356859_gene_1	758	p__Planctomycetes	g__Rubripirellula	COG1250	Dehydrogenase	I	Lipid transport and metabolism	METABOLISM	rul:UC8_46190	fadB	K01825	3-hydroxyacyl-CoA dehydrogenase / enoyl-CoA hydratase / 3-hydroxybutyryl-CoA epimerase / enoyl-CoA isomerase [EC:1.1.1.35 4.2.1.17 5.1.2.3 5.3.3.8]	ko00071,ko00280,ko00281,ko00310,ko00362,ko00380,ko00410,ko00640,ko00650,ko00903,ko00930,ko01100,ko01110,ko01120,ko01200,ko01212	Fatty acid degradation;Valine, leucine and isoleucine degradation;Geraniol degradation;Lysine degradation;Benzoate degradation;Tryptophan metabolism;beta-Alanine metabolism;Propanoate metabolism;Butanoate metabolism;Limonene and pinene degradation;Caprolactam degradation;Metabolic pathways;Biosynthesis of secondary metabolites;Microbial metabolism in diverse environments;Carbon metabolism;Fatty a…	1.1.1.35,4.2.1.17,5.1.2.3,5.3.3.8	3-hydroxyacyl-CoA dehydrogenase;enoyl-CoA hydratase;3-hydroxybutyryl-CoA epimerase;Delta3-Delta2-enoyl-CoA isomerase	M00087	beta-Oxidation	Metabolism;Metabolism;Metabolism;Metabolism;Metabolism;Metabolism;Metabolism;Metabolism;Metabolism;Metabolism;Metabolism;Metabolism;Metabolism;Metabolism;Metabolism;Metabolism	Lipid metabolism;Amino acid metabolism;Metabolism of terpenoids and polyketides;Amino acid metabolism;Xenobiotics biodegradation and metabolism;Amino acid metabolism;Metabolism of other amino acids;Carbohydrate metabolism;Carbohydrate metabolism;Metabolism of terpenoids and polyketides;Xenobiotics biodegradation and metabolism;Global and overview maps;Global and overview maps;Global and overview …
	Q2_k97_280703_gene_1	1240	p__Actinobacteria	g__Dietzia	COG1250	Dehydrogenase	I	Lipid transport and metabolism	METABOLISM	dit:C3V38_09955	fadJ	K01782	3-hydroxyacyl-CoA dehydrogenase / enoyl-CoA hydratase / 3-hydroxybutyryl-CoA epimerase [EC:1.1.1.35 4.2.1.17 5.1.2.3]	ko00071,ko00280,ko00281,ko00310,ko00362,ko00380,ko00410,ko00640,ko00650,ko00903,ko00930,ko01100,ko01110,ko01120,ko01200,ko01212	Fatty acid degradation;Valine, leucine and isoleucine degradation;Geraniol degradation;Lysine degradation;Benzoate degradation;Tryptophan metabolism;beta-Alanine metabolism;Propanoate metabolism;Butanoate metabolism;Limonene and pinene degradation;Caprolactam degradation;Metabolic pathways;Biosynthesis of secondary metabolites;Microbial metabolism in diverse environments;Carbon metabolism;Fatty a…	1.1.1.35,4.2.1.17,5.1.2.3	3-hydroxyacyl-CoA dehydrogenase;enoyl-CoA hydratase;3-hydroxybutyryl-CoA epimerase	M00087	beta-Oxidation	Metabolism;Metabolism;Metabolism;Metabolism;Metabolism;Metabolism;Metabolism;Metabolism;Metabolism;Metabolism;Metabolism;Metabolism;Metabolism;Metabolism;Metabolism;Metabolism	Lipid metabolism;Amino acid metabolism;Metabolism of terpenoids and polyketides;Amino acid metabolism;Xenobiotics biodegradation and metabolism;Amino acid metabolism;Metabolism of other amino acids;Carbohydrate metabolism;Carbohydrate metabolism;Metabolism of terpenoids and polyketides;Xenobiotics biodegradation and metabolism;Global and overview maps;Global and overview maps;Global and overview …
	Q1_k97_121235_gene_4	1008	p__Proteobacteria	g__Idiomarina	COG1024	Enoyl-CoA hydratase	I	Lipid transport and metabolism	METABOLISM	ili:K734_00055	fadB	K01825	3-hydroxyacyl-CoA dehydrogenase / enoyl-CoA hydratase / 3-hydroxybutyryl-CoA epimerase / enoyl-CoA isomerase [EC:1.1.1.35 4.2.1.17 5.1.2.3 5.3.3.8]	ko00071,ko00280,ko00281,ko00310,ko00362,ko00380,ko00410,ko00640,ko00650,ko00903,ko00930,ko01100,ko01110,ko01120,ko01200,ko01212	Fatty acid degradation;Valine, leucine and isoleucine degradation;Geraniol degradation;Lysine degradation;Benzoate degradation;Tryptophan metabolism;beta-Alanine metabolism;Propanoate metabolism;Butanoate metabolism;Limonene and pinene degradation;Caprolactam degradation;Metabolic pathways;Biosynthesis of secondary metabolites;Microbial metabolism in diverse environments;Carbon metabolism;Fatty a…	1.1.1.35,4.2.1.17,5.1.2.3,5.3.3.8	3-hydroxyacyl-CoA dehydrogenase;enoyl-CoA hydratase;3-hydroxybutyryl-CoA epimerase;Delta3-Delta2-enoyl-CoA isomerase	M00087	beta-Oxidation	Metabolism;Metabolism;Metabolism;Metabolism;Metabolism;Metabolism;Metabolism;Metabolism;Metabolism;Metabolism;Metabolism;Metabolism;Metabolism;Metabolism;Metabolism;Metabolism	Lipid metabolism;Amino acid metabolism;Metabolism of terpenoids and polyketides;Amino acid metabolism;Xenobiotics biodegradation and metabolism;Amino acid metabolism;Metabolism of other amino acids;Carbohydrate metabolism;Carbohydrate metabolism;Metabolism of terpenoids and polyketides;Xenobiotics biodegradation and metabolism;Global and overview maps;Global and overview maps;Global and overview …
	Q2_k97_265840_gene_1	414	p__Proteobacteria	g__Gemmobacter	COG1250	Dehydrogenase	I	Lipid transport and metabolism	METABOLISM	pde:Pden_2871	fadJ	K01782	3-hydroxyacyl-CoA dehydrogenase / enoyl-CoA hydratase / 3-hydroxybutyryl-CoA epimerase [EC:1.1.1.35 4.2.1.17 5.1.2.3]	ko00071,ko00280,ko00281,ko00310,ko00362,ko00380,ko00410,ko00640,ko00650,ko00903,ko00930,ko01100,ko01110,ko01120,ko01200,ko01212	Fatty acid degradation;Valine, leucine and isoleucine degradation;Geraniol degradation;Lysine degradation;Benzoate degradation;Tryptophan metabolism;beta-Alanine metabolism;Propanoate metabolism;Butanoate metabolism;Limonene and pinene degradation;Caprolactam degradation;Metabolic pathways;Biosynthesis of secondary metabolites;Microbial metabolism in diverse environments;Carbon metabolism;Fatty a…	1.1.1.35,4.2.1.17,5.1.2.3	3-hydroxyacyl-CoA dehydrogenase;enoyl-CoA hydratase;3-hydroxybutyryl-CoA epimerase	M00087	beta-Oxidation	Metabolism;Metabolism;Metabolism;Metabolism;Metabolism;Metabolism;Metabolism;Metabolism;Metabolism;Metabolism;Metabolism;Metabolism;Metabolism;Metabolism;Metabolism;Metabolism	Lipid metabolism;Amino acid metabolism;Metabolism of terpenoids and polyketides;Amino acid metabolism;Xenobiotics biodegradation and metabolism;Amino acid metabolism;Metabolism of other amino acids;Carbohydrate metabolism;Carbohydrate metabolism;Metabolism of terpenoids and polyketides;Xenobiotics biodegradation and metabolism;Global and overview maps;Global and overview maps;Global and overview …
	Q1_k97_209951_gene_3	409	p__Proteobacteria	g__Idiomarina	COG1024	Enoyl-CoA hydratase	I	Lipid transport and metabolism	METABOLISM	ilo:IL0993	fadJ	K01782	3-hydroxyacyl-CoA dehydrogenase / enoyl-CoA hydratase / 3-hydroxybutyryl-CoA epimerase [EC:1.1.1.35 4.2.1.17 5.1.2.3]	ko00071,ko00280,ko00281,ko00310,ko00362,ko00380,ko00410,ko00640,ko00650,ko00903,ko00930,ko01100,ko01110,ko01120,ko01200,ko01212	Fatty acid degradation;Valine, leucine and isoleucine degradation;Geraniol degradation;Lysine degradation;Benzoate degradation;Tryptophan metabolism;beta-Alanine metabolism;Propanoate metabolism;Butanoate metabolism;Limonene and pinene degradation;Caprolactam degradation;Metabolic pathways;Biosynthesis of secondary metabolites;Microbial metabolism in diverse environments;Carbon metabolism;Fatty a…	1.1.1.35,4.2.1.17,5.1.2.3	3-hydroxyacyl-CoA dehydrogenase;enoyl-CoA hydratase;3-hydroxybutyryl-CoA epimerase	M00087	beta-Oxidation	Metabolism;Metabolism;Metabolism;Metabolism;Metabolism;Metabolism;Metabolism;Metabolism;Metabolism;Metabolism;Metabolism;Metabolism;Metabolism;Metabolism;Metabolism;Metabolism	Lipid metabolism;Amino acid metabolism;Metabolism of terpenoids and polyketides;Amino acid metabolism;Xenobiotics biodegradation and metabolism;Amino acid metabolism;Metabolism of other amino acids;Carbohydrate metabolism;Carbohydrate metabolism;Metabolism of terpenoids and polyketides;Xenobiotics biodegradation and metabolism;Global and overview maps;Global and overview maps;Global and overview …
	Z1_k97_1440_gene_1	549	p__Proteobacteria	g__Morganella_f__Morganellaceae	COG1024	Enoyl-CoA hydratase	I	Lipid transport and metabolism	METABOLISM	mmk:MU9_2599	fadJ	K01782	3-hydroxyacyl-CoA dehydrogenase / enoyl-CoA hydratase / 3-hydroxybutyryl-CoA epimerase [EC:1.1.1.35 4.2.1.17 5.1.2.3]	ko00071,ko00280,ko00281,ko00310,ko00362,ko00380,ko00410,ko00640,ko00650,ko00903,ko00930,ko01100,ko01110,ko01120,ko01200,ko01212	Fatty acid degradation;Valine, leucine and isoleucine degradation;Geraniol degradation;Lysine degradation;Benzoate degradation;Tryptophan metabolism;beta-Alanine metabolism;Propanoate metabolism;Butanoate metabolism;Limonene and pinene degradation;Caprolactam degradation;Metabolic pathways;Biosynthesis of secondary metabolites;Microbial metabolism in diverse environments;Carbon metabolism;Fatty a…	1.1.1.35,4.2.1.17,5.1.2.3	3-hydroxyacyl-CoA dehydrogenase;enoyl-CoA hydratase;3-hydroxybutyryl-CoA epimerase	M00087	beta-Oxidation	Metabolism;Metabolism;Metabolism;Metabolism;Metabolism;Metabolism;Metabolism;Metabolism;Metabolism;Metabolism;Metabolism;Metabolism;Metabolism;Metabolism;Metabolism;Metabolism	Lipid metabolism;Amino acid metabolism;Metabolism of terpenoids and polyketides;Amino acid metabolism;Xenobiotics biodegradation and metabolism;Amino acid metabolism;Metabolism of other amino acids;Carbohydrate metabolism;Carbohydrate metabolism;Metabolism of terpenoids and polyketides;Xenobiotics biodegradation and metabolism;Global and overview maps;Global and overview maps;Global and overview …
	Q1_k97_360054_gene_1	343	p__Proteobacteria	g__Brevundimonas	COG1250	Dehydrogenase	I	Lipid transport and metabolism	METABOLISM	bdm:EQG53_02795	fadJ	K01782	3-hydroxyacyl-CoA dehydrogenase / enoyl-CoA hydratase / 3-hydroxybutyryl-CoA epimerase [EC:1.1.1.35 4.2.1.17 5.1.2.3]	ko00071,ko00280,ko00281,ko00310,ko00362,ko00380,ko00410,ko00640,ko00650,ko00903,ko00930,ko01100,ko01110,ko01120,ko01200,ko01212	Fatty acid degradation;Valine, leucine and isoleucine degradation;Geraniol degradation;Lysine degradation;Benzoate degradation;Tryptophan metabolism;beta-Alanine metabolism;Propanoate metabolism;Butanoate metabolism;Limonene and pinene degradation;Caprolactam degradation;Metabolic pathways;Biosynthesis of secondary metabolites;Microbial metabolism in diverse environments;Carbon metabolism;Fatty a…	1.1.1.35,4.2.1.17,5.1.2.3	3-hydroxyacyl-CoA dehydrogenase;enoyl-CoA hydratase;3-hydroxybutyryl-CoA epimerase	M00087	beta-Oxidation	Metabolism;Metabolism;Metabolism;Metabolism;Metabolism;Metabolism;Metabolism;Metabolism;Metabolism;Metabolism;Metabolism;Metabolism;Metabolism;Metabolism;Metabolism;Metabolism	Lipid metabolism;Amino acid metabolism;Metabolism of terpenoids and polyketides;Amino acid metabolism;Xenobiotics biodegradation and metabolism;Amino acid metabolism;Metabolism of other amino acids;Carbohydrate metabolism;Carbohydrate metabolism;Metabolism of terpenoids and polyketides;Xenobiotics biodegradation and metabolism;Global and overview maps;Global and overview maps;Global and overview …
	Q1_k97_142330_gene_96	2217	p__Proteobacteria	g__Pseudochrobactrum	COG1250	Dehydrogenase	I	Lipid transport and metabolism	METABOLISM	pht:BLM14_15070	fadJ	K01782	3-hydroxyacyl-CoA dehydrogenase / enoyl-CoA hydratase / 3-hydroxybutyryl-CoA epimerase [EC:1.1.1.35 4.2.1.17 5.1.2.3]	ko00071,ko00280,ko00281,ko00310,ko00362,ko00380,ko00410,ko00640,ko00650,ko00903,ko00930,ko01100,ko01110,ko01120,ko01200,ko01212	Fatty acid degradation;Valine, leucine and isoleucine degradation;Geraniol degradation;Lysine degradation;Benzoate degradation;Tryptophan metabolism;beta-Alanine metabolism;Propanoate metabolism;Butanoate metabolism;Limonene and pinene degradation;Caprolactam degradation;Metabolic pathways;Biosynthesis of secondary metabolites;Microbial metabolism in diverse environments;Carbon metabolism;Fatty a…	1.1.1.35,4.2.1.17,5.1.2.3	3-hydroxyacyl-CoA dehydrogenase;enoyl-CoA hydratase;3-hydroxybutyryl-CoA epimerase	M00087	beta-Oxidation	Metabolism;Metabolism;Metabolism;Metabolism;Metabolism;Metabolism;Metabolism;Metabolism;Metabolism;Metabolism;Metabolism;Metabolism;Metabolism;Metabolism;Metabolism;Metabolism	Lipid metabolism;Amino acid metabolism;Metabolism of terpenoids and polyketides;Amino acid metabolism;Xenobiotics biodegradation and metabolism;Amino acid metabolism;Metabolism of other amino acids;Carbohydrate metabolism;Carbohydrate metabolism;Metabolism of terpenoids and polyketides;Xenobiotics biodegradation and metabolism;Global and overview maps;Global and overview maps;Global and overview …
	Q2_k97_254166_gene_1	638	p__Proteobacteria	g__Paracoccus_f__Rhodobacteraceae	COG1250	Dehydrogenase	I	Lipid transport and metabolism	METABOLISM	pmut:DPM13_02815	fadJ	K01782	3-hydroxyacyl-CoA dehydrogenase / enoyl-CoA hydratase / 3-hydroxybutyryl-CoA epimerase [EC:1.1.1.35 4.2.1.17 5.1.2.3]	ko00071,ko00280,ko00281,ko00310,ko00362,ko00380,ko00410,ko00640,ko00650,ko00903,ko00930,ko01100,ko01110,ko01120,ko01200,ko01212	Fatty acid degradation;Valine, leucine and isoleucine degradation;Geraniol degradation;Lysine degradation;Benzoate degradation;Tryptophan metabolism;beta-Alanine metabolism;Propanoate metabolism;Butanoate metabolism;Limonene and pinene degradation;Caprolactam degradation;Metabolic pathways;Biosynthesis of secondary metabolites;Microbial metabolism in diverse environments;Carbon metabolism;Fatty a…	1.1.1.35,4.2.1.17,5.1.2.3	3-hydroxyacyl-CoA dehydrogenase;enoyl-CoA hydratase;3-hydroxybutyryl-CoA epimerase	M00087	beta-Oxidation	Metabolism;Metabolism;Metabolism;Metabolism;Metabolism;Metabolism;Metabolism;Metabolism;Metabolism;Metabolism;Metabolism;Metabolism;Metabolism;Metabolism;Metabolism;Metabolism	Lipid metabolism;Amino acid metabolism;Metabolism of terpenoids and polyketides;Amino acid metabolism;Xenobiotics biodegradation and metabolism;Amino acid metabolism;Metabolism of other amino acids;Carbohydrate metabolism;Carbohydrate metabolism;Metabolism of terpenoids and polyketides;Xenobiotics biodegradation and metabolism;Global and overview maps;Global and overview maps;Global and overview …
	Q1_k97_131261_gene_1	1533	p__Proteobacteria	g__Providencia	COG1024	Enoyl-CoA hydratase	I	Lipid transport and metabolism	METABOLISM	prg:RB151_005890	fadB	K01825	3-hydroxyacyl-CoA dehydrogenase / enoyl-CoA hydratase / 3-hydroxybutyryl-CoA epimerase / enoyl-CoA isomerase [EC:1.1.1.35 4.2.1.17 5.1.2.3 5.3.3.8]	ko00071,ko00280,ko00281,ko00310,ko00362,ko00380,ko00410,ko00640,ko00650,ko00903,ko00930,ko01100,ko01110,ko01120,ko01200,ko01212	Fatty acid degradation;Valine, leucine and isoleucine degradation;Geraniol degradation;Lysine degradation;Benzoate degradation;Tryptophan metabolism;beta-Alanine metabolism;Propanoate metabolism;Butanoate metabolism;Limonene and pinene degradation;Caprolactam degradation;Metabolic pathways;Biosynthesis of secondary metabolites;Microbial metabolism in diverse environments;Carbon metabolism;Fatty a…	1.1.1.35,4.2.1.17,5.1.2.3,5.3.3.8	3-hydroxyacyl-CoA dehydrogenase;enoyl-CoA hydratase;3-hydroxybutyryl-CoA epimerase;Delta3-Delta2-enoyl-CoA isomerase	M00087	beta-Oxidation	Metabolism;Metabolism;Metabolism;Metabolism;Metabolism;Metabolism;Metabolism;Metabolism;Metabolism;Metabolism;Metabolism;Metabolism;Metabolism;Metabolism;Metabolism;Metabolism	Lipid metabolism;Amino acid metabolism;Metabolism of terpenoids and polyketides;Amino acid metabolism;Xenobiotics biodegradation and metabolism;Amino acid metabolism;Metabolism of other amino acids;Carbohydrate metabolism;Carbohydrate metabolism;Metabolism of terpenoids and polyketides;Xenobiotics biodegradation and metabolism;Global and overview maps;Global and overview maps;Global and overview …
	Q1_k97_176921_gene_1	1037	p__Proteobacteria	g__Morganella_f__Morganellaceae	COG1024	Enoyl-CoA hydratase	I	Lipid transport and metabolism	METABOLISM	mmk:MU9_771	fadB	K01825	3-hydroxyacyl-CoA dehydrogenase / enoyl-CoA hydratase / 3-hydroxybutyryl-CoA epimerase / enoyl-CoA isomerase [EC:1.1.1.35 4.2.1.17 5.1.2.3 5.3.3.8]	ko00071,ko00280,ko00281,ko00310,ko00362,ko00380,ko00410,ko00640,ko00650,ko00903,ko00930,ko01100,ko01110,ko01120,ko01200,ko01212	Fatty acid degradation;Valine, leucine and isoleucine degradation;Geraniol degradation;Lysine degradation;Benzoate degradation;Tryptophan metabolism;beta-Alanine metabolism;Propanoate metabolism;Butanoate metabolism;Limonene and pinene degradation;Caprolactam degradation;Metabolic pathways;Biosynthesis of secondary metabolites;Microbial metabolism in diverse environments;Carbon metabolism;Fatty a…	1.1.1.35,4.2.1.17,5.1.2.3,5.3.3.8	3-hydroxyacyl-CoA dehydrogenase;enoyl-CoA hydratase;3-hydroxybutyryl-CoA epimerase;Delta3-Delta2-enoyl-CoA isomerase	M00087	beta-Oxidation	Metabolism;Metabolism;Metabolism;Metabolism;Metabolism;Metabolism;Metabolism;Metabolism;Metabolism;Metabolism;Metabolism;Metabolism;Metabolism;Metabolism;Metabolism;Metabolism	Lipid metabolism;Amino acid metabolism;Metabolism of terpenoids and polyketides;Amino acid metabolism;Xenobiotics biodegradation and metabolism;Amino acid metabolism;Metabolism of other amino acids;Carbohydrate metabolism;Carbohydrate metabolism;Metabolism of terpenoids and polyketides;Xenobiotics biodegradation and metabolism;Global and overview maps;Global and overview maps;Global and overview …
	Q1_k97_158778_gene_2	238	p__Actinobacteria	g__Prauserella	COG1024	Enoyl-CoA hydratase	I	Lipid transport and metabolism	METABOLISM	amq:AMETH_5716	fadJ	K01782	3-hydroxyacyl-CoA dehydrogenase / enoyl-CoA hydratase / 3-hydroxybutyryl-CoA epimerase [EC:1.1.1.35 4.2.1.17 5.1.2.3]	ko00071,ko00280,ko00281,ko00310,ko00362,ko00380,ko00410,ko00640,ko00650,ko00903,ko00930,ko01100,ko01110,ko01120,ko01200,ko01212	Fatty acid degradation;Valine, leucine and isoleucine degradation;Geraniol degradation;Lysine degradation;Benzoate degradation;Tryptophan metabolism;beta-Alanine metabolism;Propanoate metabolism;Butanoate metabolism;Limonene and pinene degradation;Caprolactam degradation;Metabolic pathways;Biosynthesis of secondary metabolites;Microbial metabolism in diverse environments;Carbon metabolism;Fatty a…	1.1.1.35,4.2.1.17,5.1.2.3	3-hydroxyacyl-CoA dehydrogenase;enoyl-CoA hydratase;3-hydroxybutyryl-CoA epimerase	M00087	beta-Oxidation	Metabolism;Metabolism;Metabolism;Metabolism;Metabolism;Metabolism;Metabolism;Metabolism;Metabolism;Metabolism;Metabolism;Metabolism;Metabolism;Metabolism;Metabolism;Metabolism	Lipid metabolism;Amino acid metabolism;Metabolism of terpenoids and polyketides;Amino acid metabolism;Xenobiotics biodegradation and metabolism;Amino acid metabolism;Metabolism of other amino acids;Carbohydrate metabolism;Carbohydrate metabolism;Metabolism of terpenoids and polyketides;Xenobiotics biodegradation and metabolism;Global and overview maps;Global and overview maps;Global and overview …
	Q1_k97_117612_gene_1	2154	p__Proteobacteria	g__Morganella_f__Morganellaceae	COG1024	Enoyl-CoA hydratase	I	Lipid transport and metabolism	METABOLISM	mmk:MU9_2599	fadJ	K01782	3-hydroxyacyl-CoA dehydrogenase / enoyl-CoA hydratase / 3-hydroxybutyryl-CoA epimerase [EC:1.1.1.35 4.2.1.17 5.1.2.3]	ko00071,ko00280,ko00281,ko00310,ko00362,ko00380,ko00410,ko00640,ko00650,ko00903,ko00930,ko01100,ko01110,ko01120,ko01200,ko01212	Fatty acid degradation;Valine, leucine and isoleucine degradation;Geraniol degradation;Lysine degradation;Benzoate degradation;Tryptophan metabolism;beta-Alanine metabolism;Propanoate metabolism;Butanoate metabolism;Limonene and pinene degradation;Caprolactam degradation;Metabolic pathways;Biosynthesis of secondary metabolites;Microbial metabolism in diverse environments;Carbon metabolism;Fatty a…	1.1.1.35,4.2.1.17,5.1.2.3	3-hydroxyacyl-CoA dehydrogenase;enoyl-CoA hydratase;3-hydroxybutyryl-CoA epimerase	M00087	beta-Oxidation	Metabolism;Metabolism;Metabolism;Metabolism;Metabolism;Metabolism;Metabolism;Metabolism;Metabolism;Metabolism;Metabolism;Metabolism;Metabolism;Metabolism;Metabolism;Metabolism	Lipid metabolism;Amino acid metabolism;Metabolism of terpenoids and polyketides;Amino acid metabolism;Xenobiotics biodegradation and metabolism;Amino acid metabolism;Metabolism of other amino acids;Carbohydrate metabolism;Carbohydrate metabolism;Metabolism of terpenoids and polyketides;Xenobiotics biodegradation and metabolism;Global and overview maps;Global and overview maps;Global and overview …
	Q2_k97_364965_gene_1	1548	p__Proteobacteria	g__unclassified_c__Gammaproteobacteria	COG1250	Dehydrogenase	I	Lipid transport and metabolism	METABOLISM	pbb:AKN87_05095	fadB	K01825	3-hydroxyacyl-CoA dehydrogenase / enoyl-CoA hydratase / 3-hydroxybutyryl-CoA epimerase / enoyl-CoA isomerase [EC:1.1.1.35 4.2.1.17 5.1.2.3 5.3.3.8]	ko00071,ko00280,ko00281,ko00310,ko00362,ko00380,ko00410,ko00640,ko00650,ko00903,ko00930,ko01100,ko01110,ko01120,ko01200,ko01212	Fatty acid degradation;Valine, leucine and isoleucine degradation;Geraniol degradation;Lysine degradation;Benzoate degradation;Tryptophan metabolism;beta-Alanine metabolism;Propanoate metabolism;Butanoate metabolism;Limonene and pinene degradation;Caprolactam degradation;Metabolic pathways;Biosynthesis of secondary metabolites;Microbial metabolism in diverse environments;Carbon metabolism;Fatty a…	1.1.1.35,4.2.1.17,5.1.2.3,5.3.3.8	3-hydroxyacyl-CoA dehydrogenase;enoyl-CoA hydratase;3-hydroxybutyryl-CoA epimerase;Delta3-Delta2-enoyl-CoA isomerase	M00087	beta-Oxidation	Metabolism;Metabolism;Metabolism;Metabolism;Metabolism;Metabolism;Metabolism;Metabolism;Metabolism;Metabolism;Metabolism;Metabolism;Metabolism;Metabolism;Metabolism;Metabolism	Lipid metabolism;Amino acid metabolism;Metabolism of terpenoids and polyketides;Amino acid metabolism;Xenobiotics biodegradation and metabolism;Amino acid metabolism;Metabolism of other amino acids;Carbohydrate metabolism;Carbohydrate metabolism;Metabolism of terpenoids and polyketides;Xenobiotics biodegradation and metabolism;Global and overview maps;Global and overview maps;Global and overview …
	Q1_k97_19789_gene_1	410	p__Proteobacteria	g__unclassified_f__Rhodobacteraceae	COG1250	Dehydrogenase	I	Lipid transport and metabolism	METABOLISM	rid:RIdsm_01200	fadB	K01825	3-hydroxyacyl-CoA dehydrogenase / enoyl-CoA hydratase / 3-hydroxybutyryl-CoA epimerase / enoyl-CoA isomerase [EC:1.1.1.35 4.2.1.17 5.1.2.3 5.3.3.8]	ko00071,ko00280,ko00281,ko00310,ko00362,ko00380,ko00410,ko00640,ko00650,ko00903,ko00930,ko01100,ko01110,ko01120,ko01200,ko01212	Fatty acid degradation;Valine, leucine and isoleucine degradation;Geraniol degradation;Lysine degradation;Benzoate degradation;Tryptophan metabolism;beta-Alanine metabolism;Propanoate metabolism;Butanoate metabolism;Limonene and pinene degradation;Caprolactam degradation;Metabolic pathways;Biosynthesis of secondary metabolites;Microbial metabolism in diverse environments;Carbon metabolism;Fatty a…	1.1.1.35,4.2.1.17,5.1.2.3,5.3.3.8	3-hydroxyacyl-CoA dehydrogenase;enoyl-CoA hydratase;3-hydroxybutyryl-CoA epimerase;Delta3-Delta2-enoyl-CoA isomerase	M00087	beta-Oxidation	Metabolism;Metabolism;Metabolism;Metabolism;Metabolism;Metabolism;Metabolism;Metabolism;Metabolism;Metabolism;Metabolism;Metabolism;Metabolism;Metabolism;Metabolism;Metabolism	Lipid metabolism;Amino acid metabolism;Metabolism of terpenoids and polyketides;Amino acid metabolism;Xenobiotics biodegradation and metabolism;Amino acid metabolism;Metabolism of other amino acids;Carbohydrate metabolism;Carbohydrate metabolism;Metabolism of terpenoids and polyketides;Xenobiotics biodegradation and metabolism;Global and overview maps;Global and overview maps;Global and overview …
	Q1_k97_78136_gene_28	1944	p__Proteobacteria	g__Alcaligenes	COG1024	Enoyl-CoA hydratase	I	Lipid transport and metabolism	METABOLISM	afq:AFA_18165	fadJ	K01782	3-hydroxyacyl-CoA dehydrogenase / enoyl-CoA hydratase / 3-hydroxybutyryl-CoA epimerase [EC:1.1.1.35 4.2.1.17 5.1.2.3]	ko00071,ko00280,ko00281,ko00310,ko00362,ko00380,ko00410,ko00640,ko00650,ko00903,ko00930,ko01100,ko01110,ko01120,ko01200,ko01212	Fatty acid degradation;Valine, leucine and isoleucine degradation;Geraniol degradation;Lysine degradation;Benzoate degradation;Tryptophan metabolism;beta-Alanine metabolism;Propanoate metabolism;Butanoate metabolism;Limonene and pinene degradation;Caprolactam degradation;Metabolic pathways;Biosynthesis of secondary metabolites;Microbial metabolism in diverse environments;Carbon metabolism;Fatty a…	1.1.1.35,4.2.1.17,5.1.2.3	3-hydroxyacyl-CoA dehydrogenase;enoyl-CoA hydratase;3-hydroxybutyryl-CoA epimerase	M00087	beta-Oxidation	Metabolism;Metabolism;Metabolism;Metabolism;Metabolism;Metabolism;Metabolism;Metabolism;Metabolism;Metabolism;Metabolism;Metabolism;Metabolism;Metabolism;Metabolism;Metabolism	Lipid metabolism;Amino acid metabolism;Metabolism of terpenoids and polyketides;Amino acid metabolism;Xenobiotics biodegradation and metabolism;Amino acid metabolism;Metabolism of other amino acids;Carbohydrate metabolism;Carbohydrate metabolism;Metabolism of terpenoids and polyketides;Xenobiotics biodegradation and metabolism;Global and overview maps;Global and overview maps;Global and overview …
	Q1_k97_314657_gene_1	1024	p__Proteobacteria	g__Hyphomonas	COG1250	Dehydrogenase	I	Lipid transport and metabolism	METABOLISM	hne:HNE_0672	fadJ	K01782	3-hydroxyacyl-CoA dehydrogenase / enoyl-CoA hydratase / 3-hydroxybutyryl-CoA epimerase [EC:1.1.1.35 4.2.1.17 5.1.2.3]	ko00071,ko00280,ko00281,ko00310,ko00362,ko00380,ko00410,ko00640,ko00650,ko00903,ko00930,ko01100,ko01110,ko01120,ko01200,ko01212	Fatty acid degradation;Valine, leucine and isoleucine degradation;Geraniol degradation;Lysine degradation;Benzoate degradation;Tryptophan metabolism;beta-Alanine metabolism;Propanoate metabolism;Butanoate metabolism;Limonene and pinene degradation;Caprolactam degradation;Metabolic pathways;Biosynthesis of secondary metabolites;Microbial metabolism in diverse environments;Carbon metabolism;Fatty a…	1.1.1.35,4.2.1.17,5.1.2.3	3-hydroxyacyl-CoA dehydrogenase;enoyl-CoA hydratase;3-hydroxybutyryl-CoA epimerase	M00087	beta-Oxidation	Metabolism;Metabolism;Metabolism;Metabolism;Metabolism;Metabolism;Metabolism;Metabolism;Metabolism;Metabolism;Metabolism;Metabolism;Metabolism;Metabolism;Metabolism;Metabolism	Lipid metabolism;Amino acid metabolism;Metabolism of terpenoids and polyketides;Amino acid metabolism;Xenobiotics biodegradation and metabolism;Amino acid metabolism;Metabolism of other amino acids;Carbohydrate metabolism;Carbohydrate metabolism;Metabolism of terpenoids and polyketides;Xenobiotics biodegradation and metabolism;Global and overview maps;Global and overview maps;Global and overview …
	Q1_k97_240392_gene_1	754	p__Proteobacteria	g__Pseudomonas	COG1250	Dehydrogenase	I	Lipid transport and metabolism	METABOLISM	pch:EY04_09350	fadB	K01825	3-hydroxyacyl-CoA dehydrogenase / enoyl-CoA hydratase / 3-hydroxybutyryl-CoA epimerase / enoyl-CoA isomerase [EC:1.1.1.35 4.2.1.17 5.1.2.3 5.3.3.8]	ko00071,ko00280,ko00281,ko00310,ko00362,ko00380,ko00410,ko00640,ko00650,ko00903,ko00930,ko01100,ko01110,ko01120,ko01200,ko01212	Fatty acid degradation;Valine, leucine and isoleucine degradation;Geraniol degradation;Lysine degradation;Benzoate degradation;Tryptophan metabolism;beta-Alanine metabolism;Propanoate metabolism;Butanoate metabolism;Limonene and pinene degradation;Caprolactam degradation;Metabolic pathways;Biosynthesis of secondary metabolites;Microbial metabolism in diverse environments;Carbon metabolism;Fatty a…	1.1.1.35,4.2.1.17,5.1.2.3,5.3.3.8	3-hydroxyacyl-CoA dehydrogenase;enoyl-CoA hydratase;3-hydroxybutyryl-CoA epimerase;Delta3-Delta2-enoyl-CoA isomerase	M00087	beta-Oxidation	Metabolism;Metabolism;Metabolism;Metabolism;Metabolism;Metabolism;Metabolism;Metabolism;Metabolism;Metabolism;Metabolism;Metabolism;Metabolism;Metabolism;Metabolism;Metabolism	Lipid metabolism;Amino acid metabolism;Metabolism of terpenoids and polyketides;Amino acid metabolism;Xenobiotics biodegradation and metabolism;Amino acid metabolism;Metabolism of other amino acids;Carbohydrate metabolism;Carbohydrate metabolism;Metabolism of terpenoids and polyketides;Xenobiotics biodegradation and metabolism;Global and overview maps;Global and overview maps;Global and overview …
	Q1_k97_182508_gene_48	2160	p__Proteobacteria	g__Comamonas	COG1250	Dehydrogenase	I	Lipid transport and metabolism	METABOLISM	ctes:O987_07470	fadJ	K01782	3-hydroxyacyl-CoA dehydrogenase / enoyl-CoA hydratase / 3-hydroxybutyryl-CoA epimerase [EC:1.1.1.35 4.2.1.17 5.1.2.3]	ko00071,ko00280,ko00281,ko00310,ko00362,ko00380,ko00410,ko00640,ko00650,ko00903,ko00930,ko01100,ko01110,ko01120,ko01200,ko01212	Fatty acid degradation;Valine, leucine and isoleucine degradation;Geraniol degradation;Lysine degradation;Benzoate degradation;Tryptophan metabolism;beta-Alanine metabolism;Propanoate metabolism;Butanoate metabolism;Limonene and pinene degradation;Caprolactam degradation;Metabolic pathways;Biosynthesis of secondary metabolites;Microbial metabolism in diverse environments;Carbon metabolism;Fatty a…	1.1.1.35,4.2.1.17,5.1.2.3	3-hydroxyacyl-CoA dehydrogenase;enoyl-CoA hydratase;3-hydroxybutyryl-CoA epimerase	M00087	beta-Oxidation	Metabolism;Metabolism;Metabolism;Metabolism;Metabolism;Metabolism;Metabolism;Metabolism;Metabolism;Metabolism;Metabolism;Metabolism;Metabolism;Metabolism;Metabolism;Metabolism	Lipid metabolism;Amino acid metabolism;Metabolism of terpenoids and polyketides;Amino acid metabolism;Xenobiotics biodegradation and metabolism;Amino acid metabolism;Metabolism of other amino acids;Carbohydrate metabolism;Carbohydrate metabolism;Metabolism of terpenoids and polyketides;Xenobiotics biodegradation and metabolism;Global and overview maps;Global and overview maps;Global and overview …
	Q1_k97_155753_gene_3	2217	p__Proteobacteria	g__Ochrobactrum	COG1250	Dehydrogenase	I	Lipid transport and metabolism	METABOLISM	oah:DR92_4224	fadJ	K01782	3-hydroxyacyl-CoA dehydrogenase / enoyl-CoA hydratase / 3-hydroxybutyryl-CoA epimerase [EC:1.1.1.35 4.2.1.17 5.1.2.3]	ko00071,ko00280,ko00281,ko00310,ko00362,ko00380,ko00410,ko00640,ko00650,ko00903,ko00930,ko01100,ko01110,ko01120,ko01200,ko01212	Fatty acid degradation;Valine, leucine and isoleucine degradation;Geraniol degradation;Lysine degradation;Benzoate degradation;Tryptophan metabolism;beta-Alanine metabolism;Propanoate metabolism;Butanoate metabolism;Limonene and pinene degradation;Caprolactam degradation;Metabolic pathways;Biosynthesis of secondary metabolites;Microbial metabolism in diverse environments;Carbon metabolism;Fatty a…	1.1.1.35,4.2.1.17,5.1.2.3	3-hydroxyacyl-CoA dehydrogenase;enoyl-CoA hydratase;3-hydroxybutyryl-CoA epimerase	M00087	beta-Oxidation	Metabolism;Metabolism;Metabolism;Metabolism;Metabolism;Metabolism;Metabolism;Metabolism;Metabolism;Metabolism;Metabolism;Metabolism;Metabolism;Metabolism;Metabolism;Metabolism	Lipid metabolism;Amino acid metabolism;Metabolism of terpenoids and polyketides;Amino acid metabolism;Xenobiotics biodegradation and metabolism;Amino acid metabolism;Metabolism of other amino acids;Carbohydrate metabolism;Carbohydrate metabolism;Metabolism of terpenoids and polyketides;Xenobiotics biodegradation and metabolism;Global and overview maps;Global and overview maps;Global and overview …
	Q1_k97_77073_gene_6	1905	p__Proteobacteria	g__Bordetella	COG1024	Enoyl-CoA hydratase	I	Lipid transport and metabolism	METABOLISM	btrm:SAMEA390648700039	fadJ	K01782	3-hydroxyacyl-CoA dehydrogenase / enoyl-CoA hydratase / 3-hydroxybutyryl-CoA epimerase [EC:1.1.1.35 4.2.1.17 5.1.2.3]	ko00071,ko00280,ko00281,ko00310,ko00362,ko00380,ko00410,ko00640,ko00650,ko00903,ko00930,ko01100,ko01110,ko01120,ko01200,ko01212	Fatty acid degradation;Valine, leucine and isoleucine degradation;Geraniol degradation;Lysine degradation;Benzoate degradation;Tryptophan metabolism;beta-Alanine metabolism;Propanoate metabolism;Butanoate metabolism;Limonene and pinene degradation;Caprolactam degradation;Metabolic pathways;Biosynthesis of secondary metabolites;Microbial metabolism in diverse environments;Carbon metabolism;Fatty a…	1.1.1.35,4.2.1.17,5.1.2.3	3-hydroxyacyl-CoA dehydrogenase;enoyl-CoA hydratase;3-hydroxybutyryl-CoA epimerase	M00087	beta-Oxidation	Metabolism;Metabolism;Metabolism;Metabolism;Metabolism;Metabolism;Metabolism;Metabolism;Metabolism;Metabolism;Metabolism;Metabolism;Metabolism;Metabolism;Metabolism;Metabolism	Lipid metabolism;Amino acid metabolism;Metabolism of terpenoids and polyketides;Amino acid metabolism;Xenobiotics biodegradation and metabolism;Amino acid metabolism;Metabolism of other amino acids;Carbohydrate metabolism;Carbohydrate metabolism;Metabolism of terpenoids and polyketides;Xenobiotics biodegradation and metabolism;Global and overview maps;Global and overview maps;Global and overview …
	Q1_k97_394196_gene_1	1345	p__Proteobacteria	g__unclassified_c__Gammaproteobacteria	COG1250	Dehydrogenase	I	Lipid transport and metabolism	METABOLISM	pfv:Psefu_2918	fadB	K01825	3-hydroxyacyl-CoA dehydrogenase / enoyl-CoA hydratase / 3-hydroxybutyryl-CoA epimerase / enoyl-CoA isomerase [EC:1.1.1.35 4.2.1.17 5.1.2.3 5.3.3.8]	ko00071,ko00280,ko00281,ko00310,ko00362,ko00380,ko00410,ko00640,ko00650,ko00903,ko00930,ko01100,ko01110,ko01120,ko01200,ko01212	Fatty acid degradation;Valine, leucine and isoleucine degradation;Geraniol degradation;Lysine degradation;Benzoate degradation;Tryptophan metabolism;beta-Alanine metabolism;Propanoate metabolism;Butanoate metabolism;Limonene and pinene degradation;Caprolactam degradation;Metabolic pathways;Biosynthesis of secondary metabolites;Microbial metabolism in diverse environments;Carbon metabolism;Fatty a…	1.1.1.35,4.2.1.17,5.1.2.3,5.3.3.8	3-hydroxyacyl-CoA dehydrogenase;enoyl-CoA hydratase;3-hydroxybutyryl-CoA epimerase;Delta3-Delta2-enoyl-CoA isomerase	M00087	beta-Oxidation	Metabolism;Metabolism;Metabolism;Metabolism;Metabolism;Metabolism;Metabolism;Metabolism;Metabolism;Metabolism;Metabolism;Metabolism;Metabolism;Metabolism;Metabolism;Metabolism	Lipid metabolism;Amino acid metabolism;Metabolism of terpenoids and polyketides;Amino acid metabolism;Xenobiotics biodegradation and metabolism;Amino acid metabolism;Metabolism of other amino acids;Carbohydrate metabolism;Carbohydrate metabolism;Metabolism of terpenoids and polyketides;Xenobiotics biodegradation and metabolism;Global and overview maps;Global and overview maps;Global and overview …
	Q1_k97_12348_gene_8	2148	p__Proteobacteria	g__Pseudomonas	COG1024	Enoyl-CoA hydratase	I	Lipid transport and metabolism	METABOLISM	pmy:Pmen_2590	fadJ	K01782	3-hydroxyacyl-CoA dehydrogenase / enoyl-CoA hydratase / 3-hydroxybutyryl-CoA epimerase [EC:1.1.1.35 4.2.1.17 5.1.2.3]	ko00071,ko00280,ko00281,ko00310,ko00362,ko00380,ko00410,ko00640,ko00650,ko00903,ko00930,ko01100,ko01110,ko01120,ko01200,ko01212	Fatty acid degradation;Valine, leucine and isoleucine degradation;Geraniol degradation;Lysine degradation;Benzoate degradation;Tryptophan metabolism;beta-Alanine metabolism;Propanoate metabolism;Butanoate metabolism;Limonene and pinene degradation;Caprolactam degradation;Metabolic pathways;Biosynthesis of secondary metabolites;Microbial metabolism in diverse environments;Carbon metabolism;Fatty a…	1.1.1.35,4.2.1.17,5.1.2.3	3-hydroxyacyl-CoA dehydrogenase;enoyl-CoA hydratase;3-hydroxybutyryl-CoA epimerase	M00087	beta-Oxidation	Metabolism;Metabolism;Metabolism;Metabolism;Metabolism;Metabolism;Metabolism;Metabolism;Metabolism;Metabolism;Metabolism;Metabolism;Metabolism;Metabolism;Metabolism;Metabolism	Lipid metabolism;Amino acid metabolism;Metabolism of terpenoids and polyketides;Amino acid metabolism;Xenobiotics biodegradation and metabolism;Amino acid metabolism;Metabolism of other amino acids;Carbohydrate metabolism;Carbohydrate metabolism;Metabolism of terpenoids and polyketides;Xenobiotics biodegradation and metabolism;Global and overview maps;Global and overview maps;Global and overview …
	Q1_k97_269495_gene_1	1890	p__Proteobacteria	g__Chromohalobacter	COG1250	Dehydrogenase	I	Lipid transport and metabolism	METABOLISM	csa:Csal_2393	fadB	K01825	3-hydroxyacyl-CoA dehydrogenase / enoyl-CoA hydratase / 3-hydroxybutyryl-CoA epimerase / enoyl-CoA isomerase [EC:1.1.1.35 4.2.1.17 5.1.2.3 5.3.3.8]	ko00071,ko00280,ko00281,ko00310,ko00362,ko00380,ko00410,ko00640,ko00650,ko00903,ko00930,ko01100,ko01110,ko01120,ko01200,ko01212	Fatty acid degradation;Valine, leucine and isoleucine degradation;Geraniol degradation;Lysine degradation;Benzoate degradation;Tryptophan metabolism;beta-Alanine metabolism;Propanoate metabolism;Butanoate metabolism;Limonene and pinene degradation;Caprolactam degradation;Metabolic pathways;Biosynthesis of secondary metabolites;Microbial metabolism in diverse environments;Carbon metabolism;Fatty a…	1.1.1.35,4.2.1.17,5.1.2.3,5.3.3.8	3-hydroxyacyl-CoA dehydrogenase;enoyl-CoA hydratase;3-hydroxybutyryl-CoA epimerase;Delta3-Delta2-enoyl-CoA isomerase	M00087	beta-Oxidation	Metabolism;Metabolism;Metabolism;Metabolism;Metabolism;Metabolism;Metabolism;Metabolism;Metabolism;Metabolism;Metabolism;Metabolism;Metabolism;Metabolism;Metabolism;Metabolism	Lipid metabolism;Amino acid metabolism;Metabolism of terpenoids and polyketides;Amino acid metabolism;Xenobiotics biodegradation and metabolism;Amino acid metabolism;Metabolism of other amino acids;Carbohydrate metabolism;Carbohydrate metabolism;Metabolism of terpenoids and polyketides;Xenobiotics biodegradation and metabolism;Global and overview maps;Global and overview maps;Global and overview …
	Q2_k97_128896_gene_4	1284	p__Proteobacteria	g__Pseudomonas	COG1250	Dehydrogenase	I	Lipid transport and metabolism	METABOLISM	psh:Psest_2654	fadB	K01825	3-hydroxyacyl-CoA dehydrogenase / enoyl-CoA hydratase / 3-hydroxybutyryl-CoA epimerase / enoyl-CoA isomerase [EC:1.1.1.35 4.2.1.17 5.1.2.3 5.3.3.8]	ko00071,ko00280,ko00281,ko00310,ko00362,ko00380,ko00410,ko00640,ko00650,ko00903,ko00930,ko01100,ko01110,ko01120,ko01200,ko01212	Fatty acid degradation;Valine, leucine and isoleucine degradation;Geraniol degradation;Lysine degradation;Benzoate degradation;Tryptophan metabolism;beta-Alanine metabolism;Propanoate metabolism;Butanoate metabolism;Limonene and pinene degradation;Caprolactam degradation;Metabolic pathways;Biosynthesis of secondary metabolites;Microbial metabolism in diverse environments;Carbon metabolism;Fatty a…	1.1.1.35,4.2.1.17,5.1.2.3,5.3.3.8	3-hydroxyacyl-CoA dehydrogenase;enoyl-CoA hydratase;3-hydroxybutyryl-CoA epimerase;Delta3-Delta2-enoyl-CoA isomerase	M00087	beta-Oxidation	Metabolism;Metabolism;Metabolism;Metabolism;Metabolism;Metabolism;Metabolism;Metabolism;Metabolism;Metabolism;Metabolism;Metabolism;Metabolism;Metabolism;Metabolism;Metabolism	Lipid metabolism;Amino acid metabolism;Metabolism of terpenoids and polyketides;Amino acid metabolism;Xenobiotics biodegradation and metabolism;Amino acid metabolism;Metabolism of other amino acids;Carbohydrate metabolism;Carbohydrate metabolism;Metabolism of terpenoids and polyketides;Xenobiotics biodegradation and metabolism;Global and overview maps;Global and overview maps;Global and overview …
	Q2_k97_277122_gene_1	302	p__Proteobacteria	g__Bosea_f__Bradyrhizobiaceae	COG1250	Dehydrogenase	I	Lipid transport and metabolism	METABOLISM	boi:BLM15_15155	fadJ	K01782	3-hydroxyacyl-CoA dehydrogenase / enoyl-CoA hydratase / 3-hydroxybutyryl-CoA epimerase [EC:1.1.1.35 4.2.1.17 5.1.2.3]	ko00071,ko00280,ko00281,ko00310,ko00362,ko00380,ko00410,ko00640,ko00650,ko00903,ko00930,ko01100,ko01110,ko01120,ko01200,ko01212	Fatty acid degradation;Valine, leucine and isoleucine degradation;Geraniol degradation;Lysine degradation;Benzoate degradation;Tryptophan metabolism;beta-Alanine metabolism;Propanoate metabolism;Butanoate metabolism;Limonene and pinene degradation;Caprolactam degradation;Metabolic pathways;Biosynthesis of secondary metabolites;Microbial metabolism in diverse environments;Carbon metabolism;Fatty a…	1.1.1.35,4.2.1.17,5.1.2.3	3-hydroxyacyl-CoA dehydrogenase;enoyl-CoA hydratase;3-hydroxybutyryl-CoA epimerase	M00087	beta-Oxidation	Metabolism;Metabolism;Metabolism;Metabolism;Metabolism;Metabolism;Metabolism;Metabolism;Metabolism;Metabolism;Metabolism;Metabolism;Metabolism;Metabolism;Metabolism;Metabolism	Lipid metabolism;Amino acid metabolism;Metabolism of terpenoids and polyketides;Amino acid metabolism;Xenobiotics biodegradation and metabolism;Amino acid metabolism;Metabolism of other amino acids;Carbohydrate metabolism;Carbohydrate metabolism;Metabolism of terpenoids and polyketides;Xenobiotics biodegradation and metabolism;Global and overview maps;Global and overview maps;Global and overview …
	Q1_k97_174944_gene_1	1099	p__Proteobacteria	g__Providencia	COG1024	Enoyl-CoA hydratase	I	Lipid transport and metabolism	METABOLISM	prg:RB151_027270	fadJ	K01782	3-hydroxyacyl-CoA dehydrogenase / enoyl-CoA hydratase / 3-hydroxybutyryl-CoA epimerase [EC:1.1.1.35 4.2.1.17 5.1.2.3]	ko00071,ko00280,ko00281,ko00310,ko00362,ko00380,ko00410,ko00640,ko00650,ko00903,ko00930,ko01100,ko01110,ko01120,ko01200,ko01212	Fatty acid degradation;Valine, leucine and isoleucine degradation;Geraniol degradation;Lysine degradation;Benzoate degradation;Tryptophan metabolism;beta-Alanine metabolism;Propanoate metabolism;Butanoate metabolism;Limonene and pinene degradation;Caprolactam degradation;Metabolic pathways;Biosynthesis of secondary metabolites;Microbial metabolism in diverse environments;Carbon metabolism;Fatty a…	1.1.1.35,4.2.1.17,5.1.2.3	3-hydroxyacyl-CoA dehydrogenase;enoyl-CoA hydratase;3-hydroxybutyryl-CoA epimerase	M00087	beta-Oxidation	Metabolism;Metabolism;Metabolism;Metabolism;Metabolism;Metabolism;Metabolism;Metabolism;Metabolism;Metabolism;Metabolism;Metabolism;Metabolism;Metabolism;Metabolism;Metabolism	Lipid metabolism;Amino acid metabolism;Metabolism of terpenoids and polyketides;Amino acid metabolism;Xenobiotics biodegradation and metabolism;Amino acid metabolism;Metabolism of other amino acids;Carbohydrate metabolism;Carbohydrate metabolism;Metabolism of terpenoids and polyketides;Xenobiotics biodegradation and metabolism;Global and overview maps;Global and overview maps;Global and overview …
	Q1_k97_70452_gene_1	427	p__Proteobacteria	g__Brevundimonas	COG1024	Enoyl-CoA hydratase	I	Lipid transport and metabolism	METABOLISM	bdm:EQG53_02795	fadJ	K01782	3-hydroxyacyl-CoA dehydrogenase / enoyl-CoA hydratase / 3-hydroxybutyryl-CoA epimerase [EC:1.1.1.35 4.2.1.17 5.1.2.3]	ko00071,ko00280,ko00281,ko00310,ko00362,ko00380,ko00410,ko00640,ko00650,ko00903,ko00930,ko01100,ko01110,ko01120,ko01200,ko01212	Fatty acid degradation;Valine, leucine and isoleucine degradation;Geraniol degradation;Lysine degradation;Benzoate degradation;Tryptophan metabolism;beta-Alanine metabolism;Propanoate metabolism;Butanoate metabolism;Limonene and pinene degradation;Caprolactam degradation;Metabolic pathways;Biosynthesis of secondary metabolites;Microbial metabolism in diverse environments;Carbon metabolism;Fatty a…	1.1.1.35,4.2.1.17,5.1.2.3	3-hydroxyacyl-CoA dehydrogenase;enoyl-CoA hydratase;3-hydroxybutyryl-CoA epimerase	M00087	beta-Oxidation	Metabolism;Metabolism;Metabolism;Metabolism;Metabolism;Metabolism;Metabolism;Metabolism;Metabolism;Metabolism;Metabolism;Metabolism;Metabolism;Metabolism;Metabolism;Metabolism	Lipid metabolism;Amino acid metabolism;Metabolism of terpenoids and polyketides;Amino acid metabolism;Xenobiotics biodegradation and metabolism;Amino acid metabolism;Metabolism of other amino acids;Carbohydrate metabolism;Carbohydrate metabolism;Metabolism of terpenoids and polyketides;Xenobiotics biodegradation and metabolism;Global and overview maps;Global and overview maps;Global and overview …
	Q2_k97_249711_gene_1	870	p__Proteobacteria	g__Aeromonas	COG1250	Dehydrogenase	I	Lipid transport and metabolism	METABOLISM	amed:B224_2161	fadJ	K01782	3-hydroxyacyl-CoA dehydrogenase / enoyl-CoA hydratase / 3-hydroxybutyryl-CoA epimerase [EC:1.1.1.35 4.2.1.17 5.1.2.3]	ko00071,ko00280,ko00281,ko00310,ko00362,ko00380,ko00410,ko00640,ko00650,ko00903,ko00930,ko01100,ko01110,ko01120,ko01200,ko01212	Fatty acid degradation;Valine, leucine and isoleucine degradation;Geraniol degradation;Lysine degradation;Benzoate degradation;Tryptophan metabolism;beta-Alanine metabolism;Propanoate metabolism;Butanoate metabolism;Limonene and pinene degradation;Caprolactam degradation;Metabolic pathways;Biosynthesis of secondary metabolites;Microbial metabolism in diverse environments;Carbon metabolism;Fatty a…	1.1.1.35,4.2.1.17,5.1.2.3	3-hydroxyacyl-CoA dehydrogenase;enoyl-CoA hydratase;3-hydroxybutyryl-CoA epimerase	M00087	beta-Oxidation	Metabolism;Metabolism;Metabolism;Metabolism;Metabolism;Metabolism;Metabolism;Metabolism;Metabolism;Metabolism;Metabolism;Metabolism;Metabolism;Metabolism;Metabolism;Metabolism	Lipid metabolism;Amino acid metabolism;Metabolism of terpenoids and polyketides;Amino acid metabolism;Xenobiotics biodegradation and metabolism;Amino acid metabolism;Metabolism of other amino acids;Carbohydrate metabolism;Carbohydrate metabolism;Metabolism of terpenoids and polyketides;Xenobiotics biodegradation and metabolism;Global and overview maps;Global and overview maps;Global and overview …
	Q1_k97_296168_gene_1	890	p__Proteobacteria	g__unclassified_f__Rhodobacteraceae	COG1250	Dehydrogenase	I	Lipid transport and metabolism	METABOLISM	hml:HmaOT1_14920	fadJ	K01782	3-hydroxyacyl-CoA dehydrogenase / enoyl-CoA hydratase / 3-hydroxybutyryl-CoA epimerase [EC:1.1.1.35 4.2.1.17 5.1.2.3]	ko00071,ko00280,ko00281,ko00310,ko00362,ko00380,ko00410,ko00640,ko00650,ko00903,ko00930,ko01100,ko01110,ko01120,ko01200,ko01212	Fatty acid degradation;Valine, leucine and isoleucine degradation;Geraniol degradation;Lysine degradation;Benzoate degradation;Tryptophan metabolism;beta-Alanine metabolism;Propanoate metabolism;Butanoate metabolism;Limonene and pinene degradation;Caprolactam degradation;Metabolic pathways;Biosynthesis of secondary metabolites;Microbial metabolism in diverse environments;Carbon metabolism;Fatty a…	1.1.1.35,4.2.1.17,5.1.2.3	3-hydroxyacyl-CoA dehydrogenase;enoyl-CoA hydratase;3-hydroxybutyryl-CoA epimerase	M00087	beta-Oxidation	Metabolism;Metabolism;Metabolism;Metabolism;Metabolism;Metabolism;Metabolism;Metabolism;Metabolism;Metabolism;Metabolism;Metabolism;Metabolism;Metabolism;Metabolism;Metabolism	Lipid metabolism;Amino acid metabolism;Metabolism of terpenoids and polyketides;Amino acid metabolism;Xenobiotics biodegradation and metabolism;Amino acid metabolism;Metabolism of other amino acids;Carbohydrate metabolism;Carbohydrate metabolism;Metabolism of terpenoids and polyketides;Xenobiotics biodegradation and metabolism;Global and overview maps;Global and overview maps;Global and overview …
	Q2_k97_49066_gene_1	1155	p__Proteobacteria	g__Pseudomonas	COG1250	Dehydrogenase	I	Lipid transport and metabolism	METABOLISM	ppse:BN5_1379	fadB	K01825	3-hydroxyacyl-CoA dehydrogenase / enoyl-CoA hydratase / 3-hydroxybutyryl-CoA epimerase / enoyl-CoA isomerase [EC:1.1.1.35 4.2.1.17 5.1.2.3 5.3.3.8]	ko00071,ko00280,ko00281,ko00310,ko00362,ko00380,ko00410,ko00640,ko00650,ko00903,ko00930,ko01100,ko01110,ko01120,ko01200,ko01212	Fatty acid degradation;Valine, leucine and isoleucine degradation;Geraniol degradation;Lysine degradation;Benzoate degradation;Tryptophan metabolism;beta-Alanine metabolism;Propanoate metabolism;Butanoate metabolism;Limonene and pinene degradation;Caprolactam degradation;Metabolic pathways;Biosynthesis of secondary metabolites;Microbial metabolism in diverse environments;Carbon metabolism;Fatty a…	1.1.1.35,4.2.1.17,5.1.2.3,5.3.3.8	3-hydroxyacyl-CoA dehydrogenase;enoyl-CoA hydratase;3-hydroxybutyryl-CoA epimerase;Delta3-Delta2-enoyl-CoA isomerase	M00087	beta-Oxidation	Metabolism;Metabolism;Metabolism;Metabolism;Metabolism;Metabolism;Metabolism;Metabolism;Metabolism;Metabolism;Metabolism;Metabolism;Metabolism;Metabolism;Metabolism;Metabolism	Lipid metabolism;Amino acid metabolism;Metabolism of terpenoids and polyketides;Amino acid metabolism;Xenobiotics biodegradation and metabolism;Amino acid metabolism;Metabolism of other amino acids;Carbohydrate metabolism;Carbohydrate metabolism;Metabolism of terpenoids and polyketides;Xenobiotics biodegradation and metabolism;Global and overview maps;Global and overview maps;Global and overview …
	Q1_k97_28887_gene_14	2187	p__Proteobacteria	g__Halomonas	COG1250	Dehydrogenase	I	Lipid transport and metabolism	METABOLISM	hhh:CLM76_13115	fadB	K01825	3-hydroxyacyl-CoA dehydrogenase / enoyl-CoA hydratase / 3-hydroxybutyryl-CoA epimerase / enoyl-CoA isomerase [EC:1.1.1.35 4.2.1.17 5.1.2.3 5.3.3.8]	ko00071,ko00280,ko00281,ko00310,ko00362,ko00380,ko00410,ko00640,ko00650,ko00903,ko00930,ko01100,ko01110,ko01120,ko01200,ko01212	Fatty acid degradation;Valine, leucine and isoleucine degradation;Geraniol degradation;Lysine degradation;Benzoate degradation;Tryptophan metabolism;beta-Alanine metabolism;Propanoate metabolism;Butanoate metabolism;Limonene and pinene degradation;Caprolactam degradation;Metabolic pathways;Biosynthesis of secondary metabolites;Microbial metabolism in diverse environments;Carbon metabolism;Fatty a…	1.1.1.35,4.2.1.17,5.1.2.3,5.3.3.8	3-hydroxyacyl-CoA dehydrogenase;enoyl-CoA hydratase;3-hydroxybutyryl-CoA epimerase;Delta3-Delta2-enoyl-CoA isomerase	M00087	beta-Oxidation	Metabolism;Metabolism;Metabolism;Metabolism;Metabolism;Metabolism;Metabolism;Metabolism;Metabolism;Metabolism;Metabolism;Metabolism;Metabolism;Metabolism;Metabolism;Metabolism	Lipid metabolism;Amino acid metabolism;Metabolism of terpenoids and polyketides;Amino acid metabolism;Xenobiotics biodegradation and metabolism;Amino acid metabolism;Metabolism of other amino acids;Carbohydrate metabolism;Carbohydrate metabolism;Metabolism of terpenoids and polyketides;Xenobiotics biodegradation and metabolism;Global and overview maps;Global and overview maps;Global and overview …
	Q1_k97_173298_gene_1	415	p__Proteobacteria	g__Shinella	COG1250	Dehydrogenase	I	Lipid transport and metabolism	METABOLISM	six:BSY16_2683	fadJ	K01782	3-hydroxyacyl-CoA dehydrogenase / enoyl-CoA hydratase / 3-hydroxybutyryl-CoA epimerase [EC:1.1.1.35 4.2.1.17 5.1.2.3]	ko00071,ko00280,ko00281,ko00310,ko00362,ko00380,ko00410,ko00640,ko00650,ko00903,ko00930,ko01100,ko01110,ko01120,ko01200,ko01212	Fatty acid degradation;Valine, leucine and isoleucine degradation;Geraniol degradation;Lysine degradation;Benzoate degradation;Tryptophan metabolism;beta-Alanine metabolism;Propanoate metabolism;Butanoate metabolism;Limonene and pinene degradation;Caprolactam degradation;Metabolic pathways;Biosynthesis of secondary metabolites;Microbial metabolism in diverse environments;Carbon metabolism;Fatty a…	1.1.1.35,4.2.1.17,5.1.2.3	3-hydroxyacyl-CoA dehydrogenase;enoyl-CoA hydratase;3-hydroxybutyryl-CoA epimerase	M00087	beta-Oxidation	Metabolism;Metabolism;Metabolism;Metabolism;Metabolism;Metabolism;Metabolism;Metabolism;Metabolism;Metabolism;Metabolism;Metabolism;Metabolism;Metabolism;Metabolism;Metabolism	Lipid metabolism;Amino acid metabolism;Metabolism of terpenoids and polyketides;Amino acid metabolism;Xenobiotics biodegradation and metabolism;Amino acid metabolism;Metabolism of other amino acids;Carbohydrate metabolism;Carbohydrate metabolism;Metabolism of terpenoids and polyketides;Xenobiotics biodegradation and metabolism;Global and overview maps;Global and overview maps;Global and overview …
	Z1_k97_15793_gene_1	1070	p__Proteobacteria	g__Morganella_f__Morganellaceae	COG1024	Enoyl-CoA hydratase	I	Lipid transport and metabolism	METABOLISM	mmk:MU9_771	fadB	K01825	3-hydroxyacyl-CoA dehydrogenase / enoyl-CoA hydratase / 3-hydroxybutyryl-CoA epimerase / enoyl-CoA isomerase [EC:1.1.1.35 4.2.1.17 5.1.2.3 5.3.3.8]	ko00071,ko00280,ko00281,ko00310,ko00362,ko00380,ko00410,ko00640,ko00650,ko00903,ko00930,ko01100,ko01110,ko01120,ko01200,ko01212	Fatty acid degradation;Valine, leucine and isoleucine degradation;Geraniol degradation;Lysine degradation;Benzoate degradation;Tryptophan metabolism;beta-Alanine metabolism;Propanoate metabolism;Butanoate metabolism;Limonene and pinene degradation;Caprolactam degradation;Metabolic pathways;Biosynthesis of secondary metabolites;Microbial metabolism in diverse environments;Carbon metabolism;Fatty a…	1.1.1.35,4.2.1.17,5.1.2.3,5.3.3.8	3-hydroxyacyl-CoA dehydrogenase;enoyl-CoA hydratase;3-hydroxybutyryl-CoA epimerase;Delta3-Delta2-enoyl-CoA isomerase	M00087	beta-Oxidation	Metabolism;Metabolism;Metabolism;Metabolism;Metabolism;Metabolism;Metabolism;Metabolism;Metabolism;Metabolism;Metabolism;Metabolism;Metabolism;Metabolism;Metabolism;Metabolism	Lipid metabolism;Amino acid metabolism;Metabolism of terpenoids and polyketides;Amino acid metabolism;Xenobiotics biodegradation and metabolism;Amino acid metabolism;Metabolism of other amino acids;Carbohydrate metabolism;Carbohydrate metabolism;Metabolism of terpenoids and polyketides;Xenobiotics biodegradation and metabolism;Global and overview maps;Global and overview maps;Global and overview …
	Q1_k97_303431_gene_1	1330	p__Proteobacteria	g__Pseudomonas	COG1250	Dehydrogenase	I	Lipid transport and metabolism	METABOLISM	psed:DM292_11015	fadB	K01825	3-hydroxyacyl-CoA dehydrogenase / enoyl-CoA hydratase / 3-hydroxybutyryl-CoA epimerase / enoyl-CoA isomerase [EC:1.1.1.35 4.2.1.17 5.1.2.3 5.3.3.8]	ko00071,ko00280,ko00281,ko00310,ko00362,ko00380,ko00410,ko00640,ko00650,ko00903,ko00930,ko01100,ko01110,ko01120,ko01200,ko01212	Fatty acid degradation;Valine, leucine and isoleucine degradation;Geraniol degradation;Lysine degradation;Benzoate degradation;Tryptophan metabolism;beta-Alanine metabolism;Propanoate metabolism;Butanoate metabolism;Limonene and pinene degradation;Caprolactam degradation;Metabolic pathways;Biosynthesis of secondary metabolites;Microbial metabolism in diverse environments;Carbon metabolism;Fatty a…	1.1.1.35,4.2.1.17,5.1.2.3,5.3.3.8	3-hydroxyacyl-CoA dehydrogenase;enoyl-CoA hydratase;3-hydroxybutyryl-CoA epimerase;Delta3-Delta2-enoyl-CoA isomerase	M00087	beta-Oxidation	Metabolism;Metabolism;Metabolism;Metabolism;Metabolism;Metabolism;Metabolism;Metabolism;Metabolism;Metabolism;Metabolism;Metabolism;Metabolism;Metabolism;Metabolism;Metabolism	Lipid metabolism;Amino acid metabolism;Metabolism of terpenoids and polyketides;Amino acid metabolism;Xenobiotics biodegradation and metabolism;Amino acid metabolism;Metabolism of other amino acids;Carbohydrate metabolism;Carbohydrate metabolism;Metabolism of terpenoids and polyketides;Xenobiotics biodegradation and metabolism;Global and overview maps;Global and overview maps;Global and overview …
	Q1_k97_306975_gene_2	1194	p__Euryarchaeota	g__Halococcus	COG1250	Dehydrogenase	I	Lipid transport and metabolism	METABOLISM	hali:BV210_01935	K15016	K15016	enoyl-CoA hydratase / 3-hydroxyacyl-CoA dehydrogenase [EC:4.2.1.17 1.1.1.35]	ko00720,ko01100,ko01120,ko01200	Carbon fixation pathways in prokaryotes;Metabolic pathways;Microbial metabolism in diverse environments;Carbon metabolism	1.1.1.35,4.2.1.17	3-hydroxyacyl-CoA dehydrogenase;enoyl-CoA hydratase	M00374,M00375	Dicarboxylate-hydroxybutyrate cycle;Hydroxypropionate-hydroxybutylate cycle	Metabolism;Metabolism;Metabolism;Metabolism	Energy metabolism;Global and overview maps;Global and overview maps;Global and overview maps
	Q1_k97_79466_gene_24	1959	p__Euryarchaeota	g__Natrialba	COG1024	Enoyl-CoA hydratase	I	Lipid transport and metabolism	METABOLISM	nmg:Nmag_1034	K15016	K15016	enoyl-CoA hydratase / 3-hydroxyacyl-CoA dehydrogenase [EC:4.2.1.17 1.1.1.35]	ko00720,ko01100,ko01120,ko01200	Carbon fixation pathways in prokaryotes;Metabolic pathways;Microbial metabolism in diverse environments;Carbon metabolism	1.1.1.35,4.2.1.17	3-hydroxyacyl-CoA dehydrogenase;enoyl-CoA hydratase	M00374,M00375	Dicarboxylate-hydroxybutyrate cycle;Hydroxypropionate-hydroxybutylate cycle	Metabolism;Metabolism;Metabolism;Metabolism	Energy metabolism;Global and overview maps;Global and overview maps;Global and overview maps
	Q1_k97_239877_gene_98	1902	p__Euryarchaeota	g__Natrialba	COG1024	Enoyl-CoA hydratase	I	Lipid transport and metabolism	METABOLISM	hlr:HALLA_04745	K15016	K15016	enoyl-CoA hydratase / 3-hydroxyacyl-CoA dehydrogenase [EC:4.2.1.17 1.1.1.35]	ko00720,ko01100,ko01120,ko01200	Carbon fixation pathways in prokaryotes;Metabolic pathways;Microbial metabolism in diverse environments;Carbon metabolism	1.1.1.35,4.2.1.17	3-hydroxyacyl-CoA dehydrogenase;enoyl-CoA hydratase	M00374,M00375	Dicarboxylate-hydroxybutyrate cycle;Hydroxypropionate-hydroxybutylate cycle	Metabolism;Metabolism;Metabolism;Metabolism	Energy metabolism;Global and overview maps;Global and overview maps;Global and overview maps
	Q1_k97_39559_gene_2	1472	p__Euryarchaeota	g__Halococcus	COG1024	Enoyl-CoA hydratase	I	Lipid transport and metabolism	METABOLISM	hma:rrnAC1083	K15016	K15016	enoyl-CoA hydratase / 3-hydroxyacyl-CoA dehydrogenase [EC:4.2.1.17 1.1.1.35]	ko00720,ko01100,ko01120,ko01200	Carbon fixation pathways in prokaryotes;Metabolic pathways;Microbial metabolism in diverse environments;Carbon metabolism	1.1.1.35,4.2.1.17	3-hydroxyacyl-CoA dehydrogenase;enoyl-CoA hydratase	M00374,M00375	Dicarboxylate-hydroxybutyrate cycle;Hydroxypropionate-hydroxybutylate cycle	Metabolism;Metabolism;Metabolism;Metabolism	Energy metabolism;Global and overview maps;Global and overview maps;Global and overview maps
	Q1_k97_81836_gene_15	2403	p__Proteobacteria	g__Comamonas	COG1024	Enoyl-CoA hydratase	I	Lipid transport and metabolism	METABOLISM	cke:B5M06_03220	fadN	K07516	3-hydroxyacyl-CoA dehydrogenase [EC:1.1.1.35]	ko00071,ko00362,ko00650,ko01100,ko01120,ko01200,ko01212	Fatty acid degradation;Benzoate degradation;Butanoate metabolism;Metabolic pathways;Microbial metabolism in diverse environments;Carbon metabolism;Fatty acid metabolism	1.1.1.35	3-hydroxyacyl-CoA dehydrogenase	M00087	beta-Oxidation	Metabolism;Metabolism;Metabolism;Metabolism;Metabolism;Metabolism;Metabolism	Lipid metabolism;Xenobiotics biodegradation and metabolism;Carbohydrate metabolism;Global and overview maps;Global and overview maps;Global and overview maps;Global and overview maps
	Q1_k97_91258_gene_100	2403	p__Proteobacteria	g__Comamonas	COG1024	Enoyl-CoA hydratase	I	Lipid transport and metabolism	METABOLISM	ctes:O987_25040	fadN	K07516	3-hydroxyacyl-CoA dehydrogenase [EC:1.1.1.35]	ko00071,ko00362,ko00650,ko01100,ko01120,ko01200,ko01212	Fatty acid degradation;Benzoate degradation;Butanoate metabolism;Metabolic pathways;Microbial metabolism in diverse environments;Carbon metabolism;Fatty acid metabolism	1.1.1.35	3-hydroxyacyl-CoA dehydrogenase	M00087	beta-Oxidation	Metabolism;Metabolism;Metabolism;Metabolism;Metabolism;Metabolism;Metabolism	Lipid metabolism;Xenobiotics biodegradation and metabolism;Carbohydrate metabolism;Global and overview maps;Global and overview maps;Global and overview maps;Global and overview maps
	Q1_k97_167416_gene_1	1269	p__Firmicutes	g__Staphylococcus	COG1024	Enoyl-CoA hydratase	I	Lipid transport and metabolism	METABOLISM	seqo:SE1039_00750	fadN	K07516	3-hydroxyacyl-CoA dehydrogenase [EC:1.1.1.35]	ko00071,ko00362,ko00650,ko01100,ko01120,ko01200,ko01212	Fatty acid degradation;Benzoate degradation;Butanoate metabolism;Metabolic pathways;Microbial metabolism in diverse environments;Carbon metabolism;Fatty acid metabolism	1.1.1.35	3-hydroxyacyl-CoA dehydrogenase	M00087	beta-Oxidation	Metabolism;Metabolism;Metabolism;Metabolism;Metabolism;Metabolism;Metabolism	Lipid metabolism;Xenobiotics biodegradation and metabolism;Carbohydrate metabolism;Global and overview maps;Global and overview maps;Global and overview maps;Global and overview maps
	Q2_k97_111445_gene_3	204	p__Proteobacteria	g__Pseudomonas	COG1250	Dehydrogenase	I	Lipid transport and metabolism	METABOLISM	pstu:UIB01_21570	fadN	K07516	3-hydroxyacyl-CoA dehydrogenase [EC:1.1.1.35]	ko00071,ko00362,ko00650,ko01100,ko01120,ko01200,ko01212	Fatty acid degradation;Benzoate degradation;Butanoate metabolism;Metabolic pathways;Microbial metabolism in diverse environments;Carbon metabolism;Fatty acid metabolism	1.1.1.35	3-hydroxyacyl-CoA dehydrogenase	M00087	beta-Oxidation	Metabolism;Metabolism;Metabolism;Metabolism;Metabolism;Metabolism;Metabolism	Lipid metabolism;Xenobiotics biodegradation and metabolism;Carbohydrate metabolism;Global and overview maps;Global and overview maps;Global and overview maps;Global and overview maps
	Q2_k97_344346_gene_1	572	p__Proteobacteria	g__Achromobacter	COG1024	Enoyl-CoA hydratase	I	Lipid transport and metabolism	METABOLISM	cbw:RR42_s0377	fadN	K07516	3-hydroxyacyl-CoA dehydrogenase [EC:1.1.1.35]	ko00071,ko00362,ko00650,ko01100,ko01120,ko01200,ko01212	Fatty acid degradation;Benzoate degradation;Butanoate metabolism;Metabolic pathways;Microbial metabolism in diverse environments;Carbon metabolism;Fatty acid metabolism	1.1.1.35	3-hydroxyacyl-CoA dehydrogenase	M00087	beta-Oxidation	Metabolism;Metabolism;Metabolism;Metabolism;Metabolism;Metabolism;Metabolism	Lipid metabolism;Xenobiotics biodegradation and metabolism;Carbohydrate metabolism;Global and overview maps;Global and overview maps;Global and overview maps;Global and overview maps
[truncated: 192 more rows]
